# Supplementary material for: The evolutionary history of polycotylid plesiosaurians
Source: R Soc Open Sci. 2018 Mar 28;5(3):172177. doi: 10.1098/rsos.172177 (PMC5882735; doi:10.1098/rsos.172177)
Supplement: Taxon ages for full phylogenetic dataset [file rsos172177supp3.txt]

	FAD	LAD
Yunguisaurus_liae	242	237
Pistosaurus_postcranium	247.2	242
Pistosaurus_skull	247.2	242
Augustasaurus_hagdorni	247.2	242
Bobosaurus_forojuliensis	237	227
Macroplata_tenuiceps	201.3	199.3
Anningasaura_lymense	201.3	199.3
Stratesaurus_taylori	201.3	199.3
Avalonnectes_arturi	201.3	199.3
Eurycleidus_arcuatus	201.3	199.3
Meyerasaurus_victor	182.7	179.3
Maresaurus_coccai	170.3	168.3
Borealonectes_russelli	166.1	163.5
Atychodracon_megacephalus	201.3	199.3
Archaeonectrus_rostratus	201.3	199.3
Rhomaleosaurus_cramptoni	182.7	174.1
Rhomaleosaurus_zetlandicus	182.7	174.1
Rhomaleosaurus_thorntoni	182.7	174.1
Thalassiodracon_hawkinsii	201.3	199.3
Attenborosaurus_conybeari	199.3	190.8
Plesiosaurus_dolichodeirus	199.3	190.8
Eoplesiosaurus_antiquior	201.3	199.3
Eretmosaurus_rugosus	199.3	190.8
Westphaliasaurus_simonsensii	190.8	182.7
Seelyosaurus_guilelmiimperatoris	182.7	174.1
Microcleidus_tournemirensis	182.7	174.1
Microcleidus_brachypterygius	182.7	174.1
Microcleidus_homalospondylus	182.7	174.1
Plesiopterys_wildi	182.7	174.1
Cryptoclidus_eurymerus	166.1	163.5
Tricleidus_seeleyi	166.1	163.5
Muraenosaurus_leedsii	166.1	163.5
Kimmerosaurus_langhami	152.1	145
Pantosaurus_striatus	163.5	157.3
Picrocleidus_beloclis	166.1	163.5
Tatenectes_laramiensis	163.5	157.3
Plesiosaurus_mansellii	157.3	145
Colymbosaurus_trochanterius	157.3	145
Djupedallia_engeri	157.3	145
Spitrasaurus_spp	157.3	145
Abyssosaurus_nataliae	132.9	129.4
Umoonasaurus_demoscyllus	125	100.5
Nichollssaura_borealis	113	110.5
Leptocleidus_capensis	139.8	132.9
Leptocleidus_superstes	129.4	125
Hastanectes_valdensis	139.8	132.9
Vectocleidus_pastorum	129.4	125
Brancasaurus_brancai	145	139.8
Gronausaurus_wegneri	145	139.8
Speeton_Clay_plesiosaurian	132.9	129.4
Wapuskanectes_betsynichollsae	113	107.8
Futabasaurus_suzukii	86.3	83.6
Callawayasaurus_colombiensis	125	121
Eromangasaurus_australis	105.5	100.5
Kaiwhekea_katiki	72.1	66
Aristonectes_parvidens	83.6	66
Libonectes_morgani	93.9	89.8
Hydrotherosaurus_alexandrae	72.1	66
Albertonectes_vanderveldei	86.3	72.1
Aristonectes_quiriquinensis	72.1	66
Elasmosaurus_platyurus	86.3	72.1
Styxosaurus_sp_Hydralmo	86.3	72.1
Mauisaurus_haasti	86.3	72.1
Libonectes_atlasense	93.9	89.8
Styxosaurus_snowii	86.3	72.1
Terminonatator_pontiexensis	86.3	72.1
Tuarangisaurus_keyesi	86.3	66
Zarafasaura_oceanis	72.1	66
Kawanectes_lafquenianum	86.3	66
Vegasaurus_molyi	72.1	66
Nakonectes_bradti	72.1	66
Hauffiosaurus_longirostris	182.7	174.1
Hauffiosaurus_tomistomimus	182.7	174.1
Hauffiosaurus_zanoni	182.7	174.1
Marmornectes_candrewi	166.1	163.5
Peloneustes_philarchus	166.1	163.5
Simolestes_vorax	166.1	163.5
Pliosaurus_funkei	152.1	145
Pliosaurus_westburyensis	157.3	152.1
Pliosaurus_carpenteri	157.3	152.1
Pliosaurus_brachydeirus	157.3	152.1
Pliosaurus_macromerus	157.3	152.1
Pliosaurus_brachyspondylus	157.3	152.1
Pliosaurus_cf_kevani	157.3	152.1
Pliosaurus_kevani	157.3	152.1
Gallardosaurus_iturraldei	163.5	157.3
Pliosaurus_rossicus	152.1	145
Pliosaurus_irgisensis	152.1	145
Pliosaurus_andrewsi	166.1	163.5
Liopleurodon_ferox	166.1	163.5
Kronosaurus_queenslandicus	121	100.5
Polyptychodon_sp	100.5	93.9
Megacephalosaurus_eulerti	93.9	89.8
Brachauchenius_lucasi	93.9	89.8
Brachauchenius_MNA	100.5	93.9
QM_F51291	105.5	100.5
Stenorhynchosaurus_munozi	129.4	125
Anguanax_zignoi	163.5	157.3
Makhaira_rossica	132.9	129.4
Luskhan_itilensis	132.9	129.4
Edgarosaurus_muddi	105.5	100.5
Plesiopleurodon_wellesi	100.5	93.9
Richmond_pliosaur	105.5	100.5
Palmulasaurus_quadratus	93.9	89.8
Pahasapasaurus_haasi	99.6	93.9
Polycotylus_latipinnis	89.8	83.6
Thililua_longicollis	93.9	89.8
Trinacromerum_bentonianum	100.5	89.8
Dolichorhynchops_osborni	83.6	80
Dolichorhynchops_bonneri	83.6	80
Eopolycotylus_rankini	93.9	89.8
Manemergus_anguirostris	93.9	89.8
Dolichorhynchops_tropicensis	93.9	89.8
Georgiasaurus_penzensis	86.3	83.6
Dolichorhynchops_ROM_29010	86.3	72.1
Dolichorhynchops_herschelensis	76.1	66
Sulcusuchus_erraini	76.1	66
Mauriciosaurus_fernandezi	93.9	89.8
