# Supplementary material for: The evolutionary history of polycotylid plesiosaurians
Source: R Soc Open Sci. 2018 Mar 28;5(3):172177. doi: 10.1098/rsos.172177 (PMC5882735; doi:10.1098/rsos.172177)
Supplement: Pruned Phylogenetic dataset [file rsos172177supp4.nex]

#NEXUS
[written Fri Oct 06 18:54:09 CEST 2017 by Mesquite  version 3.31 (build 859) at Valentins-MacBook-Pro.local/fe80:0:0:0:aede:48ff:fe00:1122%15]

BEGIN TAXA;
	TITLE Taxa;
	DIMENSIONS NTAX=106;
	TAXLABELS
		'Yunguisaurus_liae' 'Pistosaurus_postcranium' 'Augustasaurus_hagdorni' 'Bobosaurus_forojuliensis' 'Macroplata_tenuiceps' 'Anningasaura_lymense' 'Stratesaurus_taylori' 'Avalonnectes_arturi' 'Eurycleidus_arcuatus' 'Meyerasaurus_victor' 'Maresaurus_coccai' 'Borealonectes_russelli' 'Atychodracon_megacephalus' 'Archaeonectrus_rostratus' 'Rhomaleosaurus_cramptoni' 'Rhomaleosaurus_zetlandicus' 'Rhomaleosaurus_thorntoni' 'Thalassiodracon_hawkinsii' 'Attenborosaurus_conybeari' 'Plesiosaurus_dolichodeirus' 'Eoplesiosaurus_antiquior' 'Eretmosaurus_rugosus' 'Westphaliasaurus_simonsensii' 'Seelyosaurus_guilelmiimperatoris' 'Microcleidus_tournemirensis' 'Microcleidus_brachypterygius' 'Microcleidus_homalospondylus' 'Plesiopterys_wildi' 'Cryptoclidus_eurymerus' 'Tricleidus_seeleyi' 'Muraenosaurus_leedsii' 'Kimmerosaurus_langhami' 'Pantosaurus_striatus' 'Picrocleidus_beloclis' 'Tatenectes_laramiensis' 'Plesiosaurus_mansellii' 'Colymbosaurus_trochanterius' 'Djupedallia_engeri' 'Spitrasaurus_spp' 'Abyssosaurus_nataliae' 'Umoonasaurus_demoscyllus' 'Nichollssaura_borealis' 'Leptocleidus_capensis' 'Leptocleidus_superstes' 'Vectocleidus_pastorum' 'Brancasaurus_brancai' 'Gronausaurus_wegneri' 'Speeton_Clay_plesiosaurian' 'Wapuskanectes_betsynichollsae' 'Futabasaurus_suzukii' 'Callawayasaurus_colombiensis' 'Kaiwhekea_katiki' 'Aristonectes_parvidens' 'Libonectes_morgani' 'Hydrotherosaurus_alexandrae' 'Albertonectes_vanderveldei' 'Aristonectes_quiriquinensis' 'Elasmosaurus_platyurus' 'Styxosaurus_sp_Hydralmo' 'Mauisaurus_haasti' 'Libonectes_atlasense' 'Styxosaurus_snowii' 'Terminonatator_pontiexensis' 'Zarafasaura_oceanis' 'Kawanectes_lafquenianum' 'Vegasaurus_molyi' 'Nakonectes_bradti' 'Hauffiosaurus_longirostris' 'Hauffiosaurus_tomistomimus' 'Hauffiosaurus_zanoni' 'Marmornectes_candrewi' 'Peloneustes_philarchus' 'Simolestes_vorax' 'Pliosaurus_funkei' 'Pliosaurus_westburyensis' 'Pliosaurus_carpenteri' 'Pliosaurus_brachydeirus' 'Pliosaurus_macromerus' 'Pliosaurus_cf_kevani' 'Pliosaurus_kevani' 'Pliosaurus_andrewsi' 'Liopleurodon_ferox' 'Kronosaurus_queenslandicus' 'Megacephalosaurus_eulerti' 'Brachauchenius_lucasi' 'Brachauchenius_MNA' 'Stenorhynchosaurus_munozi' 'Anguanax_zignoi' 'Makhaira_rossica' 'Luskhan_itilensis' 'Edgarosaurus_muddi' 'Plesiopleurodon_wellesi' 'Richmond_pliosaur' 'Palmulasaurus_quadratus' 'Pahasapasaurus_haasi' 'Polycotylus_latipinnis' 'Thililua_longicollis' 'Trinacromerum_bentonianum' 'Dolichorhynchops_osborni' 'Dolichorhynchops_bonneri' 'Eopolycotylus_rankini' 'Dolichorhynchops_tropicensis' 'Dolichorhynchops_ROM_29010' 'Dolichorhynchops_herschelensis' 'Sulcusuchus_erraini' 'Mauriciosaurus_fernandezi' 
	;

END;


BEGIN CHARACTERS;
	TITLE  Plesiosauria;
	DIMENSIONS  NCHAR=270;
	FORMAT DATATYPE = STANDARD GAP = - MISSING = ? SYMBOLS = "  0 1 2 3 4 5 6";
	CHARSTATELABELS 
		1 'Transverse constriction of the rostrum at the premaxilla-maxilla suture',
		2 'Maxilla, lateral expansion of maxilla posterior to maxilla-premaxilla suture accommodates expanded caniniform bases [?roots?]',
		3 Ratio_of_orbit_length_in_dorsal_view_to_temporal_fenestra_length,
		4 'Ratio of pre-orbital skull length to total skull length measured in dorsal view',
		5 'Orbit, ventral margin of outline in lateral view',
		6 'Dorsal margin of orbit, outline in dorsolateral view',
		7 Relative_skull_length_compared_to_length_of_dorsal_series,
		8 Inclination_of_the_suspensorium,
		9 Relative_positions_of_external_and_internal_nares,
		10 Position_of_the_mandibular_glenoid_fossa,
		11 'Fluted ornamentation of bone surface around the dorsal orbit margin (on prefrontal or postfrontal)',
		12 'Temporal bar, suborbital margin',
		13 Alveolar_margin_of_upper_jaw_in_lateral_view,
		14 'Premaxilla, external surfaces',
		15 Premaxilla_contact_along_the_dorsal_midline,
		16 'Premaxilla, posterior termination',
		17 'Premaxilla, dorsomedian ridge',
		18 'Premaxilla, morphology of dorsomedian ridge',
		19 'Premaxilla, dorsomedian ridge location',
		20 Premaxilla_dorsomedian_foramen,
		21 'Premaxilla, participation in medial rim of external naris',
		22 'Premaxilla, constriction of posteromedian process at level of external naris',
		23 'Premaxilla-maxilla sutures',
		24 'Premaxilla-maxilla sutures, morphology anteriorly',
		25 'Maxilla, posterior extent of maxillary tooth row',
		26 'Maxilla-squamosal contact',
		27 Maxilla_participation_in_internal_naris,
		28 'Maxilla, trough or depressed region anterior to external naris',
		29 Posteromedial_extension_of_the_maxilla,
		30 'Maxilla, posteromedial (=posterodorsal) portion',
		31 Frontal_participation_in_rim_of_external_naris,
		32 'Frontal, posterolateral process',
		33 Frontal_participation_in_orbital_margin,
		34 Lacrimal,
		35 Prefrontal_participation_in_rim_of_external_naris,
		36 Postfrontal_participation_in_orbital_margin,
		37 Jugal_participation_in_orbital_margin,
		38 'Jugal, size and anteroposterior length',
		39 'Jugal, shape of anterior margin',
		40 'Jugal-squamosal contact',
		41 'Jugal-squamosal contact morphology',
		42 'Postorbital-squamosal contact',
		43 Postorbital_posterolateral_process_length,
		44 Pineal_foramen,
		45 'Pineal foramen, surrounding elements',
		46 'Pineal foramen-location relative to postorbital bar',
		47 Morphology_of_pineal_foramen,
		48 'Inter-squamosal suture along the dorsal midline in lateral view',
		49 Parietal_vault_in_dorsal_view,
		50 'Parietal, sagittal crest height',
		51 Parietal_ornamentation_adjacent_to_the_pineal_foramen,
		52 'Parietal, anterior extension',
		53 'Squamosal arch, posterior margin in dorsal view',
		54 'Squamosal arch, cross-section of dorsal process of squamosal',
		55 Temporal_emargination,
		56 'Temporal bar, dorsoventral thickness',
		57 'Squamosal, anterior extent',
		58 'Inter-squamosal suture along the posterodorsal midline',
		59 'Squamosal-quadrate foramen',
		60 'Squamosal-quadrate contact, length of ventromedial process of the squamosal',
		61 'Squamosal, outline of posterior margin in lateral view',
		62 Position_of_tooth_row_in_lateral_view,
		63 Notochordal_pit_on_occipital_condyle,
		64 'Notochordal pit on occipital condyle, location',
		65 Occipital_condyle_constriction,
		66 Ventral_process_of_the_basioccipital,
		67 'Foramen magnum, proportion of foramen enclosed by supraoccipital',
		68 'Exoccipital-opisthotic body, dorsoventral height',
		69 'Exoccipital, foramina in lateral surface',
		70 'Opisthotic, paraoccipital process length relative to height of exoccipital body',
		71 'Opisthotic, orientation of paraoccipital process relative to ventral surface of exoccipital in posterior view',
		72 'Opisthotic, morphology of articulation with suspensorium',
		73 'Opisthotic, shaft of paraoccipital process cross section',
		74 'Opisthotic, shaft curvature seen in posteromedial view',
		75 'Prootic, anteroventral process',
		76 Supraoccipital_morphology_in_lateral_view,
		77 Posteromedian_ridge_of_supraoccipital,
		78 Posteromedian_process_of_supraoccipital,
		79 'Supraoccipital, minimum mediolateral width of exoccipital rami in posterior view',
		80 'Basisphenoid (or parabasisphenoid) contribution to the basioccipital tuberosities',
		81 'Deep notch in the posterior margin of the body of the basisphenoid [?clivus?]',
		82 'Basisphenoid-basioccipital connection in ventral view',
		83 'Parasphenoid (or parabasisphenoid), morphology of ventral surface within interpterygoid vacuity',
		84 'Parasphenoid, posterior extent on midline',
		85 'Parasphenoid, cultriform process length',
		86 'Parasphenoid, ventral surface anteriorly',
		87 Suborbital_fenestra_bordered_by_ectopterygoid_and_maxilla,
		88 Lateral_palatal_fenestration_bordered_by_palatine_and_pterygoid,
		89 Element_demarcating_the_anterior_margin_of_the_subtemporal_fenestra,
		90 'Palate, foramina between maxilla and vomer anterior to internal naris',
		91 Posterior_extent_of_the_vomers,
		92 'Pterygoid-vomer contact',
		93 'Palatine, participation in the rim of the internal naris seen in ventral view',
		94 'Palatines, median contact',
		95 'Pterygoid, anterior termination',
		96 'Pterygoids, anterior interpterygoid vacuity',
		97 'Pterygoids, anterior interpterygoid vacuity, mediolateral width',
		98 'Pterygoids, posterior contact with basicranium',
		99 'Pterygoids, midline contact posterior to posterior interpterygoid vacuity',
		100 Pterygoid_lateral_to_the_posterior_interpterygoid_vacuities,
		101 'Pterygoid flange, posterior midline contact',
		102 'Pterygoid, posterolateral portion of pterygoid',
		103 'Posterior interpterygoid vacuities, ratio of maximum length to combined width',
		104 'Posterior interpterygoid vacuities, location of midpoint relative to anterior margin of subtemporal fossa',
		105 'Basioccipital body, exposure posterior to pterygoid midline contact',
		106 Posterior_border_of_anterior_interpterygoid_vacuity,
		107 Anterior_border_of_anterior_interpterygoid_vacuity,
		108 Morphology_of_the_posterior_border_of_the_anterior_interpterygoid_vacuity,
		109 'Ectopterygoid/pterygoid boss/flange',
		110 'Ectopterygoid/pterygoid boss, transverse width',
		111 'Shape of the mandible seen in dorsal/ventral view',
		112 'Mandible, symphysis length as measured by the number of alveoli adjacent to the symphysis [relative to the number of maxillary teeth or an estimate thereof]',
		113 Shape_of_the_mandibular_symphysis_in_ventral_view,
		114 Structure_of_the_dentary_along_the_ventral_surface_of_the_mandibular_symphysis,
		115 Contributions_to_the_coronoid_eminence_laterally,
		116 Length_of_retroarticular_process,
		117 Orientation_of_glenoid,
		118 'Mandible, posterior opening of Meckelian canal on medial surface [anterior margin of the adductor fossa]',
		119 'Mandible, prearticular/splenial-angular contact perforated by anteroposteriorly elongate, oval foramen [lingual mandibular fenestra]',
		120 Rounded_medial_flange_formed_by_articular_and_prearticular_anterior_to_the_glenoid_fossa_in_dorsal_view,
		121 'Mandible, prominent longitudinal trough occupies much of the lateral surface anterior to the glenoid [dentary, angular, surangular]',
		122 'Mandible, retroarticular process, dorsoventral orientation of long axis',
		123 'Mandible, retroarticular process, mediolateral orientation of long axis',
		124 'Mandible, dorsal rim of ''lingual mandibular fenestra'' formed by',
		125 Splenial_participation_in_mandibular_symphysis,
		126 Angular_relative_length_and_participation_in_mandibular_symphysis,
		127 'Surangular, fossa and longitudinal crest on medial surface anterior to glenoid',
		128 Coronoid_length_and_morphology,
		129 'Prearticular, large dorsomedian trough or rugosity',
		130 'Articular, deep anteroposteriorly oriented cleft [notch] posterior to glenoid',
		131 Number_of_premaxillary_teeth,
		132 Regularity_of_posterior_premaxillary_dentition,
		133 Regularity_of_maxillary_dentition,
		134 'Diastema at premaxillary-maxillary suture',
		135 Spacing_between_mesial_alveoli,
		136 'Enamel ?striations? (grooves)',
		137 Form_of_apicobasally_extending_enamel_ridges,
		138 Number_of_maxillary_teeth,
		139 'Cross-sectional shape of teeth in anterior half of tooth row',
		140 'Premaxilla, diameter of first alveolus',
		141 Relative_neck_length,
		142 Axial_rib_articulation,
		143 Axial_rib_facet_morphology,
		144 'Atlas-axis complex, atlantal centrum [odontoid], participation in anterior rim of atlantal cup',
		145 'Atlas-axis complex, hypophyseal ridge',
		146 'Atlas-axis complex, hypophyseal ridge morphology',
		147 'Atlas-axis complex, hypophyseal ridge location',
		148 'Atlas rib/rib facet or rib-like projection',
		149 'Axial intercentrum, size',
		150 Axial_neural_spine,
		151 'Axial-Atlas-axis complex, length',
		152 Number_of_cervical_vertebrae,
		153 Proportions_of_anterior?middle_cervical_centra,
		154 Lateral_surfaces_of_anterior_cervical_centra,
		155 'Cervical centra, ventral notch',
		156 'Cervical vertebrae, subcentral foramina and foramina on the dorsal surface of the centrum, within the neural canal',
		157 'Anterior cervical neural spines, morphology',
		158 'Posterior cervical neural spines, morphology',
		159 'Posterior cervical neural spines, height relative to centrum',
		160 Rib_facets_of_the_anterior?middle_cervical_vertebrae,
		161 Rib_facets_of_the_posterior_cervical_vertebrae,
		162 Cervical_rib_facets_location,
		163 'Cervical ribs, size and orientation of distal processes',
		164 'Cervical zygapophyses, combined width',
		165 'Cervical centra, median ventral surface',
		166 'Cervical centra, paired lateral ridges on ventral surface',
		167 'Cervical zygapophyses, orientation',
		168 'Cervical zygapophyses, median contact between left and right zygapophyseal facets',
		169 Cervical_zygapophyseal_facets,
		170 'Dorsal and posterior cervical neural spines, dorsoventrally elongate groove on posterior surface',
		171 'Cervical vertebrae, proportions of anterior cervical neural spines',
		172 'Cervical vertebrae, shape of neurocentral suture in anterior?middle cervical vertebrae in lateral view',
		173 'Cervical centrum, proportional width',
		174 'Cervical neural spines, apices of posteriormost cervical and anterior dorsal neural spines',
		175 'Anterior cervical centra, small, semi-oval ?lip? extends ventrally from anterior articular surface',
		176 Posterior_cervical_rib_facets,
		177 'Middle¨ to posterior dorsal transverse processes, distal articular facet',
		178 Height_of_dorsal_neural_spines_in_lateral_view,
		179 Number_of_dorsal_vertebrae,
		180 Number_of_pectoral_vertebrae,
		181 Dorsal_neural_arch_height,
		182 'Dorsal transverse processes, orientation in middle dorsal region',
		183 'Dorsal neural spines, strong anteroposterior constriction at base',
		184 'Dorsal neural spines, mediolateral width of apices in mid?posterior dorsal neural spines',
		185 Posteriormost_dorsal_rib_facets,
		186 Sacral_ribs,
		187 Caudal_vertebral_count,
		188 Caudal_ribs_facet_location_in_proximal?middle_caudal_vertebrae,
		189 'Caudal centra, outline of middle caudal centra in anterior view',
		190 'Caudal centra, length',
		191 'Caudal centrum, subcentral foramina on ventral surface',
		192 'Caudal vertebrae, chevron facet',
		193 'Middle and distal caudal vertebrae, chevron facets',
		194 Proximal_caudal_centra,
		195 'Distalmost caudal vertebrae, forming ?pygostyle?',
		196 Ratio_of_coracoid_to_scapular_length,
		197 Anteromedial_margin_of_the_coracoid,
		198 Anteromedial_margins_of_the_coracoids,
		199 Scapula_morphology,
		200 Contact_of_the_ventral_plates_of_the_scapulae_along_the_midline,
		201 'Scapula blade, outline of anterior margin in lateral view',
		202 Shape_of_the_anterolateral_margin_of_the_scapula_where_the_dorsal_ramus_meets_the_ventral_ramus,
		203 'Scapular blade, anteroposterior width at distal end',
		204 'Scapula blade, length relative to posterior process of scapula',
		205 'Scapula blade, angle relative to ventral scapula margin',
		206 'Scapula blade, medial surface',
		207 'Coracoid, posterolateral cornu',
		208 'Coracoid, median fenestra/large embayment',
		209 'Coracoid, shape of anterior process',
		210 'Coracoid, posterior margin, outline in dorsal view',
		211 'Coracoid plate, perforations/large foramina',
		212 'Coracoid, dorsoventral height of anterior process',
		213 'Coracoid, anterior process orientation',
		214 'Coracoid, robust buttress on dorsal [visceral] surface connecting glenoid to median symphysis, orientation',
		215 'Coracoid, ventral projection/process extends from intercoracoid symphysis',
		216 'Coracoid, low, mediolaterally oriented buttress connecting glenoid to median symphysis on ventral surface',
		217 'Clavicle/interclavicle complex, median fenestra',
		218 Contact_of_the_clavicles_along_the_midline,
		219 'Clavicle/interclavicle complex, shape of anterior margin',
		220 Median_pelvic_bar,
		221 Ilium_curvature_shaft_in_lateral_view,
		222 'Ilium, rotation of dorsal blade relative to long axis of proximal articular end',
		223 'Ilium, shape of dorsal expansion',
		224 'Ilium, anteroposterior width of dorsal expansion',
		225 'Ilium, tubercle on posterior surface around midlength',
		226 'Ilium, cross-section of shaft around midlength',
		227 Ilium_ratio_of_length_to_minimum_anteroposterior_width,
		228 'Ilium, pronounced, broad fossa on medial surface of the dorsal end',
		229 'Pubis, ratio of anteroposterior length to minimum mediolateral width',
		230 'Pubis, anterolateral cornu',
		231 'Ischium, length to width ratio',
		232 'Limbs, postaxial accessory ossicles',
		233 Second_postaxial_accessory_ossicle_articulating_with_propodial,
		234 'Limbs, preaxial accessory ossicles',
		235 'Forefin, ratio of proximodistal length excluding humerus to maximum anteroposterior width of humerus/proximal epipodials [aspect ratio]',
		236 Ratio_of_forelimb_length_to_trunk_length,
		237 Difference_in_the_axes_of_propodial_and_rest_of_the_paddle_in_the_forelimb,
		238 'Propodials, dorsal and ventral surfaces of distal half',
		239 'Humerus, long axis curvature in anterior view',
		240 'Femur, long axis curvature in anterior view',
		241 Ratio_of_humerus_to_femur_length,
		242 'Epipodials, ratio of radius to tibia length',
		243 'Tongue-and-groove articulation between propodial and epipodial',
		244 Humerus_length_versus_width_ratio,
		245 Preaxial_margin_of_distal_humerus_in_dorsal_or_ventral_view,
		246 Sharp_longitudinal_ridge_on_anterior_margin_of_humerus,
		247 Shape_of_the_distal_end_of_propodials,
		248 'Propodials, angle between long axes of epipodial facets in dorsal view',
		249 'Humerus, inclination of proximal end in dorsal view',
		250 'Humerus, shallow groove on ventral surface between epipodial facets (flexor groove)',
		251 Femoral_length_versus_width_ratio,
		252 'Humerus, tuberosity morphology',
		253 'Femur, trochanter morphology',
		254 Ratio_of_radius_length_to_maximum_width,
		255 Ratio_of_tibia_length_to_maximum_width,
		256 Radius_morphology,
		257 'Radius, prominent anterior flange extends from anteroproximal surface',
		258 Ulna_morphology,
		259 Tibia_morphology,
		260 'Ulna, expansion of distal end relative to shaft',
		261 Epipodial_foramen,
		262 'Ratio, of maximum radius length to maximum ulna length',
		263 'Radius, posterodistal facet for intermedium',
		264 'Tibia, posterodistal facet for intermedium',
		265 Width_of_epipodials_of_the_hind_limb,
		266 'Anterior (I) and central (II) distal tarsals/carpals',
		267 Interlocking_distal_phalanges,
		268 Position_of_the_fifth_metapodial,
		269 'Metapodials, morphology of proximal ends',
		270 Phalanx_proportions ; 
	MATRIX
	'Yunguisaurus_liae'               0001000??10000000??0010010?000010010?000?000110??200??00?????01020???????????????02?10???????0?0?0010020???10011001100?1001?1????13??0??????1??????????41000??00?000000?001??0??01210?0?00{2 3}??0??????0?000?200????????????0?00122011?0000002000??11000?000?0?000000010000100000
	'Pistosaurus_postcranium'         ????????????????????????????????????????????????????????????????????????????????????????????????????????????????????????????????????????????????????????20011100000000000110100101100010????101110?00?001?202100??0??001????0122210???1??????01?1?00000000???0???0?10????????0
	'Augustasaurus_hagdorni'          010100?0010?00000??00100100000000000000100?0010012101000010??????0???0?0000??????02??000?0110000?0010000????0?1100?10??1001??1???01010002100???00??21??41?01??000000200?0?10000011??0000???????????00?000?102?020000?0?????????????????000??00???100000000???0?100?1000???0?00
	'Bobosaurus_forojuliensis'        ????????????????0??????????????????????????????????????????????????????????????????????????????????????????????????????????????????????02?0?00?00??01?2100000??110?12?000?00??001221100?10{2 3}1????????????????????????????????0122010?001??????0???1?000????????0???0?0??0??????
	'Macroplata_tenuiceps'            1101001??10?10101110{0 2}?001??1001010?0???????0010????0?????????010100?012?100??01?100211???????????100??00??????1111??0??21???11??00201001110000100??210220001???110?120100??30?001?11100000?0110000?20110?1????0000000?001?0001?2012?002?????0?101?0?0?0?0?110?1???010??01?????
	'Anningasaura_lymense'            111000?0120?00??10000100?0010000100000?10000010112001000?10?0?1020?0110111010010?00211?1000000011?00?000?111??1110?100?1010?110??00010011000?0?00??0?0??10010??3?0?120100?031?1???????????????????????????????????????????????????????????????????????????????????????????????
	'Stratesaurus_taylori'            001000?0100100100??0110010000010?0?000010000010001001000010101101012002000010?00102211???01000010110?000000?2?111?11000110001?0?001000011000?0?00??2001?10010011100120100003101??1????00?0????????????1?????????????????????01022111??????????????????????????1???010??010??10
	'Avalonnectes_arturi'             ??????????01??10????????10?????01??00001000001001100100001010???????????????????1??????0????????????????????????????????????????????????????{1 2}??????????2100?00211001??100?0110001101101200?0110?00????1?01201???????????????0102?110??1?????????11020?000?110110?101000010?100
	'Eurycleidus_arcuatus'            ???????????????????????????????????????????????????????????????????????????????????????????????????????????????111??????????1?????????01110?????????????100100211000201000010100?1?1101????0110100?201101120010201000100?10001020110001??????0101?02110010110????1?10????????0
	'Meyerasaurus_victor'             10?00?0?21??00??11??0100??0000???0??????????????????10?0??0101??{0 1}0????????0??????022?0?1?01010111122?11000101?0111100?02110211???01?1001010?0???0???1?120?01?????00?20????0???0011211012002?110?0?0111?0?1????0201000?0001000102011?0011002100??12020?00021??11011010001101100
	'Maresaurus_coccai'               110100?1220?1???1120{0 2}1001?0?00?????????????00001120?10???10?0110?0?????0?????????0??11?000101010?122?1000???200111?00??2100?11???01?1?011100????0???????0001???2?0?{0 1}??1???030?????????????????????????????????????????????????????????????????????????????????????????????????
	'Borealonectes_russelli'          11010?1?210?102011100?00{1 2}0?0000??010?0010010000?{0 1}??1?000??0?0???20???12000???????022?1?0???????0??2???201?????111??00???1?0?110??0{1 2}?1?01?10?00100??21?120001???2?0??20?????30?0????????1???????????????????????????????????????????????100??00?????1101012???2?011?0001???11?1
	'Atychodracon_megacephalus'       100101212201121010002100100100?000?000010000010012001000110101???0?201?000???0??1002111000100011011???00?0002001111?0??20?0?11??0??00001020?0???0???10120001???1100?201????10?00111?1012001??20?0?0??????????1??????????????01022110????????00??1?0201001?110?1??1010??0?????0
	'Archaeonectrus_rostratus'        1002002???0?102?1111??00?????????0?000?10000010012011000?1??01?????????????????????????????????????????????????11??1????1?????????????11120?0??????????2100100111000201???0?11?0110110110010??????0?????0?20?1??????????????01?2?1100?10001000??1?020?00??11011011010001101100
	'Rhomaleosaurus_cramptoni'        10000021220?1020100121101?00001?1000000???0001001201100011110?10?0???1?000???????02?1110?01010110122?1000000200?11?00??2100?11???01?1?01020?00?????????200???1211000??1?0?01?1?0002110?100?0????0?????1??????????????1??????0102?11000?10???00??1?021?001?1??110110100?11?1?00
	'Rhomaleosaurus_zetlandicus'      11000??1220?102010012110??00001??000???????001001?0110?0?1110110?????1?0?0????????2211??0?1????1?1?2??0??0??2001111000021002110000??1001020?0??????????200010??110?020100?010?00??2110?1???01201000????????????????????????????????????1?0??001212021000121101101101001?????0?
	'Rhomaleosaurus_thorntoni'        11??0???2?0?10??1021?1101?00?????0??0001000?????????????1?????????????????????????????1??01??01?????????????200111??10?11???11000?11100101000???????????0001???110?000100??10??01?21101?00?0110100??01100120210?0?000100?10001220110001??????0111?02100002110?????????????????
	'Thalassiodracon_hawkinsii'       00100001110100111120??0?1000???0000000?10020000001011000010110101010002000011000101011?00011001??100?000????0?11101100010000?1200?001001110010000??2101310010011100120100002100011101000001011000002011011001?00000001000?0001020111001000200000110100000010?11001010000101100
	'Attenborosaurus_conybeari'       00010010???110??112???0010?0?????0??0001002??????2??10000???11??????????????????1?2???????????????????????????0110??0???0?????????10100???0?2??????????310??011110????1???0{0 3}00??11101100?0???1???1?20?10?1????0220000?000?310?02??1?0010001000??1??10?00?????1?001?100???01101
	'Plesiosaurus_dolichodeirus'      001100?0110?00100??0010010?000010010000100?001000100100001010110{0 1}010?02000?1111?10?01100?01000110100?000?1110?0100?100?1000???????100001110?2???0????01410010121{0 1}00100101003{0 1}00011111100001000010{0 1}?211101100110000000?000?000002012100100020000?1102010000200110{0 1}1010000?01100
	'Eoplesiosaurus_antiquior'        ????????????????????????????????????????????????????????????????????????????????????????????????????????????????????????????????????????????2??????????4100?0111?0?12?1???03??0??????????01000?11?02??1001002?0?0??00???????0??2?11?00110020000?11010100??1?0110?1010000101100
	'Eretmosaurus_rugosus'            ????????????????????????????????????????????????????????????????????????????????????????????????????????????????????????????????????????????{1 2}??????????{3 4}100110?100?12010000?000111??11?0???0000?01????1???????{0 1}?0??0???????0010201200011000000??11021?100020011011010000201100
	'Westphaliasaurus_simonsensii'    ????????????????????????????????????????????????????????????????????????????????????????????????????????????????????????????????????????????2????????????0011021?0??0010?1031000111?1?0010?0000101?211100120??00000001??10000??20?20001?????00011002100011100110110100011?1??1
	'Seelyosaurus_guilelmiimperatoris'00000?00?10?02?????0???????0?????0??0011001????1?1?01000?0??11?????????????????????????????????????????????????10??100?1010???????100001100?2??????????3100?1221000???1???00?00?1200110010{2 3}100001101101001201?10030?1?0???300?02??200011000100??11020?100?20011011000011201101
	'Microcleidus_tournemirensis'     0000000?120102100??0010010000000001011110010010002001000110?1???{1 2}1?????000?????0112?110000??00?0?12100100???20????????????????????11000110012?????????142101112100?20?100?0010011200111010?????????201100120211013010?010?300122012000110????0??1?020?100?2?0110110100012?1??1
	'Microcleidus_brachypterygius'    0011000?110102100??0010010000000101011110010010102001000100?????1???????????????101??100?0010000?12100000???20?????????????????????0000110012?????????2321011121?00??1????00100?12011110?03100011?0210???1????20130?0?01???101220?10??01002000??11021?100?2??11010010011101101
	'Microcleidus_homalospondylus'    0000000011010210???0010020?000?010?0111100100101020010001??11110110010200001??001021?1?00????000??2100100???2001001??00?0???102???10000??0012??????????42101112100020110010010011201111010?1000011??1011110001?01?010101???00122012000010?20000011021?100110011011010011201101
	'Plesiopterys_wildi'              00100?0?1???00????????00???00??1?0?0???10??01?0001001000?00?0?10101110200001001010110???1????0011?00??00?100???20??100?1000?0?2??0?00?01110??????????02420011121101?001??0001001111?1100003000000?01?11?01201??0??0???010?3?0102012?001???00?000110200101?2??11001010011101110
	'Cryptoclidus_eurymerus'          00100?0010?101100??00100101000010000020100201001011010000000010?1011101101?111011111??00101100011?00?0????000?02001100?1000?0021?0200001110121111101?013100111232011001110000000111011000000010001121011001010201201020200?1100210110112010?101113032010122101300110{1 2}2{0 1}{0 1}001211
	'Tricleidus_seeleyi'              01100???????011010?00?0010?000?100????????{1 2}01001?3001000?000010?00?0111111?????111110?????????011200?000?1100?0201110001000?0021?01110011001?11?1101?02210011123201100111000100?11?01100???????????110110000002012010202?13????????????210??1011130210101221023001101111101211
	'Muraenosaurus_leedsii'           00????????0?01100??001001??000?10??????????010?0?????1???0???10?00?0????11?????11011??????????????0???????????0201010002000?0021?010100110012?1?1101??14210112232012001110001001??11111000?200?111???????0???0{1 2}????1?2020?3?1012?021??12????1001230311101221023001100111001210
	'Kimmerosaurus_langhami'          ??1??0?1??0?0????????????0?????10??0??????20100000102000000011101010201101?101111111?????????????200?0????????0200110001000?002??0?00?01220???1?1001?01?00011??3?01100111???1?0???????????????????????????????????????????????????????????????????????????????????????????????
	'Pantosaurus_striatus'            ???????????????????????????????????????????????????????????????????????????????????????????????????????????????????????????????????????????????????????{3 4}100111?320??00???000100??1??110000?2000111?????????????????????????01001?021011200??10????0210101??1?1?10???211???1211
	'Picrocleidus_beloclis'           ?????????????????????????????????????????????????????0????0?010?{0 1}0?????????????10012??????????????????????????????1100?1000???2??2?????11?????1?1101?02411011223201200111000100111?011?0?0?200?101001011002010201201020201?01?12?021112200??101???02111012210110010011111?1?10
	'Tatenectes_laramiensis'          ???????0?????????????????0??????0??????1??{1 2}?????????2000?0000??????????????????????????????????11????????0?1???????????????????????????11??????01001????00011??32011001?1000100?110?110000??????????1011??????{1 2}01??1020101?10?110021011210??10????0210101??1?2?001?0211??01??1
	'Plesiosaurus_mansellii'          ?????????????????????????????????????????????????????????????????????????????????????????????????????????????????????????????????????????????1111101??2{3 4}1101???320??00?????01?01??1111?????1010011??0???????????2??1?202????????????????????????????????????????????2?????????
	'Colymbosaurus_trochanterius'     ???????????????????????????????????????????????????????????????????????????????????????????????????????????????????100?1000??????0????????????1?1110??2410012??320?200111??01?01??1011??00?2010101??0???????????2??102?2???????????????201??10111?2210101221022101102?11101211
	'Djupedallia_engeri'              ??????0?????0?????????????????????????????????????????????00???????0?01111????????????????????????????????????020??????????????????00?0??1??2011???100?510012113201200111030100110??1100??????????????11?0???0?0??01???{1 2}??3????????????2?0??????1?02?0?012?1???101102???1?1211
	'Spitrasaurus_spp'                ??????0?????0?????????????????????????????????????????0???00??1010?????????????1??????????????????0???????????0201?100?1000???2??0?00?01110?20111111??2521012213201200111030100110?01100??????????????11?0???0?0??01???2???????????????2?11?????1?02{1 2}0?012?1???101102?1???1{1 2}11
	'Abyssosaurus_nataliae'           ????????????????????????????????????????????????????????????????????????????????????????????????????????????????????????????????????????????2???1110??1{4 5}1001???3201200111??01?01??1011??0??{1 2}0???????0010000100??2??10?0?001?1?1101110??2?1??1????10???10?22?0?3??110{0 2}??1001211
	'Umoonasaurus_demoscyllus'        00000100112??1101020??00??00????0??????????0?002222?10???10?11????1??12?11?0??0??022?????0?????11122?1211000????????0??1111???????1111010?01????????????1001????20?1??1010??00?110101102000201?00?1???1?01?010?????????????0???????????21????0111?02001022210?2???1?0??10?1??1
	'Nichollssaura_borealis'          0000010011200010102010001100000100?000010010000122301010010011??211?2??0???00000?0221110101100011122?13110000?0111110??0101?112??02?1001010100100??20022100100132011?010??000??1102?101?00000?????????10110020??????????????2?12102?01?2?{0 1}0000??1??200101?21012101100011101110
	'Leptocleidus_capensis'           010001?1112?1010102002001?0000?10??0000??01001022{2 3}201010?0??01??21?????0?????????0221110?01?00011122?12110001?????1110?0111??{1 2}2?111111010101???????????210010??320?1?0100?0?0?0?????1??????????????????????????????????????????????????2????00????0???????????2???1?0??10?1???
	'Leptocleidus_superstes'          ??0?0??1?1?0????10{1 2}?????1??????????????????0?10222201010?100011121?0011?01???????02211???????????122??31????1??????????????????????????????????????????{1 2}0?01?0132011001000??00?110?11102???1011001?10110011020??1?100200102??????????????????01???02001012?0??????????????????
	'Vectocleidus_pastorum'           ??????????????????????????????????????????????????????????????????????????????????????????????????????????????????????????????????????????????????????????01?01??0?1??1010??00??10??1102?????????????1???1?02???1??01?10?0????????????????????????????????????????????????????
	'Brancasaurus_brancai'            0010?000100000{0 1}?101002001?00000?0?1000???0101?02223010?0?00?011101101120101000100022?????011000???0???????????01???100?1110???2??121100111?120100??20014100100232012?0101100000110101102000101?1011???1?01?0201?10?0?210?0201012102101121????0111002001022200321?11???110?1???
	'Gronausaurus_wegneri'            ??????????????????????????????????????????????????????????????????????????????????????????????????????????????????????????????????????????????????????????01?12?20?2001111?000?1110011100002011101????1????????????0?210???01012102101021????0112?02000022210?1???1?0????????1
	'Speeton_Clay_plesiosaurian'      ????????????????????????????????????????????????????????????????????????????????????????????????????????????????????????????????????????????2???????????2101012320120011110010011201111000?20?1111??1011?1??20??1??002?????010121011011200??00102103001022?1021001100011101?11
	'Wapuskanectes_betsynichollsae'   ?????????????????????????????????????????????????????????????????????????????????????????????????????????????????????????????????????????????????????????????????????????????????1??1??0???????????2101{0 1}2?110?1110110?10??3????????????200???01???03000022???????????????????0
	'Futabasaurus_suzukii'            00??000?1?0?00??0??00?0???0000????????????????????????1??????????????????????????????????0100000???????????????100??????0????{1 2}????100001103?????????????1?11?22?2022001111?010?11110111000??????????????????????????????01301?1??01?0?1000200000220310112221122101100011101{1 2}10
	'Callawayasaurus_colombiensis'    000010?0?10000{1 2}?10100?0020?000?10????????01010000220101010001111011?{1 2}02?1010??0?002211001????0?0???2?1100???1?1101{0 1}?0??10?????2??010000110012??????????5210102232022001111{0 1}0100111211110???????????200100?11001120010?10?01?????????00??0{0 1}??100?220300102?3101200?10{0 1}0111??2?1
	'Kaiwhekea_katiki'                00001000??000???1020020020?000?????????1???????0?32?2111?00?00????????????????????????????????????????????????0101?10??1000??????0300001123?2??????????51011122320?2?0111?10100?11111?10???2????0??????????????????????????????????????000??00??11?31?111?3?12110100{0 1}0012?1??0
	'Aristonectes_parvidens'          00?010??1?0000201??00200200000??00???{0 1}?1???01010?3?12?1??000?00?1?01212010???????????????0?10000??????????????0101010??1000???????3000011230?1101101?02?1111???3???200111??01?0???????????????????????????????????????????????????????????????????????????????????????????????
	'Libonectes_morgani'              0100???011?00020102001002000000?001?00010?11????0?21??101?00110?01012120101000010022110010100000?122?1200???2101000101020?0?01200010100110302?1?1101?0262111?2?320?200111??01?01???????????????????21011??????11100?0?1?0?1?????????????0{0 1}??0?????????11?????2??0??0{0 1}?1???????
	'Hydrotherosaurus_alexandrae'     000010?0??0000201{0 2}100?002??0000?001100010011??????2121?111??01?????????????????????????????????????????????????100010?1?01??112???10000110312???1?????1521112223202200111?101001110011100002011?11?1001{0 1}00001011200?020????120111011001000?000??12031010123102300110{0 1}011101211
	'Albertonectes_vanderveldei'      ????????????????????????????????????????????????????????????????????????????????????????????????????????????????????????????????????????????2?1?1101?026311122232022001111101001110?1100?01200?11112001110110?{1 2}1??????10???11?11?01001?0002000??12021010122?12210110{0 1}0110{0 1}1211
	'Aristonectes_quiriquinensis'     00??1?0?????0????????????????????????????????????3???????????00?1????120?0????0100?????????????????2?110???????201?10???000???2??0??0?01123?1?10???1?014111122132022001111?0100????????????201??01?20?1100111011200?021????????????????100?1000???03201112?1?1?101?00011?01210
	'Elasmosaurus_platyurus'          ?????????????0??10{0 2}????0????????????????????????????????????????0??????????????????????????????????????????????100?????????????????0??011??1201?1001?0263111?22320?2101?????1???11??1110???20011?1??10110?1100??1??102?????01?120?1??01???????????????????????????????????????
	'Styxosaurus_sp_Hydralmo'         0?0010?0??000???121?020020?0000?0??10??1001????0?3??2?111?0?11???10??12???????0???????????????????????????????????1?0???0?????????1???01?0??2??????????63111222320220011111?1001110?11100?02010111??0011???????12????2100?11101100?10?1100??000010?31010122103210110??110?1?10
	'Mauisaurus_haasti'               ????????????????????????????????????????????????0{2 3}??21???1?00?1101?01?2????????1002????????????????????????????????10??1010???2??0?????????????????????62111?2232022001111?01001110?111000?20????1????1?001110?????????????11????0??0??000??00????031011123112110110{0 1}0111{0 1}1211
	'Libonectes_atlasense'            00001000?10?102?102002002??000??00?10001??11???0?32?2011?0??11????????????????????????????????????????????????1100?10???010???????10100110312????????0?5211?02232022??1?111010011?{0 1}1111??0?2010101????1??0?????1{1 2}?010?10???1101110210000000?00?1100?101112?113210110{0 1}?10101111
	'Styxosaurus_snowii'              000010?0?10000??121?0??020?0?00??01100010011???0?3??2111110??1??????????????????????????????????????????????21?1001101?1000??1??001010011030?????????0??31??0??3?0????1????0??0???????????????????????????????????????????????????????????????????????????????????????????????
	'Terminonatator_pontiexensis'     000010?01?0000201020??002??00?0?001????10??1????0{2 3}21??{0 1}11??001?????????????0010?????????1???0??????????????????100?10111110??12?0010100110312??????????53111222320?20011111010011??????????100???1??????????????????????????1?12??1??1?100??00001103101012210331011010110?1211
	'Zarafasaura_oceanis'             0000100011000020102002002000000?001100011021???0020{0 1}21110000010?010??12?1??0??0??0?????010100010?12?????0?????0101010111000??{1 2}2?001100011030??10?????02?1101022320?200111110000111{0 1}?1110???20???01?2?01?01111?11100?0??????11?11?021001?0???00????03101112???{1 2}???1?0000???????
	'Kawanectes_lafquenianum'         ????????????????????????????????????????????????????????????????????????????????????????????????????????????????????????????????????????????????????????211122232022?01111?01001??00111000?2001001????1?001?1??????????????01???10??001?0????0??2?03101112310?3???101??11?1??1
	'Vegasaurus_molyi'                ?????????????????????????????????????????????????????????????????????????????????????????????????????????????????????????????????????????????11?1101?0252111?2232022101111?0100???10111000?2011101?20?1100111?212001021????010111011000?0???000?1?0310111231022???001??1?01???
	'Nakonectes_bradti'               00001000110100201020020021?0000?00?0000100010000?320211111001110010???201??1???1002111001?1?0000?122?0300???2011001101010100012?01101001103021101001?02410111??3?02210111?101?0?11??1110????010110?????????????1?00???1?????10121021???101??00?0??03{0 1}010122?02?101??101?001110
	'Hauffiosaurus_longirostris'      00?20??0?1??12111120??00???2????????????????????02???????????01001??0???1?0?????1110?????????????110?0??0?????1001?100?1100?11?0023010011200??????????????????????????????????????????????????????????????????????????????????????????????????????????????????????????????????
	'Hauffiosaurus_tomistomimus'      00020?10210?1?110??0100?0?0210100100???????00?00010100?0?101?01011??????1001????111011?0?0100010?100?010??????1000?100?1100?112002301001120?1100???{0 2}?1231001?11110?100100002000011101010001??10???0???1??1?0?0????????????00????????00???0?1000012010000121?01101?1?0?11201?00
	'Hauffiosaurus_zanoni'            00?2??1??1??????????????0?0??????????0?10???????????00?001???010????????????????11101101?0100010?100?010????20100??100?1100??12002301{0 1}01120000?00??????310011?11100100100?020?00?????????0?01100000201101120??0020000?010?0001020?2?0001001000??11010?00121??11011010001101100
	'Marmornectes_candrewi'           0???????????00??0?????00???????????????????????0????10???0???0????????????????????????????????????????????????10100110?0000?111000201021020000000??21?1?0001???1200100100?200?1001??1?00?1?0010000??????1?0??000?00???00????00220111??2000??00110001000012100?1??1110??011???1
	'Peloneustes_philarchus'          10020120211100210??010001000101?010000010020010003121100010?00101100011000011?10102211100110{0 1}010?12110200???2110110110000001111000211001020001000??21?110001?121200110100000011001201100?1?0010001?00?1011000010000002000??1002301111022000?01??000210001220022101110111111111
	'Simolestes_vorax'                110101???21?10210??010001??010??0100000100200?0003111?000?0?0010110??11000????1???221110???????0?121?0210???210111??10?0000?111000??1?01010?0??00???111100011121?0?1000001200110????11?????0????0??20?10012010?02?000?0????000230??1102201??010100021010122001110111001111????
	'Pliosaurus_funkei'               ???????0?????0????????????????????????????????????????????????2?2??????????????????????????????????????????????????01????00?1????0????010?11????????????0001???1????00???0?00?2?00??1100??????????????????????2000000200?????????????????0??0?0????2?01012???3?101?0101???1??1
	'Pliosaurus_westburyensis'        110101?0221110210??010011000011?1100000100200100231111000201002020???1????0????0?0121110011??????12110210???1?101?0010?200???13000{2 3}01011011?????????????0001???1?00?00?????00???00??1100??????????????????????????????????????????????????????????????????????????????????????
	'Pliosaurus_carpenteri'           11010????2??10210??0??011?00???????????????00?00231111???20?002020??????????????????11?00110?010??2110?1??????1011??10?{0 2}0?0?1110002111010111???0????1?0?0001?0?1?0?1000000200120?0??110????????????1??1?0?2000?????0?2?0???????????????2????00????1???10?????3310?1?1011?11??1
	'Pliosaurus_brachydeirus'         11?1?????2??102?0??01001???0???????????????00?0???1??????????02020?????????????0?????????1?????0?12110310?????101??010?2000??13000{1 2}011010?1?0???????????0001???120??10???0?00?2010??1100????????????????????????????????????????????????0???00????0?????1?1??23???1?1??10????1
	'Pliosaurus_macromerus'           1101????22??10210??0??011?0????????????????00?0???1??????????0???0?????????????00022111001100010?12110310?????1011??10?{0 2}000?11300010110101{1 2}1??????????????????????????????????????????????????????????????????????????????????????????????????????????????????????????????????
	'Pliosaurus_cf_kevani'            ?????????????0???????????????????????????????????????????????????????????????????????????????????????????????????????????0????????????010?2?????????????0001???1?0??00???0?00?2?00??11??????????????0?1???????{1 2}020000200???0002300111032????00??001{1 2}10101210023101101?11011211
	'Pliosaurus_kevani'               110101?022??10210??010011000011?1100?0010020010023021100020?00202000011010?0??10?022111001100010??????{2 3}???????10??0010021001113?002111010?21??????????????????????????????????????????????????????????????????????????????????????????????????????????????????????????????????
	'Pliosaurus_andrewsi'             01020?2021??10210??0??00??00???????????????00?00?3{0 1}211?0??0?00??11??????????????102?11?00110?010?1211020????21111?0110000101111000211001010001001102??210001012110010000002001100120110??1?0010000??????????????????????????00230110???200??01??02021010122003210?100011011211
	'Liopleurodon_ferox'              11010120221110210??010001000101?11?0000100200000031211000?0100101100?1100001??101022111001101110?12110210???2111110010?0010?111000111101010001100??0110100011121200100101000011000?0110????2010100????1??0?000?????0??01???1????????10320???010???02101012?0?2?101?0001???1?11
	'Kronosaurus_queenslandicus'      ??0?0?20?1??????0?????????????????????????????????????????01000?{0 1}?00011000?01110?111?0???????????12110{2 3}10??????????0????001????0??????01010?011?0??2??00000?11?3211?0?000?0001??0?20?1??0??2?10000?00?10?0?????02??0020????1????????103??????????????????????????????????1????
	'Megacephalosaurus_eulerti'       010200?0211100210??1100010?0210?11100001012001002312100012??00???????????????????011?0?00011000101211031010?21110?0010?0001?11???00000110100???????????????????1??????????????????????????????????????????????????????????????????????????????????????????????????????????????
	'Brachauchenius_lucasi'           00020120211100210??010001000210?111?0001012001000312100012??00???????????????????011?0100?1011?0??2100310???211???001?00001{1 2}11?????????10?0?0???0?????000002????211?00?????????00??001???????????????????????????????????????????????????????????????????????????????????11111
	'Brachauchenius_MNA'              0102?????1?100210??0100010?0????????0001???00?002{2 3}1210?0?20?0????0?????????????????????00????110??2110210???2111000010?0001?1110000000110100???????????0000211?3211100000?200?2?0???01??????????????0?1???????22200002?????11??0011?10????????????????????????????????????????
	'Stenorhynchosaurus_munozi'       0002012?21??00210??01001??002????1??00?????00????????????????0??{0 1}?????????????????12?0?0?11?100??{0 1}2110310?????1{0 1}000010??001?1110?0?10101021?0??????????10002???3211?00?????01?????2????????????????20?1???2000??200??2??????????????10???0{0 1}101??010???101????32101102001211?01
	'Anguanax_zignoi'                 ??0{1 2}01?0?????????????????????????1???????????????????????????0?????????????????????????????????????????????????????11???01?????????????10?0????0????11??0?01?????0??10?????????????????????00?????????????????{0 1}????????????????????????????????0??0???00??1????1?1?0?0????1??1
	'Makhaira_rossica'                0??????????????????????????????????????????????????????????????????????????????????????????????????????????????100??????????11????20??010?10????????????????????????????????????????11???????????????????????????????????????????1????????????????????????????????????????????
	'Luskhan_itilensis'               0102012??21100210??0?00001?000???1?0000100200?0023120100010??010{1 2}?10?11?10?1?11??01{1 2}?????????????12110{2 3}???????10000110?0001?113??03000{1 2}1??2001101{0 1}?01?010001112321120000002011201?{1 2}?010????0010001?00?1??021002020000201????0023?1{1 2}?1?{2 3}000?001010102001012?0033000?02010211?11
	'Edgarosaurus_muddi'              100101?021001020111010001??0?0??001000010?200102220011101000111101?02?2?1?0????1002211?01??????10122?13001002011000110?1111?120011{2 3}110111100?010100000121001?1132011201000000000???01????????????????????????????????????????????????????00?00??????0010?2?0?3?10??0101??01211
	'Plesiopleurodon_wellesi'         00010??0?100102?1120?000{0 1}??2?0?????????????1???222201010?10?11????????????????????????????????????????????????{0 1}001?11???111?1????1{1 2}000210?0?????????????100?0?1320?120100?0?0?0??0??110{0 2}???{0 1}1??101????????????20110?1?01???????????????????????????{2 3}{0 1}?1012?1??????????????????
	'Richmond_pliosaur'               00010120210011201120?000{1 2}??2?0??00??00010??1???2222010101100111101?????0???????1?022??001???00?101?2?1000?0?1??001??????1???11????100011020?11101000?0210001002320?1201001000100100?1100?00111010011??1???????20?1??????????20100121011200110110111200101221022101100011101{1 2}10
	'Palmulasaurus_quadratus'         00?2????????00????????00???????????????????????????????????????????????????????????????????????????????????????000????????????????1000211?01????????????????????????????????????1?{1 2}?11????????01???????????????????????????0101200210022100?01??12?200101?20022101100011101211
	'Pahasapasaurus_haasi'            0002012?2?0?00{1 2}?1110??001??2????00?0?00????1?????22???10??????100110???????11?11?02?1000?????0?0?122?1200??????000????????????????2000211101111?100???2{1 2}1001???320???0?????0???????????????????????????????????????????????????????????2100101??111201100????1210??00011101?10
	'Polycotylus_latipinnis'          00120?20?1??102?1110100011?000???0??01010021???223210111010?111101???????????????01{1 2 3}11111000000111?2?120?1{0 1}10?1001?110?1111?122011100011020011101002102200011113201120100100010010201110??01110000100?1000001020121012?11?1110100111113210??011?111200102221033101101011001211
	'Thililua_longicollis'            000210?0?10000201110000001?2000?001000010??1????2221??111?0?11????????????????????????????????????????????????10000?1???1???02????1000110101{1 2}0??1{0 1}0??0?3110110132011201000100?00???01?????????????????????????????????????????????????????????????????????????????????????????
	'Trinacromerum_bentonianum'       00020121?1?000211110100011?000???0??01010021???1?31?11110???01??0????12010???????01311111??????11122?13001?00??001?11???10??12???1?000211200?1101000?02?00012??3201{0 1}201000?00?00????11??????1?000???11101120?0201010020110111?110?111?32????0?????1???10?2???33?0??01011001211
	'Dolichorhynchops_osborni'        0012012011000020111010000110001?001001010021???22311{0 1}1110100110?01102?201001?01100131111100100011122?01001010?10000110011010120011100021120?011010001021000101232011{1 2}010000001001120110?0000???11??101101000002011100201101110110121113210100000101200102211033101101011001{1 2}11
	'Dolichorhynchops_bonneri'        00120120100000210??010000110001?001001010021???223010111010?110??1?0?1?????1?????01311??10??00?11122?0200100??10000010011?101220101000111200?110120010110001111320?120100?000?10?1101100??001??100?101101?002020111?02??101110110?110?12100101??111300102231033101101011001{1 2}11
	'Eopolycotylus_rankini'           00??????????10????????00???{0 1}???????????????????????????????????????????????????????????????????????????????????000??????????11?0??1000110?0?????????????0?01?01?2?????1??1??00?01?2?110????????????0?1100?002020111?1???111110?00?21113210??01??1?12001022210?2???1????11011?1
	'Dolichorhynchops_tropicensis'    00120?20???0002?11101000?1?0001?0010???????1????2{2 3}110111?10??1???????????????????01311??1????0?11122?02001?00??000??????1???12?0??100?211{1 2}0????????????{1 2}1001???320??201?0????1?01?20?1?00?????000??1011001002020111012?????110111?211132?0??0???111200102?2103310110101100121?
	'Dolichorhynchops_ROM_29010'      00?{1 2}???0????00{1 2}?1110??00???0???????????????????223??01???10???0?0110211010010011001311??1?????0111?2?020?1?1???00???????????12?0??1000111?0101101000?02?00011123201120100000011011?00100???0120101????1?110020??????????1010????????11?210???10???13101022?1?3?101?0101?001??1
	'Dolichorhynchops_herschelensis'  00110?200000002011101000{0 1}?10001?001????????1???223010111?100110?01??1?10100???????1311???0??0??11122?02001?10?10000110?10010120?1110002112010??????????100010?23201120100000010010{1 2}?110?00?011?100?21110??????201110020110111?110?21113???????????????????????????????????????
	'Sulcusuchus_erraini'             ?0?{1 2}?1?0?10???21112?100?1??2????0??????????1???????0??????0??1??01?????0???????10022?????????????122?1?01?????100??110??101?1?2011??0?21??0???????????????????????????????????????????????????????????????????????????????????????????????????????????????????????????????????
	'Mauriciosaurus_fernandezi'       00????2??1?0????????????010???????????????????????????1??????1???????????????????01{2 3}11?110?0?0011122?1300110??1000??1???1???12??????0?2??{1 2}0?0??????????10?0111132011201???00??0???1????????????00??1??10????1?????1???0??????0????{1 2}?011210100???10?200?0122??33101102011001110

;

END;
BEGIN ASSUMPTIONS;
	OPTIONS DEFTYPE = unord PolyTcount = MINSTEPS;
	TYPESET * UNTITLED   =  unord:  1 -  270;

END;

BEGIN MacClade;
	Version 4.0 81;
	LastModified -852467291;
	FileSettings editor '0' '0' '1' '1';
	Singles 100;
	Editor 0001100111111110010001001 '0' '24' Geneva '9' '140' '1' all;
	EditorPosition '40' '4' '723' '1003';
	TreeWindowPosition '40' '2' '728' '1018';
	ListWindow Characters closed Geneva '9' '50' '10' '265' '359' 000;
	ListWindow Taxa closed Geneva '9' '50' '10' '276' '490' 100;
	ListWindow Trees closed Geneva '9' '50' '10' '276' '490';
	ListWindow TypeSets closed Geneva '9' '50' '10' '276' '490';
	ListWindow WtSets closed Geneva '9' '50' '10' '276' '490';
	ListWindow ExSets closed Geneva '9' '50' '10' '276' '490';
	ListWindow CharSets closed Geneva '9' '50' '10' '276' '490';
	ListWindow TaxSets closed Geneva '9' '50' '10' '276' '490';
	ListWindow CharPartitions closed Geneva '9' '50' '10' '276' '490';
	ListWindow CharPartNames closed Geneva '9' '50' '10' '276' '490';
	ListWindow WtSets closed Geneva '9' '50' '10' '276' '490';
	ChartWindowPosition '52' '30' '686' '964';
	StateNamesSymbols closed Geneva '9' '10' '50' '30' '148' '220';
	WindowOrder Data;
	OtherSymbols & / 00 ? -;
	Correlation '0' '0' '1000' '0' '0' 10011010;
	Salmo 00000001;
	EditorFile '2';
	ExportHTML _ MOSS '100' 110000;
	PrettyPrint 10;
	EditorToolsPosition '605' '44' '115' '165';
	TreeWindowProgram 10;
	TreeWindow 0000;
	Continuous '1' '3' 1;
	Calculations 0000001;
	SummaryMode '0' '0' 0;
	Charts Geneva '9' ( normal ) 0010;
	NexusOptions '0' '0' '50' 001011001;
	TipLabel '1';
	TreeFont Geneva '9' ( normal );
	TreeShape 1.0 1.0 0100;
	TraceLabels 0101;
	ChartColors '0' '0' '-1' '9' '0' 1;
	ChartBiggestSpot 1;
	ChartPercent 10;
	ChartBarWidth '10' 1;
	ChartVerticalAxis 10101;
	ChartMinMax '0';
	TraceAllChangesDisplay '1' 1;
	BarsOnBranchesDisplay '0' '0' '-5536' '10000' '10000' '10000' '10000' '-5536' '-536' '-536' '-536' '6' '1' 0000101;
	ContinuousBranchLabels 0;
	AllStatesBranchLabels 1;
	IndexNotation '2' 1;
	PrintTree 10.00 '2' '2' '2' '2' '2' '2' '2' '2' '2' '2' '2' Geneva '9' ( normal ) Geneva '10' ( normal ) Geneva '9' ( normal ) Geneva '9' ( normal ) Geneva '9' ( bold ) Geneva '9' ( normal ) Geneva '9' ( normal ) '0' '0' '0' '0' '0' '0' '0' '0' '0' '0' '0' '0' '0' '0' '0' '0' '0' '0' '0' '0' '0' '0' '0' '0' '0' '0' '0' '0' '0' '0' '1' '1' '1' '1' '4381' '-23296' '-39' '4' '-40' '0' '1' '2' '1' '8' '0' '0' '0' '2' 1000111000000000000100000111000;
	MatchChar 00 .;
	EntryInterpretation 01;
	ColorOptions 0;
	TreeTools '0' '5' '4' '0' '10' '4' '0' 00100111111101110;
	EditorTools '0' '0' '0' '1000' '0' '0' '6' '3' '0' 100000101110001;
	PairAlign '2' '2' '3' '2' '1' '1' '2' '1' '3' 1010;
	BothTools '1';

END;
BEGIN MESQUITECHARMODELS;
	ProbModelSet * UNTITLED   =  'Mk1 (est.)':  1 -  270;
END;


BEGIN LABELS;
	TAXAGROUPLABEL Polycotylidae COLOR = (RGB 0.63529412 0.78039216 1) ;
	TAXAGROUPLABEL Thalassophonea COLOR = (RGB 1 0.65882353 0.43529412) ;
	TAXAGROUPLABEL Early_pliosaurids COLOR = (RGB 1 0.10196078 0.10196078) ;
	TAXAGROUPLABEL Elasmosauridae COLOR = (RGB 0.18039216 0.76862745 0.53333333) ;


END;

BEGIN SETS;
	TAXPARTITION * UNTITLED  =  Elasmosauridae :  48 -  67, Early_pliosaurids :  68 -  71, Thalassophonea :  72 -  90, Polycotylidae :  91 -  106;

END;

BEGIN TREES;
	Title 'Trees from "Thililua_new_red_BL.tmp.tre"';
	LINK Taxa = Taxa;
	TRANSLATE
[0] 		1 'Yunguisaurus_liae',
[1] 		2 'Pistosaurus_postcranium',
[2] 		3 'Augustasaurus_hagdorni',
[3] 		4 'Bobosaurus_forojuliensis',
[4] 		5 'Macroplata_tenuiceps',
[5] 		6 'Anningasaura_lymense',
[6] 		7 'Stratesaurus_taylori',
[7] 		8 'Avalonnectes_arturi',
[8] 		9 'Eurycleidus_arcuatus',
[9] 		10 'Meyerasaurus_victor',
[10] 		11 'Maresaurus_coccai',
[11] 		12 'Borealonectes_russelli',
[12] 		13 'Atychodracon_megacephalus',
[13] 		14 'Archaeonectrus_rostratus',
[14] 		15 'Rhomaleosaurus_cramptoni',
[15] 		16 'Rhomaleosaurus_zetlandicus',
[16] 		17 'Rhomaleosaurus_thorntoni',
[17] 		18 'Thalassiodracon_hawkinsii',
[18] 		19 'Attenborosaurus_conybeari',
[19] 		20 'Plesiosaurus_dolichodeirus',
[20] 		21 'Eoplesiosaurus_antiquior',
[21] 		22 'Eretmosaurus_rugosus',
[22] 		23 'Westphaliasaurus_simonsensii',
[23] 		24 'Seelyosaurus_guilelmiimperatoris',
[24] 		25 'Microcleidus_tournemirensis',
[25] 		26 'Microcleidus_brachypterygius',
[26] 		27 'Microcleidus_homalospondylus',
[27] 		28 'Plesiopterys_wildi',
[28] 		29 'Cryptoclidus_eurymerus',
[29] 		30 'Tricleidus_seeleyi',
[30] 		31 'Muraenosaurus_leedsii',
[31] 		32 'Kimmerosaurus_langhami',
[32] 		33 'Pantosaurus_striatus',
[33] 		34 'Picrocleidus_beloclis',
[34] 		35 'Tatenectes_laramiensis',
[35] 		36 'Plesiosaurus_mansellii',
[36] 		37 'Colymbosaurus_trochanterius',
[37] 		38 'Djupedallia_engeri',
[38] 		39 'Spitrasaurus_spp',
[39] 		40 'Abyssosaurus_nataliae',
[40] 		41 'Umoonasaurus_demoscyllus',
[41] 		42 'Nichollssaura_borealis',
[42] 		43 'Leptocleidus_capensis',
[43] 		44 'Leptocleidus_superstes',
[44] 		45 'Vectocleidus_pastorum',
[45] 		46 'Brancasaurus_brancai',
[46] 		47 'Gronausaurus_wegneri',
[47] 		48 'Speeton_Clay_plesiosaurian',
[48] 		49 'Wapuskanectes_betsynichollsae',
[49] 		50 'Futabasaurus_suzukii',
[50] 		51 'Callawayasaurus_colombiensis',
[51] 		52 'Kaiwhekea_katiki',
[52] 		53 'Aristonectes_parvidens',
[53] 		54 'Libonectes_morgani',
[54] 		55 'Hydrotherosaurus_alexandrae',
[55] 		56 'Albertonectes_vanderveldei',
[56] 		57 'Aristonectes_quiriquinensis',
[57] 		58 'Elasmosaurus_platyurus',
[58] 		59 'Styxosaurus_sp_Hydralmo',
[59] 		60 'Mauisaurus_haasti',
[60] 		61 'Libonectes_atlasense',
[61] 		62 'Styxosaurus_snowii',
[62] 		63 'Terminonatator_pontiexensis',
[63] 		64 'Zarafasaura_oceanis',
[64] 		65 'Kawanectes_lafquenianum',
[65] 		66 'Vegasaurus_molyi',
[66] 		67 'Nakonectes_bradti',
[67] 		68 'Hauffiosaurus_longirostris',
[68] 		69 'Hauffiosaurus_tomistomimus',
[69] 		70 'Hauffiosaurus_zanoni',
[70] 		71 'Marmornectes_candrewi',
[71] 		72 'Peloneustes_philarchus',
[72] 		73 'Simolestes_vorax',
[73] 		74 'Pliosaurus_funkei',
[74] 		75 'Pliosaurus_westburyensis',
[75] 		76 'Pliosaurus_carpenteri',
[76] 		77 'Pliosaurus_brachydeirus',
[77] 		78 'Pliosaurus_macromerus',
[78] 		79 'Pliosaurus_cf_kevani',
[79] 		80 'Pliosaurus_kevani',
[80] 		81 'Pliosaurus_andrewsi',
[81] 		82 'Liopleurodon_ferox',
[82] 		83 'Kronosaurus_queenslandicus',
[83] 		84 'Megacephalosaurus_eulerti',
[84] 		85 'Brachauchenius_lucasi',
[85] 		86 'Brachauchenius_MNA',
[86] 		87 'Stenorhynchosaurus_munozi',
[87] 		88 'Anguanax_zignoi',
[88] 		89 'Makhaira_rossica',
[89] 		90 'Luskhan_itilensis',
[90] 		91 'Edgarosaurus_muddi',
[91] 		92 'Plesiopleurodon_wellesi',
[92] 		93 'Richmond_pliosaur',
[93] 		94 'Palmulasaurus_quadratus',
[94] 		95 'Pahasapasaurus_haasi',
[95] 		96 'Polycotylus_latipinnis',
[96] 		97 'Thililua_longicollis',
[97] 		98 'Trinacromerum_bentonianum',
[98] 		99 'Dolichorhynchops_osborni',
[99] 		100 'Dolichorhynchops_bonneri',
[100] 		101 'Eopolycotylus_rankini',
[101] 		102 'Dolichorhynchops_tropicensis',
[102] 		103 'Dolichorhynchops_ROM_29010',
[103] 		104 'Dolichorhynchops_herschelensis',
[104] 		105 'Sulcusuchus_erraini',
[105] 		106 'Mauriciosaurus_fernandezi';
	TREE Tree_1 = (1:10,(2:11,(3:8,(4:9,(((((5:9,(8:3,((9:1,13:5):11,((10:12,((11:0.0,12:5):17,((15:1,16:0.0):5,17:5):4):6):9,14:6):15):6):12):15,6:17):18,(7:12,(20:11,(22:3,(23:6,((24:6,(25:10,(26:10,27:2):8):10):25,(28:4,((((29:14,(32:3,35:0.0):14):14,(30:7,(31:11,34:7):10):10):4,((33:1,36:3):4,(((37:2,40:2):3,39:2):3,38:0.0):8):8):26,(((((41:5,(43:1,44:2):10):8,42:12):19,(45:1,(91:11,(((((92:1,93:4):0.0,105:3):12,((((96:5,101:6):11,(((98:14,(100:5,103:6):8):8,(99:2,104:10):8):4,102:2):11):6,106:6):10,97:10):18):3,95:8):5,94:3):14):3):32):17,46:8):27,(47:2,(48:1,((49:3,(((((((50:6,(((52:1,53:0.0):1,57:9):6,64:9):9):3,66:3):8,(54:0.0,65:0.0):14):7,(55:5,60:3):6):4,(56:4,63:5):10):11,(((59:1,62:0.0):6,67:13):7,61:8):11):13,51:10):6):3,58:5):11):7):22):38):23):23):11):6):19):14):14):8,(18:9,((19:8,((71:4,(72:5,((73:10,((((((74:0.0,76:0.0):3,(79:0.0,80:0.0):4):2,(77:0.0,78:0.0):3):2,75:2):15,((((83:2,(84:6,(85:3,86:1):2):2):5,87:7):15,90:21):2,89:0.0):22):14,82:9):7):9,81:8):14):13):1,88:3):27):25,((68:1,70:0.0):5,69:7):19):28):20):4,21:4):10):23):3):7):0.0;
	TREE Tree_2 = (1:10,(2:11,(3:8,(4:9,(((((5:9,(8:3,((9:1,13:5):11,((10:12,((11:0.0,12:5):17,((15:1,16:0.0):5,17:5):4):6):9,14:6):15):6):12):15,6:17):18,(7:12,(20:11,(22:3,(23:6,((24:6,(25:10,(26:10,27:2):8):10):25,(28:4,(((29:14,(32:3,35:0.0):14):14,((30:7,(31:11,34:7):10):9,((33:1,36:3):4,(((37:2,40:2):3,39:2):3,38:0.0):8):7):6):26,((((((41:6,(43:1,44:2):9):8,42:12):19,(91:12,((((92:1,(93:1,105:2):4):12,((((96:5,101:6):11,(((98:14,(100:5,103:6):8):8,(99:2,104:10):8):4,102:2):11):6,106:6):10,97:10):18):6,94:4):3,95:6):13):33):2,45:0.0):16,46:9):28,(47:2,(48:1,(49:3,(((((((((50:6,(((52:2,57:8):1,53:0.0):6,64:9):9):3,66:3):4,54:11):4,65:3):7,(55:5,60:3):6):4,(56:4,63:5):10):11,(((59:1,62:0.0):6,67:13):7,61:8):11):13,51:10):5,58:5):4):11):7):22):38):23):23):11):6):19):14):14):8,(18:9,((19:8,((71:4,(72:5,((73:10,((((((74:0.0,76:0.0):3,(79:0.0,80:0.0):4):2,(77:0.0,78:0.0):3):3,75:1):14,((((((83:1,85:1):1,87:8):6,84:6):3,86:2):16,90:21):4,89:0.0):21):13,82:10):7):9,81:8):14):13):1,88:3):27):24,((68:3,69:2):5,70:3):19):28):20):4,21:4):10):23):3):7):0.0;
	TREE Tree_3 = (1:10,(2:11,(3:8,(4:9,((((((5:9,(8:3,((9:1,13:5):11,((10:12,((11:0.0,12:5):17,((15:1,16:0.0):5,17:5):4):6):9,14:6):15):6):12):14,6:18):16,7:6):16,(20:11,(22:3,(23:6,((24:6,(25:10,(26:10,27:2):8):10):25,(28:4,((((29:14,(32:3,35:0.0):14):14,(30:7,(31:11,34:7):10):10):4,((33:1,36:3):4,(((37:2,40:2):3,39:2):3,38:0.0):8):8):26,(((((41:5,(43:1,44:2):10):8,42:12):18,(45:1,(91:12,(((((92:0.0,105:1):3,93:4):12,((((96:5,101:6):11,(((98:14,100:11):6,(99:6,(103:7,104:2):9):6):5,102:2):10):6,106:6):10,97:10):18):6,94:4):3,95:6):13):3):32):17,46:9):27,(47:2,(48:1,((49:3,((((((((50:6,(((52:2,57:8):1,53:0.0):6,64:9):9):3,66:3):9,(54:0.0,65:0.0):13):6,60:2):4,55:9):3,(56:4,63:5):10):11,(((59:1,62:0.0):6,67:13):6,61:9):11):14,51:10):6):3,58:5):11):7):22):38):23):23):11):6):19):20):9,(18:6,((19:8,((71:4,(72:5,((73:10,(((((((74:0.0,76:0.0):3,(79:0.0,80:0.0):4):1,78:1):1,77:2):2,75:2):15,((((83:2,(84:6,(85:3,86:1):2):2):5,87:7):15,90:21):2,89:0.0):22):14,82:9):7):9,81:8):14):13):1,88:3):27):25,((68:3,69:2):5,70:3):19):31):20):4,21:4):9):23):3):7):0.0;
	TREE Tree_4 = (1:10,(2:11,(3:8,(4:9,(((((5:9,(8:3,((9:1,13:5):11,((10:12,((11:0.0,12:5):17,((15:1,16:0.0):5,17:5):4):6):9,14:6):15):6):12):15,6:17):18,(7:12,(20:11,(22:3,(23:6,((24:6,(25:10,(26:10,27:2):8):10):25,(28:4,(((29:14,(32:3,35:0.0):14):14,((30:7,(31:11,34:7):10):9,((33:1,36:3):4,(((37:2,40:2):3,39:2):3,38:0.0):8):7):6):26,(((((41:5,(43:1,44:2):10):8,42:12):19,(45:1,(91:11,((((92:1,(93:1,105:2):4):12,((((96:5,101:6):11,(((98:14,(100:5,103:6):8):8,(99:2,104:10):8):4,102:2):11):6,106:6):10,97:10):18):3,95:8):5,94:3):14):3):32):17,46:8):27,(47:2,(48:1,((49:3,(((((((50:6,(((52:2,57:8):1,53:0.0):6,64:9):9):3,66:3):8,(54:0.0,65:0.0):14):7,(55:5,60:3):6):4,(56:4,63:5):10):11,(((59:1,62:0.0):6,67:13):7,61:8):11):13,51:10):6):3,58:5):11):7):22):38):23):23):11):6):19):14):14):8,(18:9,((19:8,((71:4,(72:5,((73:10,((((((74:0.0,76:0.0):3,(79:0.0,80:0.0):4):2,(77:0.0,78:0.0):3):3,75:1):14,((((((83:1,85:1):1,87:8):6,84:6):3,86:2):16,90:21):4,89:0.0):21):13,82:10):7):9,81:8):14):13):1,88:3):27):24,((68:3,69:2):5,70:3):19):28):20):4,21:4):10):23):3):7):0.0;
	TREE Tree_5 = (1:10,(2:11,(3:8,(4:9,(((((5:9,(8:3,((9:1,13:5):11,((10:12,((11:0.0,12:5):17,((15:1,16:0.0):5,17:5):4):6):9,14:6):15):6):12):15,6:17):18,(7:12,(20:11,(22:3,(23:6,((24:6,(25:10,(26:10,27:2):8):10):25,(28:4,((((29:14,(32:3,35:0.0):14):14,(30:7,(31:11,34:7):10):10):4,((33:1,36:3):4,(((37:2,40:2):3,39:2):3,38:0.0):8):8):26,(((((41:5,(43:1,44:2):10):8,42:12):19,(45:1,(91:11,(((((92:0.0,105:1):3,93:4):12,((((96:5,101:6):11,(((98:14,100:11):6,(99:6,(103:7,104:2):9):6):5,102:2):10):6,106:6):10,97:10):18):3,95:8):5,94:3):14):3):32):17,46:8):27,(47:2,(48:1,((49:3,((((((((50:6,(((52:2,57:8):1,53:0.0):6,64:9):9):3,66:3):4,54:11):4,65:3):7,(55:5,60:3):6):4,(56:4,63:5):10):11,(((59:1,62:0.0):6,67:13):7,61:8):11):13,51:10):6):3,58:5):11):7):22):38):23):23):11):6):19):14):14):8,(18:9,((19:8,((71:4,(72:5,((73:10,(((((((74:0.0,76:0.0):3,(79:0.0,80:0.0):4):1,78:1):1,77:2):2,75:2):15,((((83:2,(84:6,(85:3,86:1):2):2):5,87:7):15,90:21):2,89:0.0):22):14,82:9):7):9,81:8):14):13):1,88:3):27):25,((68:3,69:2):5,70:3):19):28):20):4,21:4):10):23):3):7):0.0;
	TREE Tree_6 = (1:10,(2:11,(3:8,(4:9,(((((5:9,(8:3,((9:1,13:5):11,((10:12,((11:0.0,12:5):17,((15:1,16:0.0):5,17:5):4):6):9,14:6):15):6):12):15,6:17):18,(7:12,(20:11,(22:3,(23:6,((24:6,(25:10,(26:10,27:2):8):10):25,(28:4,(((29:14,(32:3,35:0.0):14):14,((30:7,(31:11,34:7):10):9,((33:1,36:3):4,((37:2,40:2):3,(38:1,39:3):1):8):7):6):26,(((((41:5,(43:1,44:2):10):8,42:12):19,(45:1,(91:11,(((((92:1,93:4):0.0,105:3):12,((((96:5,101:6):11,(((98:14,100:11):6,((99:3,104:9):5,103:7):6):5,102:2):10):6,106:6):10,97:10):18):3,95:8):5,94:3):14):3):32):17,46:8):27,(47:2,(48:1,((49:3,((((((((50:6,((52:2,(53:0.0,57:2):7):6,64:9):9):3,66:3):4,54:11):4,65:3):7,(55:5,60:3):6):4,(56:4,63:5):10):11,(((59:1,62:0.0):6,67:13):7,61:8):11):13,51:10):6):3,58:5):11):7):22):38):23):23):11):6):19):14):14):8,(18:9,((19:8,((71:4,(72:5,((73:10,(((((((74:0.0,76:0.0):3,(79:0.0,80:0.0):4):1,78:1):1,77:2):2,75:2):15,((((83:2,(84:6,(85:3,86:1):2):2):5,87:7):15,90:21):2,89:0.0):22):14,82:9):7):9,81:8):14):13):1,88:3):27):25,(68:3,(69:5,70:3):2):19):28):20):4,21:4):10):23):3):7):0.0;
	TREE Tree_7 = (1:10,(2:11,(3:8,(4:9,(((((5:9,(8:3,((9:1,13:5):11,((10:12,((11:0.0,12:5):17,((15:1,16:0.0):5,17:5):4):6):9,14:6):15):6):12):15,6:17):18,(7:12,(20:11,(22:3,(23:6,((24:6,(25:10,(26:10,27:2):8):10):25,(28:4,((((29:14,(32:3,35:0.0):14):14,(30:7,(31:11,34:7):10):10):4,((33:1,36:3):4,((37:2,40:2):3,(38:1,39:3):1):8):8):26,(((((41:5,(43:1,44:2):10):8,42:12):19,(45:1,(91:11,(((((92:1,93:4):0.0,105:3):12,((((96:5,101:6):11,(((98:14,(100:5,103:6):8):8,(99:2,104:10):8):4,102:2):11):6,106:6):10,97:10):18):3,95:8):5,94:3):14):3):32):17,46:8):27,(47:2,(48:1,((49:3,(((((((50:6,(((52:1,53:0.0):1,57:9):6,64:9):9):3,66:3):8,(54:0.0,65:0.0):14):7,(55:5,60:3):6):4,(56:4,63:5):10):11,(((59:1,62:0.0):6,67:13):7,61:8):11):13,51:10):6):3,58:5):11):7):22):38):23):23):11):6):19):14):14):8,(18:9,((19:8,((71:4,(72:5,((73:10,((((((74:0.0,76:0.0):3,(79:0.0,80:0.0):4):2,(77:0.0,78:0.0):3):2,75:2):15,((((83:2,(84:6,(85:3,86:1):2):2):5,87:7):15,90:21):2,89:0.0):22):14,82:9):7):9,81:8):14):13):1,88:3):27):25,((68:1,70:0.0):5,69:7):19):28):20):4,21:4):10):23):3):7):0.0;
	TREE Tree_8 = (1:10,(2:11,(3:8,(4:9,(((((5:9,(8:3,((9:1,13:5):11,((10:12,((11:0.0,12:5):17,((15:1,16:0.0):5,17:5):4):6):9,14:6):15):6):12):15,6:17):18,(7:12,(20:11,(22:3,(23:6,((24:6,(25:10,(26:10,27:2):8):10):25,(28:4,((((29:14,(32:3,35:0.0):14):14,(30:7,(31:11,34:7):10):10):4,((33:1,36:3):4,(((37:2,40:2):3,39:2):3,38:0.0):8):8):26,((((((41:6,(43:1,44:2):9):8,42:12):20,(91:11,(((((92:1,93:4):0.0,105:3):12,((((96:5,101:6):11,(((98:14,(100:5,103:6):8):8,(99:2,104:10):8):4,102:2):11):6,106:6):10,97:10):18):3,95:8):5,94:3):14):33):2,45:0.0):16,46:8):28,(47:2,(48:1,((49:3,(((((((50:6,(((52:1,53:0.0):1,57:9):6,64:9):9):3,66:3):8,(54:0.0,65:0.0):14):7,(55:5,60:3):6):4,(56:4,63:5):10):11,(((59:1,62:0.0):6,67:13):7,61:8):11):13,51:10):6):3,58:5):11):7):22):38):23):23):11):6):19):14):14):8,(18:9,((19:8,((71:4,(72:5,((73:10,((((((74:0.0,76:0.0):3,(79:0.0,80:0.0):4):2,(77:0.0,78:0.0):3):2,75:2):15,((((83:2,(84:6,(85:3,86:1):2):2):5,87:7):15,90:21):2,89:0.0):22):14,82:9):7):9,81:8):14):13):1,88:3):27):25,((68:1,70:0.0):5,69:7):19):28):20):4,21:4):10):23):3):7):0.0;
	TREE Tree_9 = (1:10,(2:11,(3:8,(4:9,(((((5:9,(8:3,((9:1,13:5):11,((10:12,((11:0.0,12:5):17,((15:1,16:0.0):5,17:5):4):6):9,14:6):15):6):12):15,6:17):18,(7:12,(20:11,(22:3,(23:6,((24:6,(25:10,(26:10,27:2):8):10):25,(28:4,((((29:14,(32:3,35:0.0):14):14,(30:7,(31:11,34:7):10):10):4,((33:1,36:3):4,(((37:2,40:2):3,39:2):3,38:0.0):8):8):26,(((((41:5,(43:1,44:2):10):8,42:12):19,(45:1,(91:11,(((((92:1,93:4):0.0,105:3):12,((((96:5,101:6):11,(((98:14,(100:5,103:6):8):8,(99:2,104:10):8):4,102:2):11):6,106:6):10,97:10):18):3,95:8):5,94:3):14):3):32):17,46:8):27,(47:2,(48:1,((49:3,(((((((50:6,(((52:1,53:0.0):1,57:9):6,64:9):9):7,(54:3,66:2):9):4,65:3):7,(55:5,60:3):6):4,(56:4,63:5):10):11,(((59:1,62:0.0):6,67:13):7,61:8):11):13,51:10):6):3,58:5):11):7):22):38):23):23):11):6):19):14):14):8,(18:9,((19:8,((71:4,(72:5,((73:10,((((((74:0.0,76:0.0):3,(79:0.0,80:0.0):4):2,(77:0.0,78:0.0):3):2,75:2):15,((((83:2,(84:6,(85:3,86:1):2):2):5,87:7):15,90:21):2,89:0.0):22):14,82:9):7):9,81:8):14):13):1,88:3):27):25,((68:1,70:0.0):5,69:7):19):28):20):4,21:4):10):23):3):7):0.0;
	TREE Tree_10 = (1:10,(2:11,(3:8,(4:9,(((((5:9,(8:3,((9:1,13:5):11,((10:12,((11:0.0,12:5):17,((15:1,16:0.0):5,17:5):4):6):9,14:6):15):6):12):15,6:17):18,(7:12,(20:11,(22:3,(23:6,((24:6,(25:10,(26:10,27:2):8):10):25,(28:4,((((29:14,(32:3,35:0.0):14):14,(30:7,(31:11,34:7):10):10):4,((33:1,36:3):4,(((37:2,40:2):3,39:2):3,38:0.0):8):8):26,(((((41:5,(43:1,44:2):10):8,42:12):19,(45:1,(91:11,(((((92:1,93:4):0.0,105:3):12,((((96:5,101:6):11,(((98:14,(100:5,103:6):8):8,(99:2,104:10):8):4,102:2):11):6,106:6):10,97:10):18):3,95:8):5,94:3):14):3):32):17,46:8):27,(47:2,(48:1,((49:3,((((((((50:6,(((52:1,53:0.0):1,57:9):6,64:9):9):3,66:3):9,(54:0.0,65:0.0):13):6,60:2):4,55:9):3,(56:4,63:5):10):11,(((59:1,62:0.0):6,67:13):6,61:9):11):14,51:10):6):3,58:5):11):7):22):38):23):23):11):6):19):14):14):8,(18:9,((19:8,((71:4,(72:5,((73:10,((((((74:0.0,76:0.0):3,(79:0.0,80:0.0):4):2,(77:0.0,78:0.0):3):2,75:2):15,((((83:2,(84:6,(85:3,86:1):2):2):5,87:7):15,90:21):2,89:0.0):22):14,82:9):7):9,81:8):14):13):1,88:3):27):25,((68:1,70:0.0):5,69:7):19):28):20):4,21:4):10):23):3):7):0.0;
	TREE Tree_11 = (1:10,(2:11,(3:8,(4:9,(((((5:9,(8:3,((9:1,13:5):11,((10:12,((11:0.0,12:5):17,((15:1,16:0.0):5,17:5):4):6):9,14:6):15):6):12):15,6:17):18,(7:12,(20:11,(22:3,(23:6,((24:6,(25:10,(26:10,27:2):8):10):25,(28:4,((((29:14,(32:3,35:0.0):14):14,(30:7,(31:11,34:7):10):10):4,((33:1,36:3):4,(((37:2,40:2):3,39:2):3,38:0.0):8):8):25,(((((41:5,(43:1,44:2):10):8,42:12):18,(45:1,(91:11,(((((92:1,93:4):0.0,105:3):12,((((96:5,101:6):11,(((98:14,(100:5,103:6):8):8,(99:2,104:10):8):4,102:2):11):6,106:6):10,97:10):18):3,95:8):5,94:3):14):3):33):17,46:8):27,(47:2,(48:1,(49:3,((((((((50:6,(((52:1,53:0.0):1,57:9):6,64:9):9):3,66:3):9,(54:0.0,65:0.0):13):7,(55:6,60:2):6):5,(56:3,63:6):9):11,(((59:1,62:0.0):4,67:15):5,61:10):11):3,58:5):18,51:7):6):10):7):21):38):23):24):11):6):19):14):14):8,(18:9,((19:8,((71:4,(72:5,((73:10,((((((74:0.0,76:0.0):3,(79:0.0,80:0.0):4):2,(77:0.0,78:0.0):3):2,75:2):15,((((83:2,(84:6,(85:3,86:1):2):2):5,87:7):15,90:21):2,89:0.0):22):14,82:9):7):9,81:8):14):13):1,88:3):27):25,((68:1,70:0.0):5,69:7):19):28):20):4,21:4):10):23):3):7):0.0;
	TREE Tree_12 = (1:10,(2:11,(3:8,(4:9,(((((5:9,(8:3,((9:1,13:5):11,((10:12,((11:0.0,12:5):17,((15:1,16:0.0):5,17:5):4):6):9,14:6):15):6):12):15,6:17):18,(7:12,(20:11,(22:3,(23:6,((24:6,(25:10,(26:10,27:2):8):10):25,(28:4,((((29:14,(32:3,35:0.0):14):14,(30:7,(31:11,34:7):10):10):4,((33:1,36:3):4,(((37:2,40:2):3,39:2):3,38:0.0):8):8):26,(((((41:5,(43:1,44:2):10):8,42:12):19,(45:1,(91:11,(((((92:1,93:4):0.0,105:3):12,((((96:5,101:6):11,(((98:14,(100:5,103:6):8):8,(99:2,104:10):8):4,102:2):11):6,106:6):10,97:10):18):3,95:8):5,94:3):14):3):32):17,46:8):27,(47:2,(48:1,((49:3,((((((((50:6,(((52:1,53:0.0):1,57:9):6,64:9):9):3,66:3):4,54:11):4,65:3):7,(55:5,60:3):6):4,(56:4,63:5):10):11,(((59:1,62:0.0):6,67:13):7,61:8):11):13,51:10):6):3,58:5):11):7):22):38):23):23):11):6):19):14):14):8,(18:9,((19:8,((71:4,(72:5,((73:10,((((((74:0.0,76:0.0):3,(79:0.0,80:0.0):4):2,(77:0.0,78:0.0):3):2,75:2):15,((((83:2,(84:6,(85:3,86:1):2):2):5,87:7):15,90:21):2,89:0.0):22):14,82:9):7):9,81:8):14):13):1,88:3):27):25,((68:1,70:0.0):5,69:7):19):28):20):4,21:4):10):23):3):7):0.0;
	TREE Tree_13 = (1:10,(2:11,(3:8,(4:9,(((((5:9,(8:3,((9:1,13:5):11,((10:12,((11:0.0,12:5):17,((15:1,16:0.0):5,17:5):4):6):9,14:6):15):6):12):15,6:17):18,(7:12,(20:11,(22:3,(23:6,((24:6,(25:10,(26:10,27:2):8):10):25,(28:4,((((29:14,(32:3,35:0.0):14):14,(30:7,(31:11,34:7):10):10):4,((33:1,36:3):4,(((37:2,40:2):3,39:2):3,38:0.0):8):8):26,(((((41:5,(43:1,44:2):10):8,42:12):18,(45:1,(91:12,(((((92:1,93:4):0.0,105:3):12,((((96:5,101:6):11,(((98:14,(100:5,103:6):8):8,(99:2,104:10):8):4,102:2):11):6,106:6):10,97:10):18):6,94:4):3,95:6):13):3):32):17,46:9):27,(47:2,(48:1,((49:3,(((((((50:6,(((52:1,53:0.0):1,57:9):6,64:9):9):3,66:3):8,(54:0.0,65:0.0):14):7,(55:5,60:3):6):4,(56:4,63:5):10):11,(((59:1,62:0.0):6,67:13):7,61:8):11):13,51:10):6):3,58:5):11):7):22):38):23):23):11):6):19):14):14):8,(18:9,((19:8,((71:4,(72:5,((73:10,((((((74:0.0,76:0.0):3,(79:0.0,80:0.0):4):2,(77:0.0,78:0.0):3):2,75:2):15,((((83:2,(84:6,(85:3,86:1):2):2):5,87:7):15,90:21):2,89:0.0):22):14,82:9):7):9,81:8):14):13):1,88:3):27):25,((68:1,70:0.0):5,69:7):19):28):20):4,21:4):10):23):3):7):0.0;
	TREE Tree_14 = (1:10,(2:11,(3:8,(4:9,(((((5:9,(8:3,((9:1,13:5):11,((10:12,((11:0.0,12:5):17,((15:1,16:0.0):5,17:5):4):6):9,14:6):15):6):12):15,6:17):18,(7:12,(20:11,(22:3,(23:6,((24:6,(25:10,(26:10,27:2):8):10):25,(28:4,((((29:14,(32:3,35:0.0):14):14,(30:7,(31:11,34:7):10):10):4,((33:1,36:3):4,(((37:2,40:2):3,39:2):3,38:0.0):8):8):26,(((((41:5,(43:1,44:2):10):8,42:12):19,(45:1,(91:11,(((((92:1,93:4):0.0,105:3):12,((((96:5,101:6):11,(((98:14,100:11):6,((99:3,104:9):5,103:7):6):5,102:2):10):6,106:6):10,97:10):18):3,95:8):5,94:3):14):3):32):17,46:8):27,(47:2,(48:1,((49:3,(((((((50:6,(((52:1,53:0.0):1,57:9):6,64:9):9):3,66:3):8,(54:0.0,65:0.0):14):7,(55:5,60:3):6):4,(56:4,63:5):10):11,(((59:1,62:0.0):6,67:13):7,61:8):11):13,51:10):6):3,58:5):11):7):22):38):23):23):11):6):19):14):14):8,(18:9,((19:8,((71:4,(72:5,((73:10,((((((74:0.0,76:0.0):3,(79:0.0,80:0.0):4):2,(77:0.0,78:0.0):3):2,75:2):15,((((83:2,(84:6,(85:3,86:1):2):2):5,87:7):15,90:21):2,89:0.0):22):14,82:9):7):9,81:8):14):13):1,88:3):27):25,((68:1,70:0.0):5,69:7):19):28):20):4,21:4):10):23):3):7):0.0;
	TREE Tree_15 = (1:10,(2:11,(3:8,(4:9,(((((5:9,(8:3,((9:1,13:5):11,((10:12,((11:0.0,12:5):17,((15:1,16:0.0):5,17:5):4):6):9,14:6):15):6):12):15,6:17):18,(7:12,(20:11,(22:3,(23:6,((24:6,(25:10,(26:10,27:2):8):10):25,(28:4,((((29:14,(32:3,35:0.0):14):14,(30:7,(31:11,34:7):10):10):4,((33:1,36:3):4,(((37:2,40:2):3,39:2):3,38:0.0):8):8):26,(((((41:5,(43:1,44:2):10):8,42:12):19,(45:1,(91:11,(((((92:1,93:4):0.0,105:3):12,((((96:5,101:6):11,(((98:14,100:11):6,(99:6,(103:7,104:2):9):6):5,102:2):10):6,106:6):10,97:10):18):3,95:8):5,94:3):14):3):32):17,46:8):27,(47:2,(48:1,((49:3,(((((((50:6,(((52:1,53:0.0):1,57:9):6,64:9):9):3,66:3):8,(54:0.0,65:0.0):14):7,(55:5,60:3):6):4,(56:4,63:5):10):11,(((59:1,62:0.0):6,67:13):7,61:8):11):13,51:10):6):3,58:5):11):7):22):38):23):23):11):6):19):14):14):8,(18:9,((19:8,((71:4,(72:5,((73:10,((((((74:0.0,76:0.0):3,(79:0.0,80:0.0):4):2,(77:0.0,78:0.0):3):2,75:2):15,((((83:2,(84:6,(85:3,86:1):2):2):5,87:7):15,90:21):2,89:0.0):22):14,82:9):7):9,81:8):14):13):1,88:3):27):25,((68:1,70:0.0):5,69:7):19):28):20):4,21:4):10):23):3):7):0.0;
	TREE Tree_16 = (1:10,(2:11,(3:8,(4:9,((((((5:9,(8:3,((9:1,13:5):11,((10:12,((11:0.0,12:5):17,((15:1,16:0.0):5,17:5):4):6):9,14:6):15):6):12):14,6:18):16,7:6):16,(20:11,(22:3,(23:6,((24:6,(25:10,(26:10,27:2):8):10):25,(28:4,((((29:14,(32:3,35:0.0):14):14,(30:7,(31:11,34:7):10):10):4,((33:1,36:3):4,(((37:2,40:2):3,39:2):3,38:0.0):8):8):26,(((((41:5,(43:1,44:2):10):8,42:12):19,(45:1,(91:11,(((((92:1,93:4):0.0,105:3):12,((((96:5,101:6):11,(((98:14,(100:5,103:6):8):8,(99:2,104:10):8):4,102:2):11):6,106:6):10,97:10):18):3,95:8):5,94:3):14):3):32):17,46:8):27,(47:2,(48:1,((49:3,(((((((50:6,(((52:1,53:0.0):1,57:9):6,64:9):9):3,66:3):8,(54:0.0,65:0.0):14):7,(55:5,60:3):6):4,(56:4,63:5):10):11,(((59:1,62:0.0):6,67:13):7,61:8):11):13,51:10):6):3,58:5):11):7):22):38):23):23):11):6):19):20):9,(18:6,((19:8,((71:4,(72:5,((73:10,((((((74:0.0,76:0.0):3,(79:0.0,80:0.0):4):2,(77:0.0,78:0.0):3):2,75:2):15,((((83:2,(84:6,(85:3,86:1):2):2):5,87:7):15,90:21):2,89:0.0):22):14,82:9):7):9,81:8):14):13):1,88:3):27):25,((68:1,70:0.0):5,69:7):19):31):20):4,21:4):9):23):3):7):0.0;
	TREE Tree_17 = (1:10,(2:11,(3:8,(4:9,(((((5:9,(8:3,((9:1,13:5):11,((10:12,((11:0.0,12:5):17,((15:1,16:0.0):5,17:5):4):6):9,14:6):15):6):12):15,6:17):18,(7:12,(20:11,(22:3,(23:6,((24:6,(25:10,(26:10,27:2):8):10):25,(28:4,(((29:14,(32:3,35:0.0):14):14,((30:7,(31:11,34:7):10):9,((33:1,36:3):4,(((37:2,40:2):3,39:2):3,38:0.0):8):7):6):26,(((((41:5,(43:1,44:2):10):8,42:12):19,(45:1,(91:11,(((((92:1,93:4):0.0,105:3):12,((((96:5,101:6):11,(((98:14,(100:5,103:6):8):8,(99:2,104:10):8):4,102:2):11):6,106:6):10,97:10):18):3,95:8):5,94:3):14):3):32):17,46:8):27,(47:2,(48:1,((49:3,(((((((50:6,(((52:1,53:0.0):1,57:9):6,64:9):9):3,66:3):8,(54:0.0,65:0.0):14):7,(55:5,60:3):6):4,(56:4,63:5):10):11,(((59:1,62:0.0):6,67:13):7,61:8):11):13,51:10):6):3,58:5):11):7):22):38):23):23):11):6):19):14):14):8,(18:9,((19:8,((71:4,(72:5,((73:10,((((((74:0.0,76:0.0):3,(79:0.0,80:0.0):4):2,(77:0.0,78:0.0):3):2,75:2):15,((((83:2,(84:6,(85:3,86:1):2):2):5,87:7):15,90:21):2,89:0.0):22):14,82:9):7):9,81:8):14):13):1,88:3):27):25,((68:1,70:0.0):5,69:7):19):28):20):4,21:4):10):23):3):7):0.0;
	TREE Tree_18 = (1:10,(2:11,(3:8,(4:9,(((((5:9,(8:3,((9:1,13:5):11,((10:12,((11:0.0,12:5):17,((15:1,16:0.0):5,17:5):4):6):9,14:6):15):6):12):15,6:17):18,(7:12,(20:11,(22:3,(23:6,((24:6,(25:10,(26:10,27:2):8):10):25,(28:4,((((29:14,(32:3,35:0.0):14):14,(30:7,(31:11,34:7):10):10):4,((33:1,36:3):4,(((37:2,40:2):3,39:2):3,38:0.0):8):8):26,(((((41:5,(43:1,44:2):10):8,42:12):19,(45:1,(91:11,(((((92:1,93:4):0.0,105:3):12,((((96:5,101:6):11,(((98:14,(100:5,103:6):8):8,(99:2,104:10):8):4,102:2):11):6,106:6):10,97:10):18):3,95:8):5,94:3):14):3):32):17,46:8):27,(47:2,(48:1,((49:3,(((((((((50:6,(((52:1,53:0.0):1,57:9):6,64:9):9):3,66:3):5,54:10):4,65:3):6,60:2):4,55:9):3,(56:4,63:5):10):11,(((59:1,62:0.0):6,67:13):6,61:9):11):14,51:10):6):3,58:5):11):7):22):38):23):23):11):6):19):14):14):8,(18:9,((19:8,((71:4,(72:5,((73:10,((((((74:0.0,76:0.0):3,(79:0.0,80:0.0):4):2,(77:0.0,78:0.0):3):2,75:2):15,((((83:2,(84:6,(85:3,86:1):2):2):5,87:7):15,90:21):2,89:0.0):22):14,82:9):7):9,81:8):14):13):1,88:3):27):25,((68:1,70:0.0):5,69:7):19):28):20):4,21:4):10):23):3):7):0.0;
	TREE Tree_19 = (1:10,(2:11,(3:8,(4:9,(((((5:9,(8:3,((9:1,13:5):11,((10:12,((11:0.0,12:5):17,((15:1,16:0.0):5,17:5):4):6):9,14:6):15):6):12):15,6:17):18,(7:12,(20:11,(22:3,(23:6,((24:6,(25:10,(26:10,27:2):8):10):25,(28:4,((((29:14,(32:3,35:0.0):14):14,(30:7,(31:11,34:7):10):10):4,((33:1,36:3):4,(((37:2,40:2):3,39:2):3,38:0.0):8):8):26,(((((41:5,(43:1,44:2):10):8,42:12):19,(45:1,(91:11,(((((92:1,93:4):0.0,105:3):12,((((96:5,101:6):10,((98:14,(99:6,((100:7,103:4):10,104:7):8):4):3,102:2):13):7,106:6):10,97:10):18):3,95:8):5,94:3):14):3):32):17,46:8):27,(47:2,(48:1,((49:3,(((((((50:6,(((52:1,53:0.0):1,57:9):6,64:9):9):3,66:3):8,(54:0.0,65:0.0):14):7,(55:5,60:3):6):4,(56:4,63:5):10):11,(((59:1,62:0.0):6,67:13):7,61:8):11):13,51:10):6):3,58:5):11):7):22):38):23):23):11):6):19):14):14):8,(18:9,((19:8,((71:4,(72:5,((73:10,((((((74:0.0,76:0.0):3,(79:0.0,80:0.0):4):2,(77:0.0,78:0.0):3):2,75:2):15,((((83:2,(84:6,(85:3,86:1):2):2):5,87:7):15,90:21):2,89:0.0):22):14,82:9):7):9,81:8):14):13):1,88:3):27):25,((68:1,70:0.0):5,69:7):19):28):20):4,21:4):10):23):3):7):0.0;
	TREE Tree_20 = (1:10,(2:11,(3:8,(4:9,(((((5:9,(8:3,((9:1,13:5):11,((10:12,((11:0.0,12:5):17,((15:1,16:0.0):5,17:5):4):6):9,14:6):15):6):12):15,6:17):18,(7:12,(20:11,(22:3,(23:6,((24:6,(25:10,(26:10,27:2):8):10):25,(28:4,(((29:14,(32:3,35:0.0):14):14,((30:7,(31:11,34:7):10):9,((33:1,36:3):4,((37:2,40:2):3,(38:1,39:3):1):8):7):6):26,((((((41:6,(43:1,44:2):9):8,42:12):19,(91:12,((((92:1,(93:1,105:2):4):12,((((96:5,101:6):11,(((98:14,(100:5,103:6):8):8,(99:2,104:10):8):4,102:2):11):6,106:6):10,97:10):18):6,94:4):3,95:6):13):33):2,45:0.0):16,46:9):28,(47:2,(48:1,(49:3,(((((((((50:6,(((52:2,57:8):1,53:0.0):6,64:9):9):3,66:3):4,54:11):4,65:3):7,(55:5,60:3):6):4,(56:4,63:5):10):11,(((59:1,62:0.0):6,67:13):7,61:8):11):13,51:10):5,58:5):4):11):7):22):38):23):23):11):6):19):14):14):8,(18:9,((19:8,((71:4,(72:5,((73:10,((((((74:0.0,76:0.0):3,(79:0.0,80:0.0):4):2,(77:0.0,78:0.0):3):3,75:1):14,((((((83:1,85:1):1,87:8):6,84:6):3,86:2):16,90:21):4,89:0.0):21):13,82:10):7):9,81:8):14):13):1,88:3):27):24,((68:3,69:2):5,70:3):19):28):20):4,21:4):10):23):3):7):0.0;
	TREE Tree_21 = (1:10,(2:11,(3:8,(4:9,(((((5:9,(8:3,((9:1,13:5):11,((10:12,((11:0.0,12:5):17,((15:1,16:0.0):5,17:5):4):6):9,14:6):15):6):12):15,6:17):18,(7:12,(20:11,(22:3,(23:6,((24:6,(25:10,(26:10,27:2):8):10):25,(28:4,(((29:14,(32:3,35:0.0):14):14,((30:7,(31:11,34:7):10):9,((33:1,36:3):4,(((37:2,40:2):3,39:2):3,38:0.0):8):7):6):26,(((((41:5,(43:1,44:2):10):8,42:12):18,(45:1,(91:12,((((92:1,(93:1,105:2):4):12,((((96:5,101:6):11,(((98:14,(100:5,103:6):8):8,(99:2,104:10):8):4,102:2):11):6,106:6):10,97:10):18):6,94:4):3,95:6):13):3):32):17,46:9):27,(47:2,(48:1,(49:3,(((((((((50:6,(((52:2,57:8):1,53:0.0):6,64:9):9):3,66:3):4,54:11):4,65:3):7,(55:5,60:3):6):4,(56:4,63:5):10):11,(((59:1,62:0.0):6,67:13):7,61:8):11):13,51:10):5,58:5):4):11):7):22):38):23):23):11):6):19):14):14):8,(18:9,((19:8,((71:4,(72:5,((73:10,((((((74:0.0,76:0.0):3,(79:0.0,80:0.0):4):2,(77:0.0,78:0.0):3):3,75:1):14,((((((83:1,85:1):1,87:8):6,84:6):3,86:2):16,90:21):4,89:0.0):21):13,82:10):7):9,81:8):14):13):1,88:3):27):24,((68:3,69:2):5,70:3):19):28):20):4,21:4):10):23):3):7):0.0;
	TREE Tree_22 = (1:10,(2:11,(3:8,(4:9,(((((5:9,(8:3,((9:1,13:5):11,((10:12,((11:0.0,12:5):17,((15:1,16:0.0):5,17:5):4):6):9,14:6):15):6):12):15,6:17):18,(7:12,(20:11,(22:3,(23:6,((24:6,(25:10,(26:10,27:2):8):10):25,(28:4,(((29:14,(32:3,35:0.0):14):14,((30:7,(31:11,34:7):10):9,((33:1,36:3):4,(((37:2,40:2):3,39:2):3,38:0.0):8):7):6):26,((((((41:6,(43:1,44:2):9):8,42:12):19,(91:12,((((92:1,(93:1,105:2):4):12,((((96:5,101:6):11,(((98:14,(100:5,103:6):8):8,(99:2,104:10):8):4,102:2):11):6,106:6):10,97:10):18):6,94:4):3,95:6):13):33):2,45:0.0):16,46:9):28,(47:2,(48:1,(49:3,(((((((((50:6,(((52:2,57:8):1,53:0.0):6,64:9):9):3,66:3):4,65:3):4,54:11):7,(55:5,60:3):6):4,(56:4,63:5):10):11,(((59:1,62:0.0):6,67:13):7,61:8):11):13,51:10):5,58:5):4):11):7):22):38):23):23):11):6):19):14):14):8,(18:9,((19:8,((71:4,(72:5,((73:10,((((((74:0.0,76:0.0):3,(79:0.0,80:0.0):4):2,(77:0.0,78:0.0):3):3,75:1):14,((((((83:1,85:1):1,87:8):6,84:6):3,86:2):16,90:21):4,89:0.0):21):13,82:10):7):9,81:8):14):13):1,88:3):27):24,((68:3,69:2):5,70:3):19):28):20):4,21:4):10):23):3):7):0.0;
	TREE Tree_23 = (1:10,(2:11,(3:8,(4:9,(((((5:9,(8:3,((9:1,13:5):11,((10:12,((11:0.0,12:5):17,((15:1,16:0.0):5,17:5):4):6):9,14:6):15):6):12):15,6:17):18,(7:12,(20:11,(22:3,(23:6,((24:6,(25:10,(26:10,27:2):8):10):25,(28:4,(((29:14,(32:3,35:0.0):14):14,((30:7,(31:11,34:7):10):9,((33:1,36:3):4,(((37:2,40:2):3,39:2):3,38:0.0):8):7):6):26,((((((41:6,(43:1,44:2):9):8,42:12):19,(91:12,((((92:1,(93:1,105:2):4):12,((((96:5,101:6):11,(((98:14,(100:5,103:6):8):8,(99:2,104:10):8):4,102:2):11):6,106:6):10,97:10):18):6,94:4):3,95:6):13):33):2,45:0.0):16,46:9):28,(47:2,(48:1,(49:3,((((((((((50:6,(((52:2,57:8):1,53:0.0):6,64:9):9):3,66:3):5,54:10):4,65:3):6,60:2):4,55:9):3,(56:4,63:5):10):11,(((59:1,62:0.0):6,67:13):6,61:9):11):14,51:10):5,58:5):4):11):7):22):38):23):23):11):6):19):14):14):8,(18:9,((19:8,((71:4,(72:5,((73:10,((((((74:0.0,76:0.0):3,(79:0.0,80:0.0):4):2,(77:0.0,78:0.0):3):3,75:1):14,((((((83:1,85:1):1,87:8):6,84:6):3,86:2):16,90:21):4,89:0.0):21):13,82:10):7):9,81:8):14):13):1,88:3):27):24,((68:3,69:2):5,70:3):19):28):20):4,21:4):10):23):3):7):0.0;
	TREE Tree_24 = (1:10,(2:11,(3:8,(4:9,(((((5:9,(8:3,((9:1,13:5):11,((10:12,((11:0.0,12:5):17,((15:1,16:0.0):5,17:5):4):6):9,14:6):15):6):12):15,6:17):18,(7:12,(20:11,(22:3,(23:6,((24:6,(25:10,(26:10,27:2):8):10):25,(28:4,(((29:14,(32:3,35:0.0):14):14,((30:7,(31:11,34:7):10):9,((33:1,36:3):4,(((37:2,40:2):3,39:2):3,38:0.0):8):7):6):26,((((((41:6,(43:1,44:2):9):8,42:12):19,(91:12,((((92:1,(93:1,105:2):4):12,((((96:5,101:6):11,(((98:14,(100:5,103:6):8):8,(99:2,104:10):8):4,102:2):11):6,106:6):10,97:10):18):6,94:4):3,95:6):13):33):2,45:0.0):16,46:9):28,(47:2,(48:1,(49:3,(((((((((50:6,(((52:2,57:8):1,53:0.0):6,64:9):9):3,66:3):5,54:10):4,65:3):7,(55:6,60:2):6):5,(56:3,63:6):9):11,(((59:1,62:0.0):4,67:15):5,61:10):11):3,58:5):17,51:8):6):10):7):21):38):23):23):11):6):19):14):14):8,(18:9,((19:8,((71:4,(72:5,((73:10,((((((74:0.0,76:0.0):3,(79:0.0,80:0.0):4):2,(77:0.0,78:0.0):3):3,75:1):14,((((((83:1,85:1):1,87:8):6,84:6):3,86:2):16,90:21):4,89:0.0):21):13,82:10):7):9,81:8):14):13):1,88:3):27):24,((68:3,69:2):5,70:3):19):28):20):4,21:4):10):23):3):7):0.0;
	TREE Tree_25 = (1:10,(2:11,(3:8,(4:9,(((((5:9,(8:3,((9:1,13:5):11,((10:12,((11:0.0,12:5):17,((15:1,16:0.0):5,17:5):4):6):9,14:6):15):6):12):15,6:17):18,(7:12,(20:11,(22:3,(23:6,((24:6,(25:10,(26:10,27:2):8):10):25,(28:4,(((29:14,(32:3,35:0.0):14):14,((30:7,(31:11,34:7):10):9,((33:1,36:3):4,(((37:2,40:2):3,39:2):3,38:0.0):8):7):6):26,((((((41:6,(43:1,44:2):9):8,42:12):20,(91:11,((((92:1,(93:1,105:2):4):12,((((96:5,101:6):11,(((98:14,(100:5,103:6):8):8,(99:2,104:10):8):4,102:2):11):6,106:6):10,97:10):18):3,95:8):5,94:3):14):33):2,45:0.0):16,46:8):28,(47:2,(48:1,(49:3,(((((((((50:6,(((52:2,57:8):1,53:0.0):6,64:9):9):3,66:3):4,54:11):4,65:3):7,(55:5,60:3):6):4,(56:4,63:5):10):11,(((59:1,62:0.0):6,67:13):7,61:8):11):13,51:10):5,58:5):4):11):7):22):38):23):23):11):6):19):14):14):8,(18:9,((19:8,((71:4,(72:5,((73:10,((((((74:0.0,76:0.0):3,(79:0.0,80:0.0):4):2,(77:0.0,78:0.0):3):3,75:1):14,((((((83:1,85:1):1,87:8):6,84:6):3,86:2):16,90:21):4,89:0.0):21):13,82:10):7):9,81:8):14):13):1,88:3):27):24,((68:3,69:2):5,70:3):19):28):20):4,21:4):10):23):3):7):0.0;
	TREE Tree_26 = (1:10,(2:11,(3:8,(4:9,(((((5:9,(8:3,((9:1,13:5):11,((10:12,((11:0.0,12:5):17,((15:1,16:0.0):5,17:5):4):6):9,14:6):15):6):12):15,6:17):18,(7:12,(20:11,(22:3,(23:6,((24:6,(25:10,(26:10,27:2):8):10):25,(28:4,(((29:14,(32:3,35:0.0):14):14,((30:7,(31:11,34:7):10):9,((33:1,36:3):4,(((37:2,40:2):3,39:2):3,38:0.0):8):7):6):26,((((((41:6,(43:1,44:2):9):8,42:12):19,(91:12,((((92:1,(93:1,105:2):4):12,((((96:5,101:6):11,(((98:14,100:11):6,((99:3,104:9):5,103:7):6):5,102:2):10):6,106:6):10,97:10):18):6,94:4):3,95:6):13):33):2,45:0.0):16,46:9):28,(47:2,(48:1,(49:3,(((((((((50:6,(((52:2,57:8):1,53:0.0):6,64:9):9):3,66:3):4,54:11):4,65:3):7,(55:5,60:3):6):4,(56:4,63:5):10):11,(((59:1,62:0.0):6,67:13):7,61:8):11):13,51:10):5,58:5):4):11):7):22):38):23):23):11):6):19):14):14):8,(18:9,((19:8,((71:4,(72:5,((73:10,((((((74:0.0,76:0.0):3,(79:0.0,80:0.0):4):2,(77:0.0,78:0.0):3):3,75:1):14,((((((83:1,85:1):1,87:8):6,84:6):3,86:2):16,90:21):4,89:0.0):21):13,82:10):7):9,81:8):14):13):1,88:3):27):24,((68:3,69:2):5,70:3):19):28):20):4,21:4):10):23):3):7):0.0;
	TREE Tree_27 = (1:10,(2:11,(3:8,(4:9,(((((5:9,(8:3,((9:1,13:5):11,((10:12,((11:0.0,12:5):17,((15:1,16:0.0):5,17:5):4):6):9,14:6):15):6):12):15,6:17):18,(7:12,(20:11,(22:3,(23:6,((24:6,(25:10,(26:10,27:2):8):10):25,(28:4,(((29:14,(32:3,35:0.0):14):14,((30:7,(31:11,34:7):10):9,((33:1,36:3):4,(((37:2,40:2):3,39:2):3,38:0.0):8):7):6):26,((((((41:6,(43:1,44:2):9):8,42:12):19,(91:12,((((92:1,(93:1,105:2):4):12,((((96:5,101:6):11,(((98:14,100:11):6,(99:6,(103:7,104:2):9):6):5,102:2):10):6,106:6):10,97:10):18):6,94:4):3,95:6):13):33):2,45:0.0):16,46:9):28,(47:2,(48:1,(49:3,(((((((((50:6,(((52:2,57:8):1,53:0.0):6,64:9):9):3,66:3):4,54:11):4,65:3):7,(55:5,60:3):6):4,(56:4,63:5):10):11,(((59:1,62:0.0):6,67:13):7,61:8):11):13,51:10):5,58:5):4):11):7):22):38):23):23):11):6):19):14):14):8,(18:9,((19:8,((71:4,(72:5,((73:10,((((((74:0.0,76:0.0):3,(79:0.0,80:0.0):4):2,(77:0.0,78:0.0):3):3,75:1):14,((((((83:1,85:1):1,87:8):6,84:6):3,86:2):16,90:21):4,89:0.0):21):13,82:10):7):9,81:8):14):13):1,88:3):27):24,((68:3,69:2):5,70:3):19):28):20):4,21:4):10):23):3):7):0.0;
	TREE Tree_28 = (1:10,(2:11,(3:8,(4:9,((((((5:9,(8:3,((9:1,13:5):11,((10:12,((11:0.0,12:5):17,((15:1,16:0.0):5,17:5):4):6):9,14:6):15):6):12):14,6:18):16,7:6):16,(20:11,(22:3,(23:6,((24:6,(25:10,(26:10,27:2):8):10):25,(28:4,(((29:14,(32:3,35:0.0):14):14,((30:7,(31:11,34:7):10):9,((33:1,36:3):4,(((37:2,40:2):3,39:2):3,38:0.0):8):7):6):26,((((((41:6,(43:1,44:2):9):8,42:12):19,(91:12,((((92:1,(93:1,105:2):4):12,((((96:5,101:6):11,(((98:14,(100:5,103:6):8):8,(99:2,104:10):8):4,102:2):11):6,106:6):10,97:10):18):6,94:4):3,95:6):13):33):2,45:0.0):16,46:9):28,(47:2,(48:1,(49:3,(((((((((50:6,(((52:2,57:8):1,53:0.0):6,64:9):9):3,66:3):4,54:11):4,65:3):7,(55:5,60:3):6):4,(56:4,63:5):10):11,(((59:1,62:0.0):6,67:13):7,61:8):11):13,51:10):5,58:5):4):11):7):22):38):23):23):11):6):19):20):9,(18:6,((19:8,((71:4,(72:5,((73:10,((((((74:0.0,76:0.0):3,(79:0.0,80:0.0):4):2,(77:0.0,78:0.0):3):3,75:1):14,((((((83:1,85:1):1,87:8):6,84:6):3,86:2):16,90:21):4,89:0.0):21):13,82:10):7):9,81:8):14):13):1,88:3):27):24,((68:3,69:2):5,70:3):19):31):20):4,21:4):9):23):3):7):0.0;
	TREE Tree_29 = (1:10,(2:11,(3:8,(4:9,(((((5:9,(8:3,((9:1,13:5):11,((10:12,((11:0.0,12:5):17,((15:1,16:0.0):5,17:5):4):6):9,14:6):15):6):12):15,6:17):18,(7:12,(20:11,(22:3,(23:6,((24:6,(25:10,(26:10,27:2):8):10):25,(28:4,((((29:14,(32:3,35:0.0):14):14,(30:7,(31:11,34:7):10):10):4,((33:1,36:3):4,(((37:2,40:2):3,39:2):3,38:0.0):8):8):26,((((((41:6,(43:1,44:2):9):8,42:12):19,(91:12,((((92:1,(93:1,105:2):4):12,((((96:5,101:6):11,(((98:14,(100:5,103:6):8):8,(99:2,104:10):8):4,102:2):11):6,106:6):10,97:10):18):6,94:4):3,95:6):13):33):2,45:0.0):16,46:9):28,(47:2,(48:1,(49:3,(((((((((50:6,(((52:2,57:8):1,53:0.0):6,64:9):9):3,66:3):4,54:11):4,65:3):7,(55:5,60:3):6):4,(56:4,63:5):10):11,(((59:1,62:0.0):6,67:13):7,61:8):11):13,51:10):5,58:5):4):11):7):22):38):23):23):11):6):19):14):14):8,(18:9,((19:8,((71:4,(72:5,((73:10,((((((74:0.0,76:0.0):3,(79:0.0,80:0.0):4):2,(77:0.0,78:0.0):3):3,75:1):14,((((((83:1,85:1):1,87:8):6,84:6):3,86:2):16,90:21):4,89:0.0):21):13,82:10):7):9,81:8):14):13):1,88:3):27):24,((68:3,69:2):5,70:3):19):28):20):4,21:4):10):23):3):7):0.0;
	TREE Tree_30 = (1:10,(2:11,(3:8,(4:9,(((((5:9,(8:3,((9:1,13:5):11,((10:12,((11:0.0,12:5):17,((15:1,16:0.0):5,17:5):4):6):9,14:6):15):6):12):15,6:17):18,(7:12,(20:11,(22:3,(23:6,((24:6,(25:10,(26:10,27:2):8):10):25,(28:4,(((29:14,(32:3,35:0.0):14):14,((30:7,(31:11,34:7):10):9,((33:1,36:3):4,(((37:2,40:2):3,39:2):3,38:0.0):8):7):6):26,((((((41:6,(43:1,44:2):9):8,42:12):19,(91:12,((((92:1,(93:1,105:2):4):12,((((96:5,101:6):11,(((98:14,(100:5,103:6):8):8,(99:2,104:10):8):4,102:2):11):6,106:6):10,97:10):18):6,94:4):3,95:6):13):33):2,45:0.0):16,46:9):28,(47:2,(48:1,(49:3,((((((((((50:6,(((52:2,57:8):1,53:0.0):6,64:9):9):3,66:3):4,65:3):5,54:10):6,60:2):4,55:9):3,(56:4,63:5):10):11,(((59:1,62:0.0):6,67:13):6,61:9):11):14,51:10):5,58:5):4):11):7):22):38):23):23):11):6):19):14):14):8,(18:9,((19:8,((71:4,(72:5,((73:10,((((((74:0.0,76:0.0):3,(79:0.0,80:0.0):4):2,(77:0.0,78:0.0):3):3,75:1):14,((((((83:1,85:1):1,87:8):6,84:6):3,86:2):16,90:21):4,89:0.0):21):13,82:10):7):9,81:8):14):13):1,88:3):27):24,((68:3,69:2):5,70:3):19):28):20):4,21:4):10):23):3):7):0.0;
	TREE Tree_31 = (1:10,(2:11,(3:8,(4:9,(((((5:9,(8:3,((9:1,13:5):11,((10:12,((11:0.0,12:5):17,((15:1,16:0.0):5,17:5):4):6):9,14:6):15):6):12):15,6:17):18,(7:12,(20:11,(22:3,(23:6,((24:6,(25:10,(26:10,27:2):8):10):25,(28:4,(((29:14,(32:3,35:0.0):14):14,((30:7,(31:11,34:7):10):9,((33:1,36:3):4,(((37:2,40:2):3,39:2):3,38:0.0):8):7):6):26,((((((41:6,(43:1,44:2):9):8,42:12):19,(91:12,((((92:1,(93:1,105:2):4):12,((((96:5,101:6):10,((98:14,(99:6,((100:7,103:4):10,104:7):8):4):3,102:2):13):7,106:6):10,97:10):18):6,94:4):3,95:6):13):33):2,45:0.0):16,46:9):28,(47:2,(48:1,(49:3,(((((((((50:6,(((52:2,57:8):1,53:0.0):6,64:9):9):3,66:3):4,54:11):4,65:3):7,(55:5,60:3):6):4,(56:4,63:5):10):11,(((59:1,62:0.0):6,67:13):7,61:8):11):13,51:10):5,58:5):4):11):7):22):38):23):23):11):6):19):14):14):8,(18:9,((19:8,((71:4,(72:5,((73:10,((((((74:0.0,76:0.0):3,(79:0.0,80:0.0):4):2,(77:0.0,78:0.0):3):3,75:1):14,((((((83:1,85:1):1,87:8):6,84:6):3,86:2):16,90:21):4,89:0.0):21):13,82:10):7):9,81:8):14):13):1,88:3):27):24,((68:3,69:2):5,70:3):19):28):20):4,21:4):10):23):3):7):0.0;
	TREE Tree_32 = (1:10,(2:11,(3:8,(4:9,((((((5:9,(8:3,((9:1,13:5):11,((10:12,((11:0.0,12:5):17,((15:1,16:0.0):5,17:5):4):6):9,14:6):15):6):12):14,6:18):16,7:6):16,(20:11,(22:3,(23:6,((24:6,(25:10,(26:10,27:2):8):10):25,(28:4,((((29:14,(32:3,35:0.0):14):14,(30:7,(31:11,34:7):10):10):4,((33:1,36:3):4,((37:2,40:2):3,(38:1,39:3):1):8):8):26,(((((41:5,(43:1,44:2):10):8,42:12):18,(45:1,(91:12,(((((92:0.0,105:1):3,93:4):12,((((96:5,101:6):11,(((98:14,100:11):6,(99:6,(103:7,104:2):9):6):5,102:2):10):6,106:6):10,97:10):18):6,94:4):3,95:6):13):3):32):17,46:9):27,(47:2,(48:1,((49:3,((((((((50:6,(((52:2,57:8):1,53:0.0):6,64:9):9):3,66:3):9,(54:0.0,65:0.0):13):6,60:2):4,55:9):3,(56:4,63:5):10):11,(((59:1,62:0.0):6,67:13):6,61:9):11):14,51:10):6):3,58:5):11):7):22):38):23):23):11):6):19):20):9,(18:6,((19:8,((71:4,(72:5,((73:10,(((((((74:0.0,76:0.0):3,(79:0.0,80:0.0):4):1,78:1):1,77:2):2,75:2):15,((((83:2,(84:6,(85:3,86:1):2):2):5,87:7):15,90:21):2,89:0.0):22):14,82:9):7):9,81:8):14):13):1,88:3):27):25,((68:3,69:2):5,70:3):19):31):20):4,21:4):9):23):3):7):0.0;
	TREE Tree_33 = (1:10,(2:11,(3:8,(4:9,((((((5:9,(8:3,((9:1,13:5):11,((10:12,((11:0.0,12:5):17,((15:1,16:0.0):5,17:5):4):6):9,14:6):15):6):12):14,6:18):16,7:6):16,(20:11,(22:3,(23:6,((24:6,(25:10,(26:10,27:2):8):10):25,(28:4,((((29:14,(32:3,35:0.0):14):14,(30:7,(31:11,34:7):10):10):4,((33:1,36:3):4,(((37:2,40:2):3,39:2):3,38:0.0):8):8):26,((((((41:6,(43:1,44:2):9):8,42:12):19,(91:12,(((((92:0.0,105:1):3,93:4):12,((((96:5,101:6):11,(((98:14,100:11):6,(99:6,(103:7,104:2):9):6):5,102:2):10):6,106:6):10,97:10):18):6,94:4):3,95:6):13):33):2,45:0.0):16,46:9):28,(47:2,(48:1,((49:3,((((((((50:6,(((52:2,57:8):1,53:0.0):6,64:9):9):3,66:3):9,(54:0.0,65:0.0):13):6,60:2):4,55:9):3,(56:4,63:5):10):11,(((59:1,62:0.0):6,67:13):6,61:9):11):14,51:10):6):3,58:5):11):7):22):38):23):23):11):6):19):20):9,(18:6,((19:8,((71:4,(72:5,((73:10,(((((((74:0.0,76:0.0):3,(79:0.0,80:0.0):4):1,78:1):1,77:2):2,75:2):15,((((83:2,(84:6,(85:3,86:1):2):2):5,87:7):15,90:21):2,89:0.0):22):14,82:9):7):9,81:8):14):13):1,88:3):27):25,((68:3,69:2):5,70:3):19):31):20):4,21:4):9):23):3):7):0.0;
	TREE Tree_34 = (1:10,(2:11,(3:8,(4:9,((((((5:9,(8:3,((9:1,13:5):11,((10:12,((11:0.0,12:5):17,((15:1,16:0.0):5,17:5):4):6):9,14:6):15):6):12):14,6:18):16,7:6):16,(20:11,(22:3,(23:6,((24:6,(25:10,(26:10,27:2):8):10):25,(28:4,((((29:14,(32:3,35:0.0):14):14,(30:7,(31:11,34:7):10):10):4,((33:1,36:3):4,(((37:2,40:2):3,39:2):3,38:0.0):8):8):26,(((((41:5,(43:1,44:2):10):8,42:12):18,(45:1,(91:12,(((((92:0.0,105:1):3,93:4):12,((((96:5,101:6):11,(((98:14,100:11):6,(99:6,(103:7,104:2):9):6):5,102:2):10):6,106:6):10,97:10):18):6,94:4):3,95:6):13):3):32):17,46:9):27,(47:2,(48:1,((49:3,((((((((50:6,(((52:2,57:8):1,53:0.0):6,64:9):9):7,(54:3,66:2):9):4,65:3):6,60:3):3,55:9):3,(56:4,63:5):10):11,(((59:1,62:0.0):6,67:13):6,61:9):11):14,51:10):6):3,58:5):11):7):22):38):23):23):11):6):19):20):9,(18:6,((19:8,((71:4,(72:5,((73:10,(((((((74:0.0,76:0.0):3,(79:0.0,80:0.0):4):1,78:1):1,77:2):2,75:2):15,((((83:2,(84:6,(85:3,86:1):2):2):5,87:7):15,90:21):2,89:0.0):22):14,82:9):7):9,81:8):14):13):1,88:3):27):25,((68:3,69:2):5,70:3):19):31):20):4,21:4):9):23):3):7):0.0;
	TREE Tree_35 = (1:10,(2:11,(3:8,(4:9,((((((5:9,(8:3,((9:1,13:5):11,((10:12,((11:0.0,12:5):17,((15:1,16:0.0):5,17:5):4):6):9,14:6):15):6):12):14,6:18):16,7:6):16,(20:11,(22:3,(23:6,((24:6,(25:10,(26:10,27:2):8):10):25,(28:4,((((29:14,(32:3,35:0.0):14):14,(30:7,(31:11,34:7):10):10):4,((33:1,36:3):4,(((37:2,40:2):3,39:2):3,38:0.0):8):8):26,(((((41:5,(43:1,44:2):10):8,42:12):18,(45:1,(91:12,(((((92:0.0,105:1):3,93:4):12,((((96:5,101:6):11,(((98:14,100:11):6,(99:6,(103:7,104:2):9):6):5,102:2):10):6,106:6):10,97:10):18):6,94:4):3,95:6):13):3):32):17,46:9):27,(47:2,(48:1,((49:3,(((((((50:6,(((52:2,57:8):1,53:0.0):6,64:9):9):3,66:3):8,(54:0.0,65:0.0):14):7,(55:5,60:3):6):4,(56:4,63:5):10):11,(((59:1,62:0.0):6,67:13):7,61:8):11):13,51:10):6):3,58:5):11):7):22):38):23):23):11):6):19):20):9,(18:6,((19:8,((71:4,(72:5,((73:10,(((((((74:0.0,76:0.0):3,(79:0.0,80:0.0):4):1,78:1):1,77:2):2,75:2):15,((((83:2,(84:6,(85:3,86:1):2):2):5,87:7):15,90:21):2,89:0.0):22):14,82:9):7):9,81:8):14):13):1,88:3):27):25,((68:3,69:2):5,70:3):19):31):20):4,21:4):9):23):3):7):0.0;
	TREE Tree_36 = (1:10,(2:11,(3:8,(4:9,((((((5:9,(8:3,((9:1,13:5):11,((10:12,((11:0.0,12:5):17,((15:1,16:0.0):5,17:5):4):6):9,14:6):15):6):12):14,6:18):16,7:6):16,(20:11,(22:3,(23:6,((24:6,(25:10,(26:10,27:2):8):10):25,(28:4,((((29:14,(32:3,35:0.0):14):14,(30:7,(31:11,34:7):10):10):4,((33:1,36:3):4,(((37:2,40:2):3,39:2):3,38:0.0):8):8):25,(((((41:5,(43:1,44:2):10):8,42:12):17,(45:1,(91:12,(((((92:0.0,105:1):3,93:4):12,((((96:5,101:6):11,(((98:14,100:11):6,(99:6,(103:7,104:2):9):6):5,102:2):10):6,106:6):10,97:10):18):6,94:4):3,95:6):13):3):33):17,46:9):27,(47:2,(48:1,(49:3,(((((((((50:6,(((52:2,57:8):1,53:0.0):6,64:9):9):3,66:3):9,(54:0.0,65:0.0):13):6,60:2):3,55:10):4,(56:3,63:6):9):11,(((59:1,62:0.0):4,67:15):4,61:11):11):3,58:5):19,51:7):6):10):7):21):38):23):24):11):6):19):20):9,(18:6,((19:8,((71:4,(72:5,((73:10,(((((((74:0.0,76:0.0):3,(79:0.0,80:0.0):4):1,78:1):1,77:2):2,75:2):15,((((83:2,(84:6,(85:3,86:1):2):2):5,87:7):15,90:21):2,89:0.0):22):14,82:9):7):9,81:8):14):13):1,88:3):27):25,((68:3,69:2):5,70:3):19):31):20):4,21:4):9):23):3):7):0.0;
	TREE Tree_37 = (1:10,(2:11,(3:8,(4:9,((((((5:9,(8:3,((9:1,13:5):11,((10:12,((11:0.0,12:5):17,((15:1,16:0.0):5,17:5):4):6):9,14:6):15):6):12):14,6:18):16,7:6):16,(20:11,(22:3,(23:6,((24:6,(25:10,(26:10,27:2):8):10):25,(28:4,((((29:14,(32:3,35:0.0):14):14,(30:7,(31:11,34:7):10):10):4,((33:1,36:3):4,(((37:2,40:2):3,39:2):3,38:0.0):8):8):26,(((((41:5,(43:1,44:2):10):8,42:12):18,(45:1,(91:12,(((((92:0.0,105:1):3,93:4):12,((((96:5,101:6):11,(((98:14,100:11):6,(99:6,(103:7,104:2):9):6):5,102:2):10):6,106:6):10,97:10):18):6,94:4):3,95:6):13):3):32):17,46:9):27,(47:2,(48:1,((49:3,(((((((((50:6,(((52:2,57:8):1,53:0.0):6,64:9):9):3,66:3):5,54:10):4,65:3):6,60:2):4,55:9):3,(56:4,63:5):10):11,(((59:1,62:0.0):6,67:13):6,61:9):11):14,51:10):6):3,58:5):11):7):22):38):23):23):11):6):19):20):9,(18:6,((19:8,((71:4,(72:5,((73:10,(((((((74:0.0,76:0.0):3,(79:0.0,80:0.0):4):1,78:1):1,77:2):2,75:2):15,((((83:2,(84:6,(85:3,86:1):2):2):5,87:7):15,90:21):2,89:0.0):22):14,82:9):7):9,81:8):14):13):1,88:3):27):25,((68:3,69:2):5,70:3):19):31):20):4,21:4):9):23):3):7):0.0;
	TREE Tree_38 = (1:10,(2:11,(3:8,(4:9,((((((5:9,(8:3,((9:1,13:5):11,((10:12,((11:0.0,12:5):17,((15:1,16:0.0):5,17:5):4):6):9,14:6):15):6):12):14,6:18):16,7:6):16,(20:11,(22:3,(23:6,((24:6,(25:10,(26:10,27:2):8):10):25,(28:4,((((29:14,(32:3,35:0.0):14):14,(30:7,(31:11,34:7):10):10):4,((33:1,36:3):4,(((37:2,40:2):3,39:2):3,38:0.0):8):8):26,(((((41:5,(43:1,44:2):10):8,42:12):19,(45:1,(91:11,(((((92:0.0,105:1):3,93:4):12,((((96:5,101:6):11,(((98:14,100:11):6,(99:6,(103:7,104:2):9):6):5,102:2):10):6,106:6):10,97:10):18):3,95:8):5,94:3):14):3):32):17,46:8):27,(47:2,(48:1,((49:3,((((((((50:6,(((52:2,57:8):1,53:0.0):6,64:9):9):3,66:3):9,(54:0.0,65:0.0):13):6,60:2):4,55:9):3,(56:4,63:5):10):11,(((59:1,62:0.0):6,67:13):6,61:9):11):14,51:10):6):3,58:5):11):7):22):38):23):23):11):6):19):20):9,(18:6,((19:8,((71:4,(72:5,((73:10,(((((((74:0.0,76:0.0):3,(79:0.0,80:0.0):4):1,78:1):1,77:2):2,75:2):15,((((83:2,(84:6,(85:3,86:1):2):2):5,87:7):15,90:21):2,89:0.0):22):14,82:9):7):9,81:8):14):13):1,88:3):27):25,((68:3,69:2):5,70:3):19):31):20):4,21:4):9):23):3):7):0.0;
	TREE Tree_39 = (1:10,(2:11,(3:8,(4:9,((((((5:9,(8:3,((9:1,13:5):11,((10:12,((11:0.0,12:5):17,((15:1,16:0.0):5,17:5):4):6):9,14:6):15):6):12):14,6:18):16,7:6):16,(20:11,(22:3,(23:6,((24:6,(25:10,(26:10,27:2):8):10):25,(28:4,((((29:14,(32:3,35:0.0):14):14,(30:7,(31:11,34:7):10):10):4,((33:1,36:3):4,(((37:2,40:2):3,39:2):3,38:0.0):8):8):26,(((((41:5,(43:1,44:2):10):8,42:12):18,(45:1,(91:12,(((((92:0.0,105:1):3,93:4):12,((((96:5,101:6):11,(((98:14,100:11):6,((99:3,104:9):5,103:7):6):5,102:2):10):6,106:6):10,97:10):18):6,94:4):3,95:6):13):3):32):17,46:9):27,(47:2,(48:1,((49:3,((((((((50:6,(((52:2,57:8):1,53:0.0):6,64:9):9):3,66:3):9,(54:0.0,65:0.0):13):6,60:2):4,55:9):3,(56:4,63:5):10):11,(((59:1,62:0.0):6,67:13):6,61:9):11):14,51:10):6):3,58:5):11):7):22):38):23):23):11):6):19):20):9,(18:6,((19:8,((71:4,(72:5,((73:10,(((((((74:0.0,76:0.0):3,(79:0.0,80:0.0):4):1,78:1):1,77:2):2,75:2):15,((((83:2,(84:6,(85:3,86:1):2):2):5,87:7):15,90:21):2,89:0.0):22):14,82:9):7):9,81:8):14):13):1,88:3):27):25,((68:3,69:2):5,70:3):19):31):20):4,21:4):9):23):3):7):0.0;
	TREE Tree_40 = (1:10,(2:11,(3:8,(4:9,((((((5:9,(8:3,((9:1,13:5):11,((10:12,((11:0.0,12:5):17,((15:1,16:0.0):5,17:5):4):6):9,14:6):15):6):12):14,6:18):16,7:6):16,(20:11,(22:3,(23:6,((24:6,(25:10,(26:10,27:2):8):10):25,(28:4,((((29:14,(32:3,35:0.0):14):14,(30:7,(31:11,34:7):10):10):4,((33:1,36:3):4,(((37:2,40:2):3,39:2):3,38:0.0):8):8):26,(((((41:5,(43:1,44:2):10):8,42:12):18,(45:1,(91:12,(((((92:0.0,105:1):3,93:4):12,((((96:5,101:6):10,((98:14,(99:6,((100:7,103:4):10,104:7):8):4):3,102:2):13):7,106:6):10,97:10):18):6,94:4):3,95:6):13):3):32):17,46:9):27,(47:2,(48:1,((49:3,((((((((50:6,(((52:2,57:8):1,53:0.0):6,64:9):9):3,66:3):9,(54:0.0,65:0.0):13):6,60:2):4,55:9):3,(56:4,63:5):10):11,(((59:1,62:0.0):6,67:13):6,61:9):11):14,51:10):6):3,58:5):11):7):22):38):23):23):11):6):19):20):9,(18:6,((19:8,((71:4,(72:5,((73:10,(((((((74:0.0,76:0.0):3,(79:0.0,80:0.0):4):1,78:1):1,77:2):2,75:2):15,((((83:2,(84:6,(85:3,86:1):2):2):5,87:7):15,90:21):2,89:0.0):22):14,82:9):7):9,81:8):14):13):1,88:3):27):25,((68:3,69:2):5,70:3):19):31):20):4,21:4):9):23):3):7):0.0;
	TREE Tree_41 = (1:10,(2:11,(3:8,(4:9,((((((5:9,(8:3,((9:1,13:5):11,((10:12,((11:0.0,12:5):17,((15:1,16:0.0):5,17:5):4):6):9,14:6):15):6):12):14,6:18):16,7:6):16,(20:11,(22:3,(23:6,((24:6,(25:10,(26:10,27:2):8):10):25,(28:4,((((29:14,(32:3,35:0.0):14):14,(30:7,(31:11,34:7):10):10):4,((33:1,36:3):4,(((37:2,40:2):3,39:2):3,38:0.0):8):8):26,(((((41:5,(43:1,44:2):10):8,42:12):18,(45:1,(91:12,(((((92:0.0,105:1):3,93:4):12,((((96:5,101:6):11,(((98:14,(100:5,103:6):8):8,(99:2,104:10):8):4,102:2):11):6,106:6):10,97:10):18):6,94:4):3,95:6):13):3):32):17,46:9):27,(47:2,(48:1,((49:3,((((((((50:6,(((52:2,57:8):1,53:0.0):6,64:9):9):3,66:3):9,(54:0.0,65:0.0):13):6,60:2):4,55:9):3,(56:4,63:5):10):11,(((59:1,62:0.0):6,67:13):6,61:9):11):14,51:10):6):3,58:5):11):7):22):38):23):23):11):6):19):20):9,(18:6,((19:8,((71:4,(72:5,((73:10,(((((((74:0.0,76:0.0):3,(79:0.0,80:0.0):4):1,78:1):1,77:2):2,75:2):15,((((83:2,(84:6,(85:3,86:1):2):2):5,87:7):15,90:21):2,89:0.0):22):14,82:9):7):9,81:8):14):13):1,88:3):27):25,((68:3,69:2):5,70:3):19):31):20):4,21:4):9):23):3):7):0.0;
	TREE Tree_42 = (1:10,(2:11,(3:8,(4:9,(((((5:9,(8:3,((9:1,13:5):11,((10:12,((11:0.0,12:5):17,((15:1,16:0.0):5,17:5):4):6):9,14:6):15):6):12):15,6:17):18,(7:12,(20:11,(22:3,(23:6,((24:6,(25:10,(26:10,27:2):8):10):25,(28:4,((((29:14,(32:3,35:0.0):14):14,(30:7,(31:11,34:7):10):10):4,((33:1,36:3):4,(((37:2,40:2):3,39:2):3,38:0.0):8):8):26,(((((41:5,(43:1,44:2):10):8,42:12):18,(45:1,(91:12,(((((92:0.0,105:1):3,93:4):12,((((96:5,101:6):11,(((98:14,100:11):6,(99:6,(103:7,104:2):9):6):5,102:2):10):6,106:6):10,97:10):18):6,94:4):3,95:6):13):3):32):17,46:9):27,(47:2,(48:1,((49:3,((((((((50:6,(((52:2,57:8):1,53:0.0):6,64:9):9):3,66:3):9,(54:0.0,65:0.0):13):6,60:2):4,55:9):3,(56:4,63:5):10):11,(((59:1,62:0.0):6,67:13):6,61:9):11):14,51:10):6):3,58:5):11):7):22):38):23):23):11):6):19):14):14):8,(18:9,((19:8,((71:4,(72:5,((73:10,(((((((74:0.0,76:0.0):3,(79:0.0,80:0.0):4):1,78:1):1,77:2):2,75:2):15,((((83:2,(84:6,(85:3,86:1):2):2):5,87:7):15,90:21):2,89:0.0):22):14,82:9):7):9,81:8):14):13):1,88:3):27):25,((68:3,69:2):5,70:3):19):28):20):4,21:4):10):23):3):7):0.0;
	TREE Tree_43 = (1:10,(2:11,(3:8,(4:9,((((((5:9,(8:3,((9:1,13:5):11,((10:12,((11:0.0,12:5):17,((15:1,16:0.0):5,17:5):4):6):9,14:6):15):6):12):14,6:18):16,7:6):16,(20:11,(22:3,(23:6,((24:6,(25:10,(26:10,27:2):8):10):25,(28:4,(((29:14,(32:3,35:0.0):14):14,((30:7,(31:11,34:7):10):9,((33:1,36:3):4,(((37:2,40:2):3,39:2):3,38:0.0):8):7):6):26,(((((41:5,(43:1,44:2):10):8,42:12):18,(45:1,(91:12,(((((92:0.0,105:1):3,93:4):12,((((96:5,101:6):11,(((98:14,100:11):6,(99:6,(103:7,104:2):9):6):5,102:2):10):6,106:6):10,97:10):18):6,94:4):3,95:6):13):3):32):17,46:9):27,(47:2,(48:1,((49:3,((((((((50:6,(((52:2,57:8):1,53:0.0):6,64:9):9):3,66:3):9,(54:0.0,65:0.0):13):6,60:2):4,55:9):3,(56:4,63:5):10):11,(((59:1,62:0.0):6,67:13):6,61:9):11):14,51:10):6):3,58:5):11):7):22):38):23):23):11):6):19):20):9,(18:6,((19:8,((71:4,(72:5,((73:10,(((((((74:0.0,76:0.0):3,(79:0.0,80:0.0):4):1,78:1):1,77:2):2,75:2):15,((((83:2,(84:6,(85:3,86:1):2):2):5,87:7):15,90:21):2,89:0.0):22):14,82:9):7):9,81:8):14):13):1,88:3):27):25,((68:3,69:2):5,70:3):19):31):20):4,21:4):9):23):3):7):0.0;
	TREE Tree_44 = (1:10,(2:11,(3:8,(4:9,((((((5:9,(8:3,((9:1,13:5):11,((10:12,((11:0.0,12:5):17,((15:1,16:0.0):5,17:5):4):6):9,14:6):15):6):12):14,6:18):16,7:6):16,(20:11,(22:3,(23:6,((24:6,(25:10,(26:10,27:2):8):10):25,(28:4,((((29:14,(32:3,35:0.0):14):14,(30:7,(31:11,34:7):10):10):4,((33:1,36:3):4,(((37:2,40:2):3,39:2):3,38:0.0):8):8):26,(((((41:5,(43:1,44:2):10):8,42:12):18,(45:1,(91:12,(((((92:0.0,105:1):3,93:4):12,((((96:5,101:6):11,(((98:14,100:11):6,(99:6,(103:7,104:2):9):6):5,102:2):10):6,106:6):10,97:10):18):6,94:4):3,95:6):13):3):32):17,46:9):27,(47:2,(48:1,((49:3,((((((((50:6,(((52:2,57:8):1,53:0.0):6,64:9):9):3,66:3):4,54:11):4,65:3):7,(55:5,60:3):6):4,(56:4,63:5):10):11,(((59:1,62:0.0):6,67:13):7,61:8):11):13,51:10):6):3,58:5):11):7):22):38):23):23):11):6):19):20):9,(18:6,((19:8,((71:4,(72:5,((73:10,(((((((74:0.0,76:0.0):3,(79:0.0,80:0.0):4):1,78:1):1,77:2):2,75:2):15,((((83:2,(84:6,(85:3,86:1):2):2):5,87:7):15,90:21):2,89:0.0):22):14,82:9):7):9,81:8):14):13):1,88:3):27):25,((68:3,69:2):5,70:3):19):31):20):4,21:4):9):23):3):7):0.0;
	TREE Tree_45 = (1:10,(2:11,(3:8,(4:9,(((((5:9,(8:3,((9:1,13:5):11,((10:12,((11:0.0,12:5):17,((15:1,16:0.0):5,17:5):4):6):9,14:6):15):6):12):15,6:17):18,(7:12,(20:11,(22:3,(23:6,((24:6,(25:10,(26:10,27:2):8):10):25,(28:4,(((29:14,(32:3,35:0.0):14):14,((30:7,(31:11,34:7):10):9,((33:1,36:3):4,((37:2,40:2):3,(38:1,39:3):1):8):7):6):26,(((((41:5,(43:1,44:2):10):8,42:12):19,(45:1,(91:11,((((92:1,(93:1,105:2):4):12,((((96:5,101:6):11,(((98:14,(100:5,103:6):8):8,(99:2,104:10):8):4,102:2):11):6,106:6):10,97:10):18):3,95:8):5,94:3):14):3):32):17,46:8):27,(47:2,(48:1,((49:3,(((((((50:6,(((52:2,57:8):1,53:0.0):6,64:9):9):3,66:3):8,(54:0.0,65:0.0):14):7,(55:5,60:3):6):4,(56:4,63:5):10):11,(((59:1,62:0.0):6,67:13):7,61:8):11):13,51:10):6):3,58:5):11):7):22):38):23):23):11):6):19):14):14):8,(18:9,((19:8,((71:4,(72:5,((73:10,((((((74:0.0,76:0.0):3,(79:0.0,80:0.0):4):2,(77:0.0,78:0.0):3):3,75:1):14,((((((83:1,85:1):1,87:8):6,84:6):3,86:2):16,90:21):4,89:0.0):21):13,82:10):7):9,81:8):14):13):1,88:3):27):24,((68:3,69:2):5,70:3):19):28):20):4,21:4):10):23):3):7):0.0;
	TREE Tree_46 = (1:10,(2:11,(3:8,(4:9,(((((5:9,(8:3,((9:1,13:5):11,((10:12,((11:0.0,12:5):17,((15:1,16:0.0):5,17:5):4):6):9,14:6):15):6):12):15,6:17):18,(7:12,(20:11,(22:3,(23:6,((24:6,(25:10,(26:10,27:2):8):10):25,(28:4,(((29:14,(32:3,35:0.0):14):14,((30:7,(31:11,34:7):10):9,((33:1,36:3):4,(((37:2,40:2):3,39:2):3,38:0.0):8):7):6):26,((((((41:6,(43:1,44:2):9):8,42:12):20,(91:11,((((92:1,(93:1,105:2):4):12,((((96:5,101:6):11,(((98:14,(100:5,103:6):8):8,(99:2,104:10):8):4,102:2):11):6,106:6):10,97:10):18):3,95:8):5,94:3):14):33):2,45:0.0):16,46:8):28,(47:2,(48:1,((49:3,(((((((50:6,(((52:2,57:8):1,53:0.0):6,64:9):9):3,66:3):8,(54:0.0,65:0.0):14):7,(55:5,60:3):6):4,(56:4,63:5):10):11,(((59:1,62:0.0):6,67:13):7,61:8):11):13,51:10):6):3,58:5):11):7):22):38):23):23):11):6):19):14):14):8,(18:9,((19:8,((71:4,(72:5,((73:10,((((((74:0.0,76:0.0):3,(79:0.0,80:0.0):4):2,(77:0.0,78:0.0):3):3,75:1):14,((((((83:1,85:1):1,87:8):6,84:6):3,86:2):16,90:21):4,89:0.0):21):13,82:10):7):9,81:8):14):13):1,88:3):27):24,((68:3,69:2):5,70:3):19):28):20):4,21:4):10):23):3):7):0.0;
	TREE Tree_47 = (1:10,(2:11,(3:8,(4:9,(((((5:9,(8:3,((9:1,13:5):11,((10:12,((11:0.0,12:5):17,((15:1,16:0.0):5,17:5):4):6):9,14:6):15):6):12):15,6:17):18,(7:12,(20:11,(22:3,(23:6,((24:6,(25:10,(26:10,27:2):8):10):25,(28:4,(((29:14,(32:3,35:0.0):14):14,((30:7,(31:11,34:7):10):9,((33:1,36:3):4,(((37:2,40:2):3,39:2):3,38:0.0):8):7):6):26,(((((41:5,(43:1,44:2):10):8,42:12):19,(45:1,(91:11,((((92:1,(93:1,105:2):4):12,((((96:5,101:6):11,(((98:14,(100:5,103:6):8):8,(99:2,104:10):8):4,102:2):11):6,106:6):10,97:10):18):3,95:8):5,94:3):14):3):32):17,46:8):27,(47:2,(48:1,((49:3,(((((((50:6,(((52:2,57:8):1,53:0.0):6,64:9):9):7,(54:3,66:2):9):4,65:3):7,(55:5,60:3):6):4,(56:4,63:5):10):11,(((59:1,62:0.0):6,67:13):7,61:8):11):13,51:10):6):3,58:5):11):7):22):38):23):23):11):6):19):14):14):8,(18:9,((19:8,((71:4,(72:5,((73:10,((((((74:0.0,76:0.0):3,(79:0.0,80:0.0):4):2,(77:0.0,78:0.0):3):3,75:1):14,((((((83:1,85:1):1,87:8):6,84:6):3,86:2):16,90:21):4,89:0.0):21):13,82:10):7):9,81:8):14):13):1,88:3):27):24,((68:3,69:2):5,70:3):19):28):20):4,21:4):10):23):3):7):0.0;
	TREE Tree_48 = (1:10,(2:11,(3:8,(4:9,(((((5:9,(8:3,((9:1,13:5):11,((10:12,((11:0.0,12:5):17,((15:1,16:0.0):5,17:5):4):6):9,14:6):15):6):12):15,6:17):18,(7:12,(20:11,(22:3,(23:6,((24:6,(25:10,(26:10,27:2):8):10):25,(28:4,(((29:14,(32:3,35:0.0):14):14,((30:7,(31:11,34:7):10):9,((33:1,36:3):4,(((37:2,40:2):3,39:2):3,38:0.0):8):7):6):26,(((((41:5,(43:1,44:2):10):8,42:12):19,(45:1,(91:11,((((92:1,(93:1,105:2):4):12,((((96:5,101:6):11,(((98:14,(100:5,103:6):8):8,(99:2,104:10):8):4,102:2):11):6,106:6):10,97:10):18):3,95:8):5,94:3):14):3):32):17,46:8):27,(47:2,(48:1,((49:3,((((((((50:6,(((52:2,57:8):1,53:0.0):6,64:9):9):3,66:3):9,(54:0.0,65:0.0):13):6,60:2):4,55:9):3,(56:4,63:5):10):11,(((59:1,62:0.0):6,67:13):6,61:9):11):14,51:10):6):3,58:5):11):7):22):38):23):23):11):6):19):14):14):8,(18:9,((19:8,((71:4,(72:5,((73:10,((((((74:0.0,76:0.0):3,(79:0.0,80:0.0):4):2,(77:0.0,78:0.0):3):3,75:1):14,((((((83:1,85:1):1,87:8):6,84:6):3,86:2):16,90:21):4,89:0.0):21):13,82:10):7):9,81:8):14):13):1,88:3):27):24,((68:3,69:2):5,70:3):19):28):20):4,21:4):10):23):3):7):0.0;
	TREE Tree_49 = (1:10,(2:11,(3:8,(4:9,(((((5:9,(8:3,((9:1,13:5):11,((10:12,((11:0.0,12:5):17,((15:1,16:0.0):5,17:5):4):6):9,14:6):15):6):12):15,6:17):18,(7:12,(20:11,(22:3,(23:6,((24:6,(25:10,(26:10,27:2):8):10):25,(28:4,(((29:14,(32:3,35:0.0):14):14,((30:7,(31:11,34:7):10):9,((33:1,36:3):4,(((37:2,40:2):3,39:2):3,38:0.0):8):7):6):26,(((((41:5,(43:1,44:2):10):8,42:12):19,(45:1,(91:11,((((92:1,(93:1,105:2):4):12,((((96:5,101:6):11,(((98:14,(100:5,103:6):8):8,(99:2,104:10):8):4,102:2):11):6,106:6):10,97:10):18):3,95:8):5,94:3):14):3):32):17,46:8):27,(47:2,(48:1,(49:3,((((((((50:6,(((52:2,57:8):1,53:0.0):6,64:9):9):3,66:3):9,(54:0.0,65:0.0):13):7,(55:6,60:2):6):5,(56:3,63:6):9):11,(((59:1,62:0.0):4,67:15):5,61:10):11):3,58:5):17,51:8):6):10):7):21):38):23):23):11):6):19):14):14):8,(18:9,((19:8,((71:4,(72:5,((73:10,((((((74:0.0,76:0.0):3,(79:0.0,80:0.0):4):2,(77:0.0,78:0.0):3):3,75:1):14,((((((83:1,85:1):1,87:8):6,84:6):3,86:2):16,90:21):4,89:0.0):21):13,82:10):7):9,81:8):14):13):1,88:3):27):24,((68:3,69:2):5,70:3):19):28):20):4,21:4):10):23):3):7):0.0;
	TREE Tree_50 = (1:10,(2:11,(3:8,(4:9,(((((5:9,(8:3,((9:1,13:5):11,((10:12,((11:0.0,12:5):17,((15:1,16:0.0):5,17:5):4):6):9,14:6):15):6):12):15,6:17):18,(7:12,(20:11,(22:3,(23:6,((24:6,(25:10,(26:10,27:2):8):10):25,(28:4,(((29:14,(32:3,35:0.0):14):14,((30:7,(31:11,34:7):10):9,((33:1,36:3):4,(((37:2,40:2):3,39:2):3,38:0.0):8):7):6):26,(((((41:5,(43:1,44:2):10):8,42:12):19,(45:1,(91:11,((((92:1,(93:1,105:2):4):12,((((96:5,101:6):11,(((98:14,(100:5,103:6):8):8,(99:2,104:10):8):4,102:2):11):6,106:6):10,97:10):18):3,95:8):5,94:3):14):3):32):17,46:8):27,(47:2,(48:1,((49:3,((((((((50:6,(((52:2,57:8):1,53:0.0):6,64:9):9):3,66:3):4,54:11):4,65:3):7,(55:5,60:3):6):4,(56:4,63:5):10):11,(((59:1,62:0.0):6,67:13):7,61:8):11):13,51:10):6):3,58:5):11):7):22):38):23):23):11):6):19):14):14):8,(18:9,((19:8,((71:4,(72:5,((73:10,((((((74:0.0,76:0.0):3,(79:0.0,80:0.0):4):2,(77:0.0,78:0.0):3):3,75:1):14,((((((83:1,85:1):1,87:8):6,84:6):3,86:2):16,90:21):4,89:0.0):21):13,82:10):7):9,81:8):14):13):1,88:3):27):24,((68:3,69:2):5,70:3):19):28):20):4,21:4):10):23):3):7):0.0;
	TREE Tree_51 = (1:10,(2:11,(3:8,(4:9,(((((5:9,(8:3,((9:1,13:5):11,((10:12,((11:0.0,12:5):17,((15:1,16:0.0):5,17:5):4):6):9,14:6):15):6):12):15,6:17):18,(7:12,(20:11,(22:3,(23:6,((24:6,(25:10,(26:10,27:2):8):10):25,(28:4,(((29:14,(32:3,35:0.0):14):14,((30:7,(31:11,34:7):10):9,((33:1,36:3):4,(((37:2,40:2):3,39:2):3,38:0.0):8):7):6):26,(((((41:5,(43:1,44:2):10):8,42:12):18,(45:1,(91:12,((((92:1,(93:1,105:2):4):12,((((96:5,101:6):11,(((98:14,(100:5,103:6):8):8,(99:2,104:10):8):4,102:2):11):6,106:6):10,97:10):18):6,94:4):3,95:6):13):3):32):17,46:9):27,(47:2,(48:1,((49:3,(((((((50:6,(((52:2,57:8):1,53:0.0):6,64:9):9):3,66:3):8,(54:0.0,65:0.0):14):7,(55:5,60:3):6):4,(56:4,63:5):10):11,(((59:1,62:0.0):6,67:13):7,61:8):11):13,51:10):6):3,58:5):11):7):22):38):23):23):11):6):19):14):14):8,(18:9,((19:8,((71:4,(72:5,((73:10,((((((74:0.0,76:0.0):3,(79:0.0,80:0.0):4):2,(77:0.0,78:0.0):3):3,75:1):14,((((((83:1,85:1):1,87:8):6,84:6):3,86:2):16,90:21):4,89:0.0):21):13,82:10):7):9,81:8):14):13):1,88:3):27):24,((68:3,69:2):5,70:3):19):28):20):4,21:4):10):23):3):7):0.0;
	TREE Tree_52 = (1:10,(2:11,(3:8,(4:9,(((((5:9,(8:3,((9:1,13:5):11,((10:12,((11:0.0,12:5):17,((15:1,16:0.0):5,17:5):4):6):9,14:6):15):6):12):15,6:17):18,(7:12,(20:11,(22:3,(23:6,((24:6,(25:10,(26:10,27:2):8):10):25,(28:4,(((29:14,(32:3,35:0.0):14):14,((30:7,(31:11,34:7):10):9,((33:1,36:3):4,(((37:2,40:2):3,39:2):3,38:0.0):8):7):6):26,(((((41:5,(43:1,44:2):10):8,42:12):19,(45:1,(91:11,((((92:1,(93:1,105:2):4):12,((((96:5,101:6):11,(((98:14,100:11):6,((99:3,104:9):5,103:7):6):5,102:2):10):6,106:6):10,97:10):18):3,95:8):5,94:3):14):3):32):17,46:8):27,(47:2,(48:1,((49:3,(((((((50:6,(((52:2,57:8):1,53:0.0):6,64:9):9):3,66:3):8,(54:0.0,65:0.0):14):7,(55:5,60:3):6):4,(56:4,63:5):10):11,(((59:1,62:0.0):6,67:13):7,61:8):11):13,51:10):6):3,58:5):11):7):22):38):23):23):11):6):19):14):14):8,(18:9,((19:8,((71:4,(72:5,((73:10,((((((74:0.0,76:0.0):3,(79:0.0,80:0.0):4):2,(77:0.0,78:0.0):3):3,75:1):14,((((((83:1,85:1):1,87:8):6,84:6):3,86:2):16,90:21):4,89:0.0):21):13,82:10):7):9,81:8):14):13):1,88:3):27):24,((68:3,69:2):5,70:3):19):28):20):4,21:4):10):23):3):7):0.0;
	TREE Tree_53 = (1:10,(2:11,(3:8,(4:9,(((((5:9,(8:3,((9:1,13:5):11,((10:12,((11:0.0,12:5):17,((15:1,16:0.0):5,17:5):4):6):9,14:6):15):6):12):15,6:17):18,(7:12,(20:11,(22:3,(23:6,((24:6,(25:10,(26:10,27:2):8):10):25,(28:4,(((29:14,(32:3,35:0.0):14):14,((30:7,(31:11,34:7):10):9,((33:1,36:3):4,(((37:2,40:2):3,39:2):3,38:0.0):8):7):6):26,(((((41:5,(43:1,44:2):10):8,42:12):19,(45:1,(91:11,((((92:1,(93:1,105:2):4):12,((((96:5,101:6):11,(((98:14,100:11):6,(99:6,(103:7,104:2):9):6):5,102:2):10):6,106:6):10,97:10):18):3,95:8):5,94:3):14):3):32):17,46:8):27,(47:2,(48:1,((49:3,(((((((50:6,(((52:2,57:8):1,53:0.0):6,64:9):9):3,66:3):8,(54:0.0,65:0.0):14):7,(55:5,60:3):6):4,(56:4,63:5):10):11,(((59:1,62:0.0):6,67:13):7,61:8):11):13,51:10):6):3,58:5):11):7):22):38):23):23):11):6):19):14):14):8,(18:9,((19:8,((71:4,(72:5,((73:10,((((((74:0.0,76:0.0):3,(79:0.0,80:0.0):4):2,(77:0.0,78:0.0):3):3,75:1):14,((((((83:1,85:1):1,87:8):6,84:6):3,86:2):16,90:21):4,89:0.0):21):13,82:10):7):9,81:8):14):13):1,88:3):27):24,((68:3,69:2):5,70:3):19):28):20):4,21:4):10):23):3):7):0.0;
	TREE Tree_54 = (1:10,(2:11,(3:8,(4:9,((((((5:9,(8:3,((9:1,13:5):11,((10:12,((11:0.0,12:5):17,((15:1,16:0.0):5,17:5):4):6):9,14:6):15):6):12):14,6:18):16,7:6):16,(20:11,(22:3,(23:6,((24:6,(25:10,(26:10,27:2):8):10):25,(28:4,(((29:14,(32:3,35:0.0):14):14,((30:7,(31:11,34:7):10):9,((33:1,36:3):4,(((37:2,40:2):3,39:2):3,38:0.0):8):7):6):26,(((((41:5,(43:1,44:2):10):8,42:12):19,(45:1,(91:11,((((92:1,(93:1,105:2):4):12,((((96:5,101:6):11,(((98:14,(100:5,103:6):8):8,(99:2,104:10):8):4,102:2):11):6,106:6):10,97:10):18):3,95:8):5,94:3):14):3):32):17,46:8):27,(47:2,(48:1,((49:3,(((((((50:6,(((52:2,57:8):1,53:0.0):6,64:9):9):3,66:3):8,(54:0.0,65:0.0):14):7,(55:5,60:3):6):4,(56:4,63:5):10):11,(((59:1,62:0.0):6,67:13):7,61:8):11):13,51:10):6):3,58:5):11):7):22):38):23):23):11):6):19):20):9,(18:6,((19:8,((71:4,(72:5,((73:10,((((((74:0.0,76:0.0):3,(79:0.0,80:0.0):4):2,(77:0.0,78:0.0):3):3,75:1):14,((((((83:1,85:1):1,87:8):6,84:6):3,86:2):16,90:21):4,89:0.0):21):13,82:10):7):9,81:8):14):13):1,88:3):27):24,((68:3,69:2):5,70:3):19):31):20):4,21:4):9):23):3):7):0.0;
	TREE Tree_55 = (1:10,(2:11,(3:8,(4:9,(((((5:9,(8:3,((9:1,13:5):11,((10:12,((11:0.0,12:5):17,((15:1,16:0.0):5,17:5):4):6):9,14:6):15):6):12):15,6:17):18,(7:12,(20:11,(22:3,(23:6,((24:6,(25:10,(26:10,27:2):8):10):25,(28:4,((((29:14,(32:3,35:0.0):14):14,(30:7,(31:11,34:7):10):10):4,((33:1,36:3):4,(((37:2,40:2):3,39:2):3,38:0.0):8):8):26,(((((41:5,(43:1,44:2):10):8,42:12):19,(45:1,(91:11,((((92:1,(93:1,105:2):4):12,((((96:5,101:6):11,(((98:14,(100:5,103:6):8):8,(99:2,104:10):8):4,102:2):11):6,106:6):10,97:10):18):3,95:8):5,94:3):14):3):32):17,46:8):27,(47:2,(48:1,((49:3,(((((((50:6,(((52:2,57:8):1,53:0.0):6,64:9):9):3,66:3):8,(54:0.0,65:0.0):14):7,(55:5,60:3):6):4,(56:4,63:5):10):11,(((59:1,62:0.0):6,67:13):7,61:8):11):13,51:10):6):3,58:5):11):7):22):38):23):23):11):6):19):14):14):8,(18:9,((19:8,((71:4,(72:5,((73:10,((((((74:0.0,76:0.0):3,(79:0.0,80:0.0):4):2,(77:0.0,78:0.0):3):3,75:1):14,((((((83:1,85:1):1,87:8):6,84:6):3,86:2):16,90:21):4,89:0.0):21):13,82:10):7):9,81:8):14):13):1,88:3):27):24,((68:3,69:2):5,70:3):19):28):20):4,21:4):10):23):3):7):0.0;
	TREE Tree_56 = (1:10,(2:11,(3:8,(4:9,(((((5:9,(8:3,((9:1,13:5):11,((10:12,((11:0.0,12:5):17,((15:1,16:0.0):5,17:5):4):6):9,14:6):15):6):12):15,6:17):18,(7:12,(20:11,(22:3,(23:6,((24:6,(25:10,(26:10,27:2):8):10):25,(28:4,(((29:14,(32:3,35:0.0):14):14,((30:7,(31:11,34:7):10):9,((33:1,36:3):4,(((37:2,40:2):3,39:2):3,38:0.0):8):7):6):26,(((((41:5,(43:1,44:2):10):8,42:12):19,(45:1,(91:11,((((92:1,(93:1,105:2):4):12,((((96:5,101:6):11,(((98:14,(100:5,103:6):8):8,(99:2,104:10):8):4,102:2):11):6,106:6):10,97:10):18):3,95:8):5,94:3):14):3):32):17,46:8):27,(47:2,(48:1,((49:3,(((((((((50:6,(((52:2,57:8):1,53:0.0):6,64:9):9):3,66:3):5,54:10):4,65:3):6,60:2):4,55:9):3,(56:4,63:5):10):11,(((59:1,62:0.0):6,67:13):6,61:9):11):14,51:10):6):3,58:5):11):7):22):38):23):23):11):6):19):14):14):8,(18:9,((19:8,((71:4,(72:5,((73:10,((((((74:0.0,76:0.0):3,(79:0.0,80:0.0):4):2,(77:0.0,78:0.0):3):3,75:1):14,((((((83:1,85:1):1,87:8):6,84:6):3,86:2):16,90:21):4,89:0.0):21):13,82:10):7):9,81:8):14):13):1,88:3):27):24,((68:3,69:2):5,70:3):19):28):20):4,21:4):10):23):3):7):0.0;
	TREE Tree_57 = (1:10,(2:11,(3:8,(4:9,(((((5:9,(8:3,((9:1,13:5):11,((10:12,((11:0.0,12:5):17,((15:1,16:0.0):5,17:5):4):6):9,14:6):15):6):12):15,6:17):18,(7:12,(20:11,(22:3,(23:6,((24:6,(25:10,(26:10,27:2):8):10):25,(28:4,(((29:14,(32:3,35:0.0):14):14,((30:7,(31:11,34:7):10):9,((33:1,36:3):4,(((37:2,40:2):3,39:2):3,38:0.0):8):7):6):26,(((((41:5,(43:1,44:2):10):8,42:12):19,(45:1,(91:11,((((92:1,(93:1,105:2):4):12,((((96:5,101:6):10,((98:14,(99:6,((100:7,103:4):10,104:7):8):4):3,102:2):13):7,106:6):10,97:10):18):3,95:8):5,94:3):14):3):32):17,46:8):27,(47:2,(48:1,((49:3,(((((((50:6,(((52:2,57:8):1,53:0.0):6,64:9):9):3,66:3):8,(54:0.0,65:0.0):14):7,(55:5,60:3):6):4,(56:4,63:5):10):11,(((59:1,62:0.0):6,67:13):7,61:8):11):13,51:10):6):3,58:5):11):7):22):38):23):23):11):6):19):14):14):8,(18:9,((19:8,((71:4,(72:5,((73:10,((((((74:0.0,76:0.0):3,(79:0.0,80:0.0):4):2,(77:0.0,78:0.0):3):3,75:1):14,((((((83:1,85:1):1,87:8):6,84:6):3,86:2):16,90:21):4,89:0.0):21):13,82:10):7):9,81:8):14):13):1,88:3):27):24,((68:3,69:2):5,70:3):19):28):20):4,21:4):10):23):3):7):0.0;
	TREE Tree_58 = (1:10,(2:11,(3:8,(4:9,(((((5:9,(8:3,((9:1,13:5):11,((10:12,((11:0.0,12:5):17,((15:1,16:0.0):5,17:5):4):6):9,14:6):15):6):12):15,6:17):18,(7:12,(20:11,(22:3,(23:6,((24:6,(25:10,(26:10,27:2):8):10):25,(28:4,((((29:14,(32:3,35:0.0):14):14,(30:7,(31:11,34:7):10):10):4,((33:1,36:3):4,((37:2,40:2):3,(38:1,39:3):1):8):8):26,(((((41:5,(43:1,44:2):10):8,42:12):19,(45:1,(91:11,(((((92:0.0,105:1):3,93:4):12,((((96:5,101:6):11,(((98:14,100:11):6,(99:6,(103:7,104:2):9):6):5,102:2):10):6,106:6):10,97:10):18):3,95:8):5,94:3):14):3):32):17,46:8):27,(47:2,(48:1,((49:3,((((((((50:6,(((52:2,57:8):1,53:0.0):6,64:9):9):3,66:3):4,54:11):4,65:3):7,(55:5,60:3):6):4,(56:4,63:5):10):11,(((59:1,62:0.0):6,67:13):7,61:8):11):13,51:10):6):3,58:5):11):7):22):38):23):23):11):6):19):14):14):8,(18:9,((19:8,((71:4,(72:5,((73:10,(((((((74:0.0,76:0.0):3,(79:0.0,80:0.0):4):1,78:1):1,77:2):2,75:2):15,((((83:2,(84:6,(85:3,86:1):2):2):5,87:7):15,90:21):2,89:0.0):22):14,82:9):7):9,81:8):14):13):1,88:3):27):25,((68:3,69:2):5,70:3):19):28):20):4,21:4):10):23):3):7):0.0;
	TREE Tree_59 = (1:10,(2:11,(3:8,(4:9,(((((5:9,(8:3,((9:1,13:5):11,((10:12,((11:0.0,12:5):17,((15:1,16:0.0):5,17:5):4):6):9,14:6):15):6):12):15,6:17):18,(7:12,(20:11,(22:3,(23:6,((24:6,(25:10,(26:10,27:2):8):10):25,(28:4,((((29:14,(32:3,35:0.0):14):14,(30:7,(31:11,34:7):10):10):4,((33:1,36:3):4,(((37:2,40:2):3,39:2):3,38:0.0):8):8):26,((((((41:6,(43:1,44:2):9):8,42:12):20,(91:11,(((((92:0.0,105:1):3,93:4):12,((((96:5,101:6):11,(((98:14,100:11):6,(99:6,(103:7,104:2):9):6):5,102:2):10):6,106:6):10,97:10):18):3,95:8):5,94:3):14):33):2,45:0.0):16,46:8):28,(47:2,(48:1,((49:3,((((((((50:6,(((52:2,57:8):1,53:0.0):6,64:9):9):3,66:3):4,54:11):4,65:3):7,(55:5,60:3):6):4,(56:4,63:5):10):11,(((59:1,62:0.0):6,67:13):7,61:8):11):13,51:10):6):3,58:5):11):7):22):38):23):23):11):6):19):14):14):8,(18:9,((19:8,((71:4,(72:5,((73:10,(((((((74:0.0,76:0.0):3,(79:0.0,80:0.0):4):1,78:1):1,77:2):2,75:2):15,((((83:2,(84:6,(85:3,86:1):2):2):5,87:7):15,90:21):2,89:0.0):22):14,82:9):7):9,81:8):14):13):1,88:3):27):25,((68:3,69:2):5,70:3):19):28):20):4,21:4):10):23):3):7):0.0;
	TREE Tree_60 = (1:10,(2:11,(3:8,(4:9,(((((5:9,(8:3,((9:1,13:5):11,((10:12,((11:0.0,12:5):17,((15:1,16:0.0):5,17:5):4):6):9,14:6):15):6):12):15,6:17):18,(7:12,(20:11,(22:3,(23:6,((24:6,(25:10,(26:10,27:2):8):10):25,(28:4,((((29:14,(32:3,35:0.0):14):14,(30:7,(31:11,34:7):10):10):4,((33:1,36:3):4,(((37:2,40:2):3,39:2):3,38:0.0):8):8):26,(((((41:5,(43:1,44:2):10):8,42:12):19,(45:1,(91:11,(((((92:0.0,105:1):3,93:4):12,((((96:5,101:6):11,(((98:14,100:11):6,(99:6,(103:7,104:2):9):6):5,102:2):10):6,106:6):10,97:10):18):3,95:8):5,94:3):14):3):32):17,46:8):27,(47:2,(48:1,((49:3,(((((((((50:6,(((52:2,57:8):1,53:0.0):6,64:9):9):3,66:3):5,54:10):4,65:3):6,60:2):4,55:9):3,(56:4,63:5):10):11,(((59:1,62:0.0):6,67:13):6,61:9):11):14,51:10):6):3,58:5):11):7):22):38):23):23):11):6):19):14):14):8,(18:9,((19:8,((71:4,(72:5,((73:10,(((((((74:0.0,76:0.0):3,(79:0.0,80:0.0):4):1,78:1):1,77:2):2,75:2):15,((((83:2,(84:6,(85:3,86:1):2):2):5,87:7):15,90:21):2,89:0.0):22):14,82:9):7):9,81:8):14):13):1,88:3):27):25,((68:3,69:2):5,70:3):19):28):20):4,21:4):10):23):3):7):0.0;
	TREE Tree_61 = (1:10,(2:11,(3:8,(4:9,(((((5:9,(8:3,((9:1,13:5):11,((10:12,((11:0.0,12:5):17,((15:1,16:0.0):5,17:5):4):6):9,14:6):15):6):12):15,6:17):18,(7:12,(20:11,(22:3,(23:6,((24:6,(25:10,(26:10,27:2):8):10):25,(28:4,((((29:14,(32:3,35:0.0):14):14,(30:7,(31:11,34:7):10):10):4,((33:1,36:3):4,(((37:2,40:2):3,39:2):3,38:0.0):8):8):25,(((((41:5,(43:1,44:2):10):8,42:12):18,(45:1,(91:11,(((((92:0.0,105:1):3,93:4):12,((((96:5,101:6):11,(((98:14,100:11):6,(99:6,(103:7,104:2):9):6):5,102:2):10):6,106:6):10,97:10):18):3,95:8):5,94:3):14):3):33):17,46:8):27,(47:2,(48:1,(49:3,(((((((((50:6,(((52:2,57:8):1,53:0.0):6,64:9):9):3,66:3):5,54:10):4,65:3):7,(55:6,60:2):6):5,(56:3,63:6):9):11,(((59:1,62:0.0):4,67:15):5,61:10):11):3,58:5):18,51:7):6):10):7):21):38):23):24):11):6):19):14):14):8,(18:9,((19:8,((71:4,(72:5,((73:10,(((((((74:0.0,76:0.0):3,(79:0.0,80:0.0):4):1,78:1):1,77:2):2,75:2):15,((((83:2,(84:6,(85:3,86:1):2):2):5,87:7):15,90:21):2,89:0.0):22):14,82:9):7):9,81:8):14):13):1,88:3):27):25,((68:3,69:2):5,70:3):19):28):20):4,21:4):10):23):3):7):0.0;
	TREE Tree_62 = (1:10,(2:11,(3:8,(4:9,(((((5:9,(8:3,((9:1,13:5):11,((10:12,((11:0.0,12:5):17,((15:1,16:0.0):5,17:5):4):6):9,14:6):15):6):12):15,6:17):18,(7:12,(20:11,(22:3,(23:6,((24:6,(25:10,(26:10,27:2):8):10):25,(28:4,((((29:14,(32:3,35:0.0):14):14,(30:7,(31:11,34:7):10):10):4,((33:1,36:3):4,(((37:2,40:2):3,39:2):3,38:0.0):8):8):26,(((((41:5,(43:1,44:2):10):8,42:12):18,(45:1,(91:12,(((((92:0.0,105:1):3,93:4):12,((((96:5,101:6):11,(((98:14,100:11):6,(99:6,(103:7,104:2):9):6):5,102:2):10):6,106:6):10,97:10):18):6,94:4):3,95:6):13):3):32):17,46:9):27,(47:2,(48:1,((49:3,((((((((50:6,(((52:2,57:8):1,53:0.0):6,64:9):9):3,66:3):4,54:11):4,65:3):7,(55:5,60:3):6):4,(56:4,63:5):10):11,(((59:1,62:0.0):6,67:13):7,61:8):11):13,51:10):6):3,58:5):11):7):22):38):23):23):11):6):19):14):14):8,(18:9,((19:8,((71:4,(72:5,((73:10,(((((((74:0.0,76:0.0):3,(79:0.0,80:0.0):4):1,78:1):1,77:2):2,75:2):15,((((83:2,(84:6,(85:3,86:1):2):2):5,87:7):15,90:21):2,89:0.0):22):14,82:9):7):9,81:8):14):13):1,88:3):27):25,((68:3,69:2):5,70:3):19):28):20):4,21:4):10):23):3):7):0.0;
	TREE Tree_63 = (1:10,(2:11,(3:8,(4:9,(((((5:9,(8:3,((9:1,13:5):11,((10:12,((11:0.0,12:5):17,((15:1,16:0.0):5,17:5):4):6):9,14:6):15):6):12):15,6:17):18,(7:12,(20:11,(22:3,(23:6,((24:6,(25:10,(26:10,27:2):8):10):25,(28:4,((((29:14,(32:3,35:0.0):14):14,(30:7,(31:11,34:7):10):10):4,((33:1,36:3):4,(((37:2,40:2):3,39:2):3,38:0.0):8):8):26,(((((41:5,(43:1,44:2):10):8,42:12):19,(45:1,(91:11,(((((92:0.0,105:1):3,93:4):12,((((96:5,101:6):11,(((98:14,100:11):6,((99:3,104:9):5,103:7):6):5,102:2):10):6,106:6):10,97:10):18):3,95:8):5,94:3):14):3):32):17,46:8):27,(47:2,(48:1,((49:3,((((((((50:6,(((52:2,57:8):1,53:0.0):6,64:9):9):3,66:3):4,54:11):4,65:3):7,(55:5,60:3):6):4,(56:4,63:5):10):11,(((59:1,62:0.0):6,67:13):7,61:8):11):13,51:10):6):3,58:5):11):7):22):38):23):23):11):6):19):14):14):8,(18:9,((19:8,((71:4,(72:5,((73:10,(((((((74:0.0,76:0.0):3,(79:0.0,80:0.0):4):1,78:1):1,77:2):2,75:2):15,((((83:2,(84:6,(85:3,86:1):2):2):5,87:7):15,90:21):2,89:0.0):22):14,82:9):7):9,81:8):14):13):1,88:3):27):25,((68:3,69:2):5,70:3):19):28):20):4,21:4):10):23):3):7):0.0;
	TREE Tree_64 = (1:10,(2:11,(3:8,(4:9,(((((5:9,(8:3,((9:1,13:5):11,((10:12,((11:0.0,12:5):17,((15:1,16:0.0):5,17:5):4):6):9,14:6):15):6):12):15,6:17):18,(7:12,(20:11,(22:3,(23:6,((24:6,(25:10,(26:10,27:2):8):10):25,(28:4,((((29:14,(32:3,35:0.0):14):14,(30:7,(31:11,34:7):10):10):4,((33:1,36:3):4,(((37:2,40:2):3,39:2):3,38:0.0):8):8):26,(((((41:5,(43:1,44:2):10):8,42:12):19,(45:1,(91:11,(((((92:0.0,105:1):3,93:4):12,((((96:5,101:6):10,((98:14,(99:6,((100:7,103:4):10,104:7):8):4):3,102:2):13):7,106:6):10,97:10):18):3,95:8):5,94:3):14):3):32):17,46:8):27,(47:2,(48:1,((49:3,((((((((50:6,(((52:2,57:8):1,53:0.0):6,64:9):9):3,66:3):4,54:11):4,65:3):7,(55:5,60:3):6):4,(56:4,63:5):10):11,(((59:1,62:0.0):6,67:13):7,61:8):11):13,51:10):6):3,58:5):11):7):22):38):23):23):11):6):19):14):14):8,(18:9,((19:8,((71:4,(72:5,((73:10,(((((((74:0.0,76:0.0):3,(79:0.0,80:0.0):4):1,78:1):1,77:2):2,75:2):15,((((83:2,(84:6,(85:3,86:1):2):2):5,87:7):15,90:21):2,89:0.0):22):14,82:9):7):9,81:8):14):13):1,88:3):27):25,((68:3,69:2):5,70:3):19):28):20):4,21:4):10):23):3):7):0.0;
	TREE Tree_65 = (1:10,(2:11,(3:8,(4:9,((((((5:9,(8:3,((9:1,13:5):11,((10:12,((11:0.0,12:5):17,((15:1,16:0.0):5,17:5):4):6):9,14:6):15):6):12):14,6:18):16,7:6):16,(20:11,(22:3,(23:6,((24:6,(25:10,(26:10,27:2):8):10):25,(28:4,((((29:14,(32:3,35:0.0):14):14,(30:7,(31:11,34:7):10):10):4,((33:1,36:3):4,(((37:2,40:2):3,39:2):3,38:0.0):8):8):26,(((((41:5,(43:1,44:2):10):8,42:12):19,(45:1,(91:11,(((((92:0.0,105:1):3,93:4):12,((((96:5,101:6):11,(((98:14,100:11):6,(99:6,(103:7,104:2):9):6):5,102:2):10):6,106:6):10,97:10):18):3,95:8):5,94:3):14):3):32):17,46:8):27,(47:2,(48:1,((49:3,((((((((50:6,(((52:2,57:8):1,53:0.0):6,64:9):9):3,66:3):4,54:11):4,65:3):7,(55:5,60:3):6):4,(56:4,63:5):10):11,(((59:1,62:0.0):6,67:13):7,61:8):11):13,51:10):6):3,58:5):11):7):22):38):23):23):11):6):19):20):9,(18:6,((19:8,((71:4,(72:5,((73:10,(((((((74:0.0,76:0.0):3,(79:0.0,80:0.0):4):1,78:1):1,77:2):2,75:2):15,((((83:2,(84:6,(85:3,86:1):2):2):5,87:7):15,90:21):2,89:0.0):22):14,82:9):7):9,81:8):14):13):1,88:3):27):25,((68:3,69:2):5,70:3):19):31):20):4,21:4):9):23):3):7):0.0;
	TREE Tree_66 = (1:10,(2:11,(3:8,(4:9,(((((5:9,(8:3,((9:1,13:5):11,((10:12,((11:0.0,12:5):17,((15:1,16:0.0):5,17:5):4):6):9,14:6):15):6):12):15,6:17):18,(7:12,(20:11,(22:3,(23:6,((24:6,(25:10,(26:10,27:2):8):10):25,(28:4,(((29:14,(32:3,35:0.0):14):14,((30:7,(31:11,34:7):10):9,((33:1,36:3):4,(((37:2,40:2):3,39:2):3,38:0.0):8):7):6):26,(((((41:5,(43:1,44:2):10):8,42:12):19,(45:1,(91:11,(((((92:0.0,105:1):3,93:4):12,((((96:5,101:6):11,(((98:14,100:11):6,(99:6,(103:7,104:2):9):6):5,102:2):10):6,106:6):10,97:10):18):3,95:8):5,94:3):14):3):32):17,46:8):27,(47:2,(48:1,((49:3,((((((((50:6,(((52:2,57:8):1,53:0.0):6,64:9):9):3,66:3):4,54:11):4,65:3):7,(55:5,60:3):6):4,(56:4,63:5):10):11,(((59:1,62:0.0):6,67:13):7,61:8):11):13,51:10):6):3,58:5):11):7):22):38):23):23):11):6):19):14):14):8,(18:9,((19:8,((71:4,(72:5,((73:10,(((((((74:0.0,76:0.0):3,(79:0.0,80:0.0):4):1,78:1):1,77:2):2,75:2):15,((((83:2,(84:6,(85:3,86:1):2):2):5,87:7):15,90:21):2,89:0.0):22):14,82:9):7):9,81:8):14):13):1,88:3):27):25,((68:3,69:2):5,70:3):19):28):20):4,21:4):10):23):3):7):0.0;
	TREE Tree_67 = (1:10,(2:11,(3:8,(4:9,(((((5:9,(8:3,((9:1,13:5):11,((10:12,((11:0.0,12:5):17,((15:1,16:0.0):5,17:5):4):6):9,14:6):15):6):12):15,6:17):18,(7:12,(20:11,(22:3,(23:6,((24:6,(25:10,(26:10,27:2):8):10):25,(28:4,((((29:14,(32:3,35:0.0):14):14,(30:7,(31:11,34:7):10):10):4,((33:1,36:3):4,(((37:2,40:2):3,39:2):3,38:0.0):8):8):26,(((((41:5,(43:1,44:2):10):8,42:12):19,(45:1,(91:11,(((((92:0.0,105:1):3,93:4):12,((((96:5,101:6):11,(((98:14,100:11):6,(99:6,(103:7,104:2):9):6):5,102:2):10):6,106:6):10,97:10):18):3,95:8):5,94:3):14):3):32):17,46:8):27,(47:2,(48:1,((49:3,(((((((((50:6,(((52:2,57:8):1,53:0.0):6,64:9):9):3,66:3):4,65:3):5,54:10):6,60:2):4,55:9):3,(56:4,63:5):10):11,(((59:1,62:0.0):6,67:13):6,61:9):11):14,51:10):6):3,58:5):11):7):22):38):23):23):11):6):19):14):14):8,(18:9,((19:8,((71:4,(72:5,((73:10,(((((((74:0.0,76:0.0):3,(79:0.0,80:0.0):4):1,78:1):1,77:2):2,75:2):15,((((83:2,(84:6,(85:3,86:1):2):2):5,87:7):15,90:21):2,89:0.0):22):14,82:9):7):9,81:8):14):13):1,88:3):27):25,((68:3,69:2):5,70:3):19):28):20):4,21:4):10):23):3):7):0.0;
	TREE Tree_68 = (1:10,(2:11,(3:8,(4:9,(((((5:9,(8:3,((9:1,13:5):11,((10:12,((11:0.0,12:5):17,((15:1,16:0.0):5,17:5):4):6):9,14:6):15):6):12):15,6:17):18,(7:12,(20:11,(22:3,(23:6,((24:6,(25:10,(26:10,27:2):8):10):25,(28:4,(((29:14,(32:3,35:0.0):14):14,((30:7,(31:11,34:7):10):9,((33:1,36:3):4,(((37:2,40:2):3,39:2):3,38:0.0):8):7):6):26,(((((41:5,(43:1,44:2):10):8,42:12):19,(45:1,(91:11,(((((92:1,93:4):0.0,105:3):12,((((96:5,101:6):11,(((98:14,100:11):6,((99:3,104:9):5,103:7):6):5,102:2):10):6,106:6):10,97:10):18):3,95:8):5,94:3):14):3):32):17,46:8):27,(47:2,(48:1,((49:3,((((((((50:6,((52:2,(53:0.0,57:2):7):6,64:9):9):3,66:3):4,54:11):4,65:3):7,(55:5,60:3):6):4,(56:4,63:5):10):11,(((59:1,62:0.0):6,67:13):7,61:8):11):13,51:10):6):3,58:5):11):7):22):38):23):23):11):6):19):14):14):8,(18:9,((19:8,((71:4,(72:5,((73:10,(((((((74:0.0,76:0.0):3,(79:0.0,80:0.0):4):1,78:1):1,77:2):2,75:2):15,((((83:2,(84:6,(85:3,86:1):2):2):5,87:7):15,90:21):2,89:0.0):22):14,82:9):7):9,81:8):14):13):1,88:3):27):25,(68:3,(69:5,70:3):2):19):28):20):4,21:4):10):23):3):7):0.0;
	TREE Tree_69 = (1:10,(2:11,(3:8,(4:9,(((((5:9,(8:3,((9:1,13:5):11,((10:12,((11:0.0,12:5):17,((15:1,16:0.0):5,17:5):4):6):9,14:6):15):6):12):15,6:17):18,(7:12,(20:11,(22:3,(23:6,((24:6,(25:10,(26:10,27:2):8):10):25,(28:4,(((29:14,(32:3,35:0.0):14):14,((30:7,(31:11,34:7):10):9,((33:1,36:3):4,((37:2,40:2):3,(38:1,39:3):1):8):7):6):26,((((((41:6,(43:1,44:2):9):8,42:12):20,(91:11,(((((92:1,93:4):0.0,105:3):12,((((96:5,101:6):11,(((98:14,100:11):6,((99:3,104:9):5,103:7):6):5,102:2):10):6,106:6):10,97:10):18):3,95:8):5,94:3):14):33):2,45:0.0):16,46:8):28,(47:2,(48:1,((49:3,((((((((50:6,((52:2,(53:0.0,57:2):7):6,64:9):9):3,66:3):4,54:11):4,65:3):7,(55:5,60:3):6):4,(56:4,63:5):10):11,(((59:1,62:0.0):6,67:13):7,61:8):11):13,51:10):6):3,58:5):11):7):22):38):23):23):11):6):19):14):14):8,(18:9,((19:8,((71:4,(72:5,((73:10,(((((((74:0.0,76:0.0):3,(79:0.0,80:0.0):4):1,78:1):1,77:2):2,75:2):15,((((83:2,(84:6,(85:3,86:1):2):2):5,87:7):15,90:21):2,89:0.0):22):14,82:9):7):9,81:8):14):13):1,88:3):27):25,(68:3,(69:5,70:3):2):19):28):20):4,21:4):10):23):3):7):0.0;
	TREE Tree_70 = (1:10,(2:11,(3:8,(4:9,(((((5:9,(8:3,((9:1,13:5):11,((10:12,((11:0.0,12:5):17,((15:1,16:0.0):5,17:5):4):6):9,14:6):15):6):12):15,6:17):18,(7:12,(20:11,(22:3,(23:6,((24:6,(25:10,(26:10,27:2):8):10):25,(28:4,(((29:14,(32:3,35:0.0):14):14,((30:7,(31:11,34:7):10):9,((33:1,36:3):4,((37:2,40:2):3,(38:1,39:3):1):8):7):6):26,(((((41:5,(43:1,44:2):10):8,42:12):19,(45:1,(91:11,(((((92:1,93:4):0.0,105:3):12,((((96:5,101:6):11,(((98:14,100:11):6,((99:3,104:9):5,103:7):6):5,102:2):10):6,106:6):10,97:10):18):3,95:8):5,94:3):14):3):32):17,46:8):27,(47:2,(48:1,((49:3,((((((((50:6,((52:2,(53:0.0,57:2):7):6,64:9):9):3,66:3):4,65:3):4,54:11):7,(55:5,60:3):6):4,(56:4,63:5):10):11,(((59:1,62:0.0):6,67:13):7,61:8):11):13,51:10):6):3,58:5):11):7):22):38):23):23):11):6):19):14):14):8,(18:9,((19:8,((71:4,(72:5,((73:10,(((((((74:0.0,76:0.0):3,(79:0.0,80:0.0):4):1,78:1):1,77:2):2,75:2):15,((((83:2,(84:6,(85:3,86:1):2):2):5,87:7):15,90:21):2,89:0.0):22):14,82:9):7):9,81:8):14):13):1,88:3):27):25,(68:3,(69:5,70:3):2):19):28):20):4,21:4):10):23):3):7):0.0;
	TREE Tree_71 = (1:10,(2:11,(3:8,(4:9,(((((5:9,(8:3,((9:1,13:5):11,((10:12,((11:0.0,12:5):17,((15:1,16:0.0):5,17:5):4):6):9,14:6):15):6):12):15,6:17):18,(7:12,(20:11,(22:3,(23:6,((24:6,(25:10,(26:10,27:2):8):10):25,(28:4,(((29:14,(32:3,35:0.0):14):14,((30:7,(31:11,34:7):10):9,((33:1,36:3):4,((37:2,40:2):3,(38:1,39:3):1):8):7):6):26,(((((41:5,(43:1,44:2):10):8,42:12):19,(45:1,(91:11,(((((92:1,93:4):0.0,105:3):12,((((96:5,101:6):11,(((98:14,100:11):6,((99:3,104:9):5,103:7):6):5,102:2):10):6,106:6):10,97:10):18):3,95:8):5,94:3):14):3):32):17,46:8):27,(47:2,(48:1,((49:3,(((((((((50:6,((52:2,(53:0.0,57:2):7):6,64:9):9):3,66:3):5,54:10):4,65:3):6,60:2):4,55:9):3,(56:4,63:5):10):11,(((59:1,62:0.0):6,67:13):6,61:9):11):14,51:10):6):3,58:5):11):7):22):38):23):23):11):6):19):14):14):8,(18:9,((19:8,((71:4,(72:5,((73:10,(((((((74:0.0,76:0.0):3,(79:0.0,80:0.0):4):1,78:1):1,77:2):2,75:2):15,((((83:2,(84:6,(85:3,86:1):2):2):5,87:7):15,90:21):2,89:0.0):22):14,82:9):7):9,81:8):14):13):1,88:3):27):25,(68:3,(69:5,70:3):2):19):28):20):4,21:4):10):23):3):7):0.0;
	TREE Tree_72 = (1:10,(2:11,(3:8,(4:9,(((((5:9,(8:3,((9:1,13:5):11,((10:12,((11:0.0,12:5):17,((15:1,16:0.0):5,17:5):4):6):9,14:6):15):6):12):15,6:17):18,(7:12,(20:11,(22:3,(23:6,((24:6,(25:10,(26:10,27:2):8):10):25,(28:4,(((29:14,(32:3,35:0.0):14):14,((30:7,(31:11,34:7):10):9,((33:1,36:3):4,((37:2,40:2):3,(38:1,39:3):1):8):7):6):26,(((((41:5,(43:1,44:2):10):8,42:12):19,(45:1,(91:11,(((((92:1,93:4):0.0,105:3):12,((((96:5,101:6):11,(((98:14,100:11):6,((99:3,104:9):5,103:7):6):5,102:2):10):6,106:6):10,97:10):18):3,95:8):5,94:3):14):3):32):17,46:8):27,(47:2,(48:1,(49:3,(((((((((50:6,((52:2,(53:0.0,57:2):7):6,64:9):9):3,66:3):5,54:10):4,65:3):7,(55:6,60:2):6):5,(56:3,63:6):9):11,(((59:1,62:0.0):4,67:15):5,61:10):11):3,58:5):17,51:8):6):10):7):21):38):23):23):11):6):19):14):14):8,(18:9,((19:8,((71:4,(72:5,((73:10,(((((((74:0.0,76:0.0):3,(79:0.0,80:0.0):4):1,78:1):1,77:2):2,75:2):15,((((83:2,(84:6,(85:3,86:1):2):2):5,87:7):15,90:21):2,89:0.0):22):14,82:9):7):9,81:8):14):13):1,88:3):27):25,(68:3,(69:5,70:3):2):19):28):20):4,21:4):10):23):3):7):0.0;
	TREE Tree_73 = (1:10,(2:11,(3:8,(4:9,(((((5:9,(8:3,((9:1,13:5):11,((10:12,((11:0.0,12:5):17,((15:1,16:0.0):5,17:5):4):6):9,14:6):15):6):12):15,6:17):18,(7:12,(20:11,(22:3,(23:6,((24:6,(25:10,(26:10,27:2):8):10):25,(28:4,(((29:14,(32:3,35:0.0):14):14,((30:7,(31:11,34:7):10):9,((33:1,36:3):4,((37:2,40:2):3,(38:1,39:3):1):8):7):6):26,(((((41:5,(43:1,44:2):10):8,42:12):18,(45:1,(91:12,(((((92:1,93:4):0.0,105:3):12,((((96:5,101:6):11,(((98:14,100:11):6,((99:3,104:9):5,103:7):6):5,102:2):10):6,106:6):10,97:10):18):6,94:4):3,95:6):13):3):32):17,46:9):27,(47:2,(48:1,((49:3,((((((((50:6,((52:2,(53:0.0,57:2):7):6,64:9):9):3,66:3):4,54:11):4,65:3):7,(55:5,60:3):6):4,(56:4,63:5):10):11,(((59:1,62:0.0):6,67:13):7,61:8):11):13,51:10):6):3,58:5):11):7):22):38):23):23):11):6):19):14):14):8,(18:9,((19:8,((71:4,(72:5,((73:10,(((((((74:0.0,76:0.0):3,(79:0.0,80:0.0):4):1,78:1):1,77:2):2,75:2):15,((((83:2,(84:6,(85:3,86:1):2):2):5,87:7):15,90:21):2,89:0.0):22):14,82:9):7):9,81:8):14):13):1,88:3):27):25,(68:3,(69:5,70:3):2):19):28):20):4,21:4):10):23):3):7):0.0;
	TREE Tree_74 = (1:10,(2:11,(3:8,(4:9,(((((5:9,(8:3,((9:1,13:5):11,((10:12,((11:0.0,12:5):17,((15:1,16:0.0):5,17:5):4):6):9,14:6):15):6):12):15,6:17):18,(7:12,(20:11,(22:3,(23:6,((24:6,(25:10,(26:10,27:2):8):10):25,(28:4,(((29:14,(32:3,35:0.0):14):14,((30:7,(31:11,34:7):10):9,((33:1,36:3):4,((37:2,40:2):3,(38:1,39:3):1):8):7):6):26,(((((41:5,(43:1,44:2):10):8,42:12):19,(45:1,(91:11,(((((92:1,93:4):0.0,105:3):12,((((96:5,101:6):11,(((98:14,100:11):6,(99:6,(103:7,104:2):9):6):5,102:2):10):6,106:6):10,97:10):18):3,95:8):5,94:3):14):3):32):17,46:8):27,(47:2,(48:1,((49:3,((((((((50:6,((52:2,(53:0.0,57:2):7):6,64:9):9):3,66:3):4,54:11):4,65:3):7,(55:5,60:3):6):4,(56:4,63:5):10):11,(((59:1,62:0.0):6,67:13):7,61:8):11):13,51:10):6):3,58:5):11):7):22):38):23):23):11):6):19):14):14):8,(18:9,((19:8,((71:4,(72:5,((73:10,(((((((74:0.0,76:0.0):3,(79:0.0,80:0.0):4):1,78:1):1,77:2):2,75:2):15,((((83:2,(84:6,(85:3,86:1):2):2):5,87:7):15,90:21):2,89:0.0):22):14,82:9):7):9,81:8):14):13):1,88:3):27):25,(68:3,(69:5,70:3):2):19):28):20):4,21:4):10):23):3):7):0.0;
	TREE Tree_75 = (1:10,(2:11,(3:8,(4:9,(((((5:9,(8:3,((9:1,13:5):11,((10:12,((11:0.0,12:5):17,((15:1,16:0.0):5,17:5):4):6):9,14:6):15):6):12):15,6:17):18,(7:12,(20:11,(22:3,(23:6,((24:6,(25:10,(26:10,27:2):8):10):25,(28:4,(((29:14,(32:3,35:0.0):14):14,((30:7,(31:11,34:7):10):9,((33:1,36:3):4,((37:2,40:2):3,(38:1,39:3):1):8):7):6):26,(((((41:5,(43:1,44:2):10):8,42:12):19,(45:1,(91:11,(((((92:1,93:4):0.0,105:3):12,((((96:5,101:6):11,(((98:14,(100:5,103:6):8):8,(99:2,104:10):8):4,102:2):11):6,106:6):10,97:10):18):3,95:8):5,94:3):14):3):32):17,46:8):27,(47:2,(48:1,((49:3,((((((((50:6,((52:2,(53:0.0,57:2):7):6,64:9):9):3,66:3):4,54:11):4,65:3):7,(55:5,60:3):6):4,(56:4,63:5):10):11,(((59:1,62:0.0):6,67:13):7,61:8):11):13,51:10):6):3,58:5):11):7):22):38):23):23):11):6):19):14):14):8,(18:9,((19:8,((71:4,(72:5,((73:10,(((((((74:0.0,76:0.0):3,(79:0.0,80:0.0):4):1,78:1):1,77:2):2,75:2):15,((((83:2,(84:6,(85:3,86:1):2):2):5,87:7):15,90:21):2,89:0.0):22):14,82:9):7):9,81:8):14):13):1,88:3):27):25,(68:3,(69:5,70:3):2):19):28):20):4,21:4):10):23):3):7):0.0;
	TREE Tree_76 = (1:10,(2:11,(3:8,(4:9,((((((5:9,(8:3,((9:1,13:5):11,((10:12,((11:0.0,12:5):17,((15:1,16:0.0):5,17:5):4):6):9,14:6):15):6):12):14,6:18):16,7:6):16,(20:11,(22:3,(23:6,((24:6,(25:10,(26:10,27:2):8):10):25,(28:4,(((29:14,(32:3,35:0.0):14):14,((30:7,(31:11,34:7):10):9,((33:1,36:3):4,((37:2,40:2):3,(38:1,39:3):1):8):7):6):26,(((((41:5,(43:1,44:2):10):8,42:12):19,(45:1,(91:11,(((((92:1,93:4):0.0,105:3):12,((((96:5,101:6):11,(((98:14,100:11):6,((99:3,104:9):5,103:7):6):5,102:2):10):6,106:6):10,97:10):18):3,95:8):5,94:3):14):3):32):17,46:8):27,(47:2,(48:1,((49:3,((((((((50:6,((52:2,(53:0.0,57:2):7):6,64:9):9):3,66:3):4,54:11):4,65:3):7,(55:5,60:3):6):4,(56:4,63:5):10):11,(((59:1,62:0.0):6,67:13):7,61:8):11):13,51:10):6):3,58:5):11):7):22):38):23):23):11):6):19):20):9,(18:6,((19:8,((71:4,(72:5,((73:10,(((((((74:0.0,76:0.0):3,(79:0.0,80:0.0):4):1,78:1):1,77:2):2,75:2):15,((((83:2,(84:6,(85:3,86:1):2):2):5,87:7):15,90:21):2,89:0.0):22):14,82:9):7):9,81:8):14):13):1,88:3):27):25,(68:3,(69:5,70:3):2):19):31):20):4,21:4):9):23):3):7):0.0;
	TREE Tree_77 = (1:10,(2:11,(3:8,(4:9,(((((5:9,(8:3,((9:1,13:5):11,((10:12,((11:0.0,12:5):17,((15:1,16:0.0):5,17:5):4):6):9,14:6):15):6):12):15,6:17):18,(7:12,(20:11,(22:3,(23:6,((24:6,(25:10,(26:10,27:2):8):10):25,(28:4,((((29:14,(32:3,35:0.0):14):14,(30:7,(31:11,34:7):10):10):4,((33:1,36:3):4,((37:2,40:2):3,(38:1,39:3):1):8):8):26,(((((41:5,(43:1,44:2):10):8,42:12):19,(45:1,(91:11,(((((92:1,93:4):0.0,105:3):12,((((96:5,101:6):11,(((98:14,100:11):6,((99:3,104:9):5,103:7):6):5,102:2):10):6,106:6):10,97:10):18):3,95:8):5,94:3):14):3):32):17,46:8):27,(47:2,(48:1,((49:3,((((((((50:6,((52:2,(53:0.0,57:2):7):6,64:9):9):3,66:3):4,54:11):4,65:3):7,(55:5,60:3):6):4,(56:4,63:5):10):11,(((59:1,62:0.0):6,67:13):7,61:8):11):13,51:10):6):3,58:5):11):7):22):38):23):23):11):6):19):14):14):8,(18:9,((19:8,((71:4,(72:5,((73:10,(((((((74:0.0,76:0.0):3,(79:0.0,80:0.0):4):1,78:1):1,77:2):2,75:2):15,((((83:2,(84:6,(85:3,86:1):2):2):5,87:7):15,90:21):2,89:0.0):22):14,82:9):7):9,81:8):14):13):1,88:3):27):25,(68:3,(69:5,70:3):2):19):28):20):4,21:4):10):23):3):7):0.0;
	TREE Tree_78 = (1:10,(2:11,(3:8,(4:9,(((((5:9,(8:3,((9:1,13:5):11,((10:12,((11:0.0,12:5):17,((15:1,16:0.0):5,17:5):4):6):9,14:6):15):6):12):15,6:17):18,(7:12,(20:11,(22:3,(23:6,((24:6,(25:10,(26:10,27:2):8):10):25,(28:4,(((29:14,(32:3,35:0.0):14):14,((30:7,(31:11,34:7):10):9,((33:1,36:3):4,((37:2,40:2):3,(38:1,39:3):1):8):7):6):26,(((((41:5,(43:1,44:2):10):8,42:12):19,(45:1,(91:11,(((((92:1,93:4):0.0,105:3):12,((((96:5,101:6):11,(((98:14,100:11):6,((99:3,104:9):5,103:7):6):5,102:2):10):6,106:6):10,97:10):18):3,95:8):5,94:3):14):3):32):17,46:8):27,(47:2,(48:1,((49:3,(((((((((50:6,((52:2,(53:0.0,57:2):7):6,64:9):9):3,66:3):4,65:3):5,54:10):6,60:2):4,55:9):3,(56:4,63:5):10):11,(((59:1,62:0.0):6,67:13):6,61:9):11):14,51:10):6):3,58:5):11):7):22):38):23):23):11):6):19):14):14):8,(18:9,((19:8,((71:4,(72:5,((73:10,(((((((74:0.0,76:0.0):3,(79:0.0,80:0.0):4):1,78:1):1,77:2):2,75:2):15,((((83:2,(84:6,(85:3,86:1):2):2):5,87:7):15,90:21):2,89:0.0):22):14,82:9):7):9,81:8):14):13):1,88:3):27):25,(68:3,(69:5,70:3):2):19):28):20):4,21:4):10):23):3):7):0.0;
	TREE Tree_79 = (1:10,(2:11,(3:8,(4:9,(((((5:9,(8:3,((9:1,13:5):11,((10:12,((11:0.0,12:5):17,((15:1,16:0.0):5,17:5):4):6):9,14:6):15):6):12):15,6:17):18,(7:12,(20:11,(22:3,(23:6,((24:6,(25:10,(26:10,27:2):8):10):25,(28:4,((((29:14,(32:3,35:0.0):14):14,(30:7,(31:11,34:7):10):10):4,((33:1,36:3):4,((37:2,40:2):3,(38:1,39:3):1):8):8):26,((((((41:6,(43:1,44:2):9):8,42:12):20,(91:11,(((((92:1,93:4):0.0,105:3):12,((((96:5,101:6):11,(((98:14,(100:5,103:6):8):8,(99:2,104:10):8):4,102:2):11):6,106:6):10,97:10):18):3,95:8):5,94:3):14):33):2,45:0.0):16,46:8):28,(47:2,(48:1,((49:3,(((((((50:6,(((52:1,53:0.0):1,57:9):6,64:9):9):3,66:3):8,(54:0.0,65:0.0):14):7,(55:5,60:3):6):4,(56:4,63:5):10):11,(((59:1,62:0.0):6,67:13):7,61:8):11):13,51:10):6):3,58:5):11):7):22):38):23):23):11):6):19):14):14):8,(18:9,((19:8,((71:4,(72:5,((73:10,((((((74:0.0,76:0.0):3,(79:0.0,80:0.0):4):2,(77:0.0,78:0.0):3):2,75:2):15,((((83:2,(84:6,(85:3,86:1):2):2):5,87:7):15,90:21):2,89:0.0):22):14,82:9):7):9,81:8):14):13):1,88:3):27):25,((68:1,70:0.0):5,69:7):19):28):20):4,21:4):10):23):3):7):0.0;
	TREE Tree_80 = (1:10,(2:11,(3:8,(4:9,(((((5:9,(8:3,((9:1,13:5):11,((10:12,((11:0.0,12:5):17,((15:1,16:0.0):5,17:5):4):6):9,14:6):15):6):12):15,6:17):18,(7:12,(20:11,(22:3,(23:6,((24:6,(25:10,(26:10,27:2):8):10):25,(28:4,((((29:14,(32:3,35:0.0):14):14,(30:7,(31:11,34:7):10):10):4,((33:1,36:3):4,((37:2,40:2):3,(38:1,39:3):1):8):8):26,(((((41:5,(43:1,44:2):10):8,42:12):19,(45:1,(91:11,(((((92:1,93:4):0.0,105:3):12,((((96:5,101:6):11,(((98:14,(100:5,103:6):8):8,(99:2,104:10):8):4,102:2):11):6,106:6):10,97:10):18):3,95:8):5,94:3):14):3):32):17,46:8):27,(47:2,(48:1,((49:3,(((((((50:6,(((52:1,53:0.0):1,57:9):6,64:9):9):7,(54:3,66:2):9):4,65:3):7,(55:5,60:3):6):4,(56:4,63:5):10):11,(((59:1,62:0.0):6,67:13):7,61:8):11):13,51:10):6):3,58:5):11):7):22):38):23):23):11):6):19):14):14):8,(18:9,((19:8,((71:4,(72:5,((73:10,((((((74:0.0,76:0.0):3,(79:0.0,80:0.0):4):2,(77:0.0,78:0.0):3):2,75:2):15,((((83:2,(84:6,(85:3,86:1):2):2):5,87:7):15,90:21):2,89:0.0):22):14,82:9):7):9,81:8):14):13):1,88:3):27):25,((68:1,70:0.0):5,69:7):19):28):20):4,21:4):10):23):3):7):0.0;
	TREE Tree_81 = (1:10,(2:11,(3:8,(4:9,(((((5:9,(8:3,((9:1,13:5):11,((10:12,((11:0.0,12:5):17,((15:1,16:0.0):5,17:5):4):6):9,14:6):15):6):12):15,6:17):18,(7:12,(20:11,(22:3,(23:6,((24:6,(25:10,(26:10,27:2):8):10):25,(28:4,((((29:14,(32:3,35:0.0):14):14,(30:7,(31:11,34:7):10):10):4,((33:1,36:3):4,((37:2,40:2):3,(38:1,39:3):1):8):8):26,(((((41:5,(43:1,44:2):10):8,42:12):19,(45:1,(91:11,(((((92:1,93:4):0.0,105:3):12,((((96:5,101:6):11,(((98:14,(100:5,103:6):8):8,(99:2,104:10):8):4,102:2):11):6,106:6):10,97:10):18):3,95:8):5,94:3):14):3):32):17,46:8):27,(47:2,(48:1,((49:3,((((((((50:6,(((52:1,53:0.0):1,57:9):6,64:9):9):3,66:3):9,(54:0.0,65:0.0):13):6,60:2):4,55:9):3,(56:4,63:5):10):11,(((59:1,62:0.0):6,67:13):6,61:9):11):14,51:10):6):3,58:5):11):7):22):38):23):23):11):6):19):14):14):8,(18:9,((19:8,((71:4,(72:5,((73:10,((((((74:0.0,76:0.0):3,(79:0.0,80:0.0):4):2,(77:0.0,78:0.0):3):2,75:2):15,((((83:2,(84:6,(85:3,86:1):2):2):5,87:7):15,90:21):2,89:0.0):22):14,82:9):7):9,81:8):14):13):1,88:3):27):25,((68:1,70:0.0):5,69:7):19):28):20):4,21:4):10):23):3):7):0.0;
	TREE Tree_82 = (1:10,(2:11,(3:8,(4:9,(((((5:9,(8:3,((9:1,13:5):11,((10:12,((11:0.0,12:5):17,((15:1,16:0.0):5,17:5):4):6):9,14:6):15):6):12):15,6:17):18,(7:12,(20:11,(22:3,(23:6,((24:6,(25:10,(26:10,27:2):8):10):25,(28:4,((((29:14,(32:3,35:0.0):14):14,(30:7,(31:11,34:7):10):10):4,((33:1,36:3):4,((37:2,40:2):3,(38:1,39:3):1):8):8):25,(((((41:5,(43:1,44:2):10):8,42:12):18,(45:1,(91:11,(((((92:1,93:4):0.0,105:3):12,((((96:5,101:6):11,(((98:14,(100:5,103:6):8):8,(99:2,104:10):8):4,102:2):11):6,106:6):10,97:10):18):3,95:8):5,94:3):14):3):33):17,46:8):27,(47:2,(48:1,(49:3,((((((((50:6,(((52:1,53:0.0):1,57:9):6,64:9):9):3,66:3):9,(54:0.0,65:0.0):13):7,(55:6,60:2):6):5,(56:3,63:6):9):11,(((59:1,62:0.0):4,67:15):5,61:10):11):3,58:5):18,51:7):6):10):7):21):38):23):24):11):6):19):14):14):8,(18:9,((19:8,((71:4,(72:5,((73:10,((((((74:0.0,76:0.0):3,(79:0.0,80:0.0):4):2,(77:0.0,78:0.0):3):2,75:2):15,((((83:2,(84:6,(85:3,86:1):2):2):5,87:7):15,90:21):2,89:0.0):22):14,82:9):7):9,81:8):14):13):1,88:3):27):25,((68:1,70:0.0):5,69:7):19):28):20):4,21:4):10):23):3):7):0.0;
	TREE Tree_83 = (1:10,(2:11,(3:8,(4:9,(((((5:9,(8:3,((9:1,13:5):11,((10:12,((11:0.0,12:5):17,((15:1,16:0.0):5,17:5):4):6):9,14:6):15):6):12):15,6:17):18,(7:12,(20:11,(22:3,(23:6,((24:6,(25:10,(26:10,27:2):8):10):25,(28:4,((((29:14,(32:3,35:0.0):14):14,(30:7,(31:11,34:7):10):10):4,((33:1,36:3):4,((37:2,40:2):3,(38:1,39:3):1):8):8):26,(((((41:5,(43:1,44:2):10):8,42:12):19,(45:1,(91:11,(((((92:1,93:4):0.0,105:3):12,((((96:5,101:6):11,(((98:14,(100:5,103:6):8):8,(99:2,104:10):8):4,102:2):11):6,106:6):10,97:10):18):3,95:8):5,94:3):14):3):32):17,46:8):27,(47:2,(48:1,((49:3,((((((((50:6,(((52:1,53:0.0):1,57:9):6,64:9):9):3,66:3):4,54:11):4,65:3):7,(55:5,60:3):6):4,(56:4,63:5):10):11,(((59:1,62:0.0):6,67:13):7,61:8):11):13,51:10):6):3,58:5):11):7):22):38):23):23):11):6):19):14):14):8,(18:9,((19:8,((71:4,(72:5,((73:10,((((((74:0.0,76:0.0):3,(79:0.0,80:0.0):4):2,(77:0.0,78:0.0):3):2,75:2):15,((((83:2,(84:6,(85:3,86:1):2):2):5,87:7):15,90:21):2,89:0.0):22):14,82:9):7):9,81:8):14):13):1,88:3):27):25,((68:1,70:0.0):5,69:7):19):28):20):4,21:4):10):23):3):7):0.0;
	TREE Tree_84 = (1:10,(2:11,(3:8,(4:9,(((((5:9,(8:3,((9:1,13:5):11,((10:12,((11:0.0,12:5):17,((15:1,16:0.0):5,17:5):4):6):9,14:6):15):6):12):15,6:17):18,(7:12,(20:11,(22:3,(23:6,((24:6,(25:10,(26:10,27:2):8):10):25,(28:4,((((29:14,(32:3,35:0.0):14):14,(30:7,(31:11,34:7):10):10):4,((33:1,36:3):4,((37:2,40:2):3,(38:1,39:3):1):8):8):26,(((((41:5,(43:1,44:2):10):8,42:12):18,(45:1,(91:12,(((((92:1,93:4):0.0,105:3):12,((((96:5,101:6):11,(((98:14,(100:5,103:6):8):8,(99:2,104:10):8):4,102:2):11):6,106:6):10,97:10):18):6,94:4):3,95:6):13):3):32):17,46:9):27,(47:2,(48:1,((49:3,(((((((50:6,(((52:1,53:0.0):1,57:9):6,64:9):9):3,66:3):8,(54:0.0,65:0.0):14):7,(55:5,60:3):6):4,(56:4,63:5):10):11,(((59:1,62:0.0):6,67:13):7,61:8):11):13,51:10):6):3,58:5):11):7):22):38):23):23):11):6):19):14):14):8,(18:9,((19:8,((71:4,(72:5,((73:10,((((((74:0.0,76:0.0):3,(79:0.0,80:0.0):4):2,(77:0.0,78:0.0):3):2,75:2):15,((((83:2,(84:6,(85:3,86:1):2):2):5,87:7):15,90:21):2,89:0.0):22):14,82:9):7):9,81:8):14):13):1,88:3):27):25,((68:1,70:0.0):5,69:7):19):28):20):4,21:4):10):23):3):7):0.0;
	TREE Tree_85 = (1:10,(2:11,(3:8,(4:9,(((((5:9,(8:3,((9:1,13:5):11,((10:12,((11:0.0,12:5):17,((15:1,16:0.0):5,17:5):4):6):9,14:6):15):6):12):15,6:17):18,(7:12,(20:11,(22:3,(23:6,((24:6,(25:10,(26:10,27:2):8):10):25,(28:4,((((29:14,(32:3,35:0.0):14):14,(30:7,(31:11,34:7):10):10):4,((33:1,36:3):4,((37:2,40:2):3,(38:1,39:3):1):8):8):26,(((((41:5,(43:1,44:2):10):8,42:12):19,(45:1,(91:11,(((((92:1,93:4):0.0,105:3):12,((((96:5,101:6):11,(((98:14,100:11):6,((99:3,104:9):5,103:7):6):5,102:2):10):6,106:6):10,97:10):18):3,95:8):5,94:3):14):3):32):17,46:8):27,(47:2,(48:1,((49:3,(((((((50:6,(((52:1,53:0.0):1,57:9):6,64:9):9):3,66:3):8,(54:0.0,65:0.0):14):7,(55:5,60:3):6):4,(56:4,63:5):10):11,(((59:1,62:0.0):6,67:13):7,61:8):11):13,51:10):6):3,58:5):11):7):22):38):23):23):11):6):19):14):14):8,(18:9,((19:8,((71:4,(72:5,((73:10,((((((74:0.0,76:0.0):3,(79:0.0,80:0.0):4):2,(77:0.0,78:0.0):3):2,75:2):15,((((83:2,(84:6,(85:3,86:1):2):2):5,87:7):15,90:21):2,89:0.0):22):14,82:9):7):9,81:8):14):13):1,88:3):27):25,((68:1,70:0.0):5,69:7):19):28):20):4,21:4):10):23):3):7):0.0;
	TREE Tree_86 = (1:10,(2:11,(3:8,(4:9,(((((5:9,(8:3,((9:1,13:5):11,((10:12,((11:0.0,12:5):17,((15:1,16:0.0):5,17:5):4):6):9,14:6):15):6):12):15,6:17):18,(7:12,(20:11,(22:3,(23:6,((24:6,(25:10,(26:10,27:2):8):10):25,(28:4,((((29:14,(32:3,35:0.0):14):14,(30:7,(31:11,34:7):10):10):4,((33:1,36:3):4,((37:2,40:2):3,(38:1,39:3):1):8):8):26,(((((41:5,(43:1,44:2):10):8,42:12):19,(45:1,(91:11,(((((92:1,93:4):0.0,105:3):12,((((96:5,101:6):11,(((98:14,100:11):6,(99:6,(103:7,104:2):9):6):5,102:2):10):6,106:6):10,97:10):18):3,95:8):5,94:3):14):3):32):17,46:8):27,(47:2,(48:1,((49:3,(((((((50:6,(((52:1,53:0.0):1,57:9):6,64:9):9):3,66:3):8,(54:0.0,65:0.0):14):7,(55:5,60:3):6):4,(56:4,63:5):10):11,(((59:1,62:0.0):6,67:13):7,61:8):11):13,51:10):6):3,58:5):11):7):22):38):23):23):11):6):19):14):14):8,(18:9,((19:8,((71:4,(72:5,((73:10,((((((74:0.0,76:0.0):3,(79:0.0,80:0.0):4):2,(77:0.0,78:0.0):3):2,75:2):15,((((83:2,(84:6,(85:3,86:1):2):2):5,87:7):15,90:21):2,89:0.0):22):14,82:9):7):9,81:8):14):13):1,88:3):27):25,((68:1,70:0.0):5,69:7):19):28):20):4,21:4):10):23):3):7):0.0;
	TREE Tree_87 = (1:10,(2:11,(3:8,(4:9,((((((5:9,(8:3,((9:1,13:5):11,((10:12,((11:0.0,12:5):17,((15:1,16:0.0):5,17:5):4):6):9,14:6):15):6):12):14,6:18):16,7:6):16,(20:11,(22:3,(23:6,((24:6,(25:10,(26:10,27:2):8):10):25,(28:4,((((29:14,(32:3,35:0.0):14):14,(30:7,(31:11,34:7):10):10):4,((33:1,36:3):4,((37:2,40:2):3,(38:1,39:3):1):8):8):26,(((((41:5,(43:1,44:2):10):8,42:12):19,(45:1,(91:11,(((((92:1,93:4):0.0,105:3):12,((((96:5,101:6):11,(((98:14,(100:5,103:6):8):8,(99:2,104:10):8):4,102:2):11):6,106:6):10,97:10):18):3,95:8):5,94:3):14):3):32):17,46:8):27,(47:2,(48:1,((49:3,(((((((50:6,(((52:1,53:0.0):1,57:9):6,64:9):9):3,66:3):8,(54:0.0,65:0.0):14):7,(55:5,60:3):6):4,(56:4,63:5):10):11,(((59:1,62:0.0):6,67:13):7,61:8):11):13,51:10):6):3,58:5):11):7):22):38):23):23):11):6):19):20):9,(18:6,((19:8,((71:4,(72:5,((73:10,((((((74:0.0,76:0.0):3,(79:0.0,80:0.0):4):2,(77:0.0,78:0.0):3):2,75:2):15,((((83:2,(84:6,(85:3,86:1):2):2):5,87:7):15,90:21):2,89:0.0):22):14,82:9):7):9,81:8):14):13):1,88:3):27):25,((68:1,70:0.0):5,69:7):19):31):20):4,21:4):9):23):3):7):0.0;
	TREE Tree_88 = (1:10,(2:11,(3:8,(4:9,(((((5:9,(8:3,((9:1,13:5):11,((10:12,((11:0.0,12:5):17,((15:1,16:0.0):5,17:5):4):6):9,14:6):15):6):12):15,6:17):18,(7:12,(20:11,(22:3,(23:6,((24:6,(25:10,(26:10,27:2):8):10):25,(28:4,(((29:14,(32:3,35:0.0):14):14,((30:7,(31:11,34:7):10):9,((33:1,36:3):4,((37:2,40:2):3,(38:1,39:3):1):8):7):6):26,(((((41:5,(43:1,44:2):10):8,42:12):19,(45:1,(91:11,(((((92:1,93:4):0.0,105:3):12,((((96:5,101:6):11,(((98:14,(100:5,103:6):8):8,(99:2,104:10):8):4,102:2):11):6,106:6):10,97:10):18):3,95:8):5,94:3):14):3):32):17,46:8):27,(47:2,(48:1,((49:3,(((((((50:6,(((52:1,53:0.0):1,57:9):6,64:9):9):3,66:3):8,(54:0.0,65:0.0):14):7,(55:5,60:3):6):4,(56:4,63:5):10):11,(((59:1,62:0.0):6,67:13):7,61:8):11):13,51:10):6):3,58:5):11):7):22):38):23):23):11):6):19):14):14):8,(18:9,((19:8,((71:4,(72:5,((73:10,((((((74:0.0,76:0.0):3,(79:0.0,80:0.0):4):2,(77:0.0,78:0.0):3):2,75:2):15,((((83:2,(84:6,(85:3,86:1):2):2):5,87:7):15,90:21):2,89:0.0):22):14,82:9):7):9,81:8):14):13):1,88:3):27):25,((68:1,70:0.0):5,69:7):19):28):20):4,21:4):10):23):3):7):0.0;
	TREE Tree_89 = (1:10,(2:11,(3:8,(4:9,(((((5:9,(8:3,((9:1,13:5):11,((10:12,((11:0.0,12:5):17,((15:1,16:0.0):5,17:5):4):6):9,14:6):15):6):12):15,6:17):18,(7:12,(20:11,(22:3,(23:6,((24:6,(25:10,(26:10,27:2):8):10):25,(28:4,((((29:14,(32:3,35:0.0):14):14,(30:7,(31:11,34:7):10):10):4,((33:1,36:3):4,((37:2,40:2):3,(38:1,39:3):1):8):8):26,(((((41:5,(43:1,44:2):10):8,42:12):19,(45:1,(91:11,(((((92:1,93:4):0.0,105:3):12,((((96:5,101:6):11,(((98:14,(100:5,103:6):8):8,(99:2,104:10):8):4,102:2):11):6,106:6):10,97:10):18):3,95:8):5,94:3):14):3):32):17,46:8):27,(47:2,(48:1,((49:3,(((((((((50:6,(((52:1,53:0.0):1,57:9):6,64:9):9):3,66:3):5,54:10):4,65:3):6,60:2):4,55:9):3,(56:4,63:5):10):11,(((59:1,62:0.0):6,67:13):6,61:9):11):14,51:10):6):3,58:5):11):7):22):38):23):23):11):6):19):14):14):8,(18:9,((19:8,((71:4,(72:5,((73:10,((((((74:0.0,76:0.0):3,(79:0.0,80:0.0):4):2,(77:0.0,78:0.0):3):2,75:2):15,((((83:2,(84:6,(85:3,86:1):2):2):5,87:7):15,90:21):2,89:0.0):22):14,82:9):7):9,81:8):14):13):1,88:3):27):25,((68:1,70:0.0):5,69:7):19):28):20):4,21:4):10):23):3):7):0.0;
	TREE Tree_90 = (1:10,(2:11,(3:8,(4:9,(((((5:9,(8:3,((9:1,13:5):11,((10:12,((11:0.0,12:5):17,((15:1,16:0.0):5,17:5):4):6):9,14:6):15):6):12):15,6:17):18,(7:12,(20:11,(22:3,(23:6,((24:6,(25:10,(26:10,27:2):8):10):25,(28:4,((((29:14,(32:3,35:0.0):14):14,(30:7,(31:11,34:7):10):10):4,((33:1,36:3):4,((37:2,40:2):3,(38:1,39:3):1):8):8):26,(((((41:5,(43:1,44:2):10):8,42:12):19,(45:1,(91:11,(((((92:1,93:4):0.0,105:3):12,((((96:5,101:6):10,((98:14,(99:6,((100:7,103:4):10,104:7):8):4):3,102:2):13):7,106:6):10,97:10):18):3,95:8):5,94:3):14):3):32):17,46:8):27,(47:2,(48:1,((49:3,(((((((50:6,(((52:1,53:0.0):1,57:9):6,64:9):9):3,66:3):8,(54:0.0,65:0.0):14):7,(55:5,60:3):6):4,(56:4,63:5):10):11,(((59:1,62:0.0):6,67:13):7,61:8):11):13,51:10):6):3,58:5):11):7):22):38):23):23):11):6):19):14):14):8,(18:9,((19:8,((71:4,(72:5,((73:10,((((((74:0.0,76:0.0):3,(79:0.0,80:0.0):4):2,(77:0.0,78:0.0):3):2,75:2):15,((((83:2,(84:6,(85:3,86:1):2):2):5,87:7):15,90:21):2,89:0.0):22):14,82:9):7):9,81:8):14):13):1,88:3):27):25,((68:1,70:0.0):5,69:7):19):28):20):4,21:4):10):23):3):7):0.0;
	TREE Tree_91 = (1:10,(2:11,(3:8,(4:9,(((((5:9,(8:3,((9:1,13:5):11,((10:12,((11:0.0,12:5):17,((15:1,16:0.0):5,17:5):4):6):9,14:6):15):6):12):15,6:17):18,(7:12,(20:11,(22:3,(23:6,((24:6,(25:10,(26:10,27:2):8):10):25,(28:4,((((29:14,(32:3,35:0.0):14):14,(30:7,(31:11,34:7):10):10):4,((33:1,36:3):4,(((37:2,40:2):3,39:2):3,38:0.0):8):8):26,((((((41:6,(43:1,44:2):9):8,42:12):20,(91:11,(((((92:1,93:4):0.0,105:3):12,((((96:5,101:6):11,(((98:14,(100:5,103:6):8):8,(99:2,104:10):8):4,102:2):11):6,106:6):10,97:10):18):3,95:8):5,94:3):14):33):2,45:0.0):16,46:8):28,(47:2,(48:1,((49:3,(((((((50:6,(((52:1,53:0.0):1,57:9):6,64:9):9):7,(54:3,66:2):9):4,65:3):7,(55:5,60:3):6):4,(56:4,63:5):10):11,(((59:1,62:0.0):6,67:13):7,61:8):11):13,51:10):6):3,58:5):11):7):22):38):23):23):11):6):19):14):14):8,(18:9,((19:8,((71:4,(72:5,((73:10,((((((74:0.0,76:0.0):3,(79:0.0,80:0.0):4):2,(77:0.0,78:0.0):3):2,75:2):15,((((83:2,(84:6,(85:3,86:1):2):2):5,87:7):15,90:21):2,89:0.0):22):14,82:9):7):9,81:8):14):13):1,88:3):27):25,((68:1,70:0.0):5,69:7):19):28):20):4,21:4):10):23):3):7):0.0;
	TREE Tree_92 = (1:10,(2:11,(3:8,(4:9,(((((5:9,(8:3,((9:1,13:5):11,((10:12,((11:0.0,12:5):17,((15:1,16:0.0):5,17:5):4):6):9,14:6):15):6):12):15,6:17):18,(7:12,(20:11,(22:3,(23:6,((24:6,(25:10,(26:10,27:2):8):10):25,(28:4,((((29:14,(32:3,35:0.0):14):14,(30:7,(31:11,34:7):10):10):4,((33:1,36:3):4,(((37:2,40:2):3,39:2):3,38:0.0):8):8):26,((((((41:6,(43:1,44:2):9):8,42:12):20,(91:11,(((((92:1,93:4):0.0,105:3):12,((((96:5,101:6):11,(((98:14,(100:5,103:6):8):8,(99:2,104:10):8):4,102:2):11):6,106:6):10,97:10):18):3,95:8):5,94:3):14):33):2,45:0.0):16,46:8):28,(47:2,(48:1,((49:3,((((((((50:6,(((52:1,53:0.0):1,57:9):6,64:9):9):3,66:3):9,(54:0.0,65:0.0):13):6,60:2):4,55:9):3,(56:4,63:5):10):11,(((59:1,62:0.0):6,67:13):6,61:9):11):14,51:10):6):3,58:5):11):7):22):38):23):23):11):6):19):14):14):8,(18:9,((19:8,((71:4,(72:5,((73:10,((((((74:0.0,76:0.0):3,(79:0.0,80:0.0):4):2,(77:0.0,78:0.0):3):2,75:2):15,((((83:2,(84:6,(85:3,86:1):2):2):5,87:7):15,90:21):2,89:0.0):22):14,82:9):7):9,81:8):14):13):1,88:3):27):25,((68:1,70:0.0):5,69:7):19):28):20):4,21:4):10):23):3):7):0.0;
	TREE Tree_93 = (1:10,(2:11,(3:8,(4:9,(((((5:9,(8:3,((9:1,13:5):11,((10:12,((11:0.0,12:5):17,((15:1,16:0.0):5,17:5):4):6):9,14:6):15):6):12):15,6:17):18,(7:12,(20:11,(22:3,(23:6,((24:6,(25:10,(26:10,27:2):8):10):25,(28:4,((((29:14,(32:3,35:0.0):14):14,(30:7,(31:11,34:7):10):10):4,((33:1,36:3):4,(((37:2,40:2):3,39:2):3,38:0.0):8):8):25,((((((41:6,(43:1,44:2):9):8,42:12):19,(91:11,(((((92:1,93:4):0.0,105:3):12,((((96:5,101:6):11,(((98:14,(100:5,103:6):8):8,(99:2,104:10):8):4,102:2):11):6,106:6):10,97:10):18):3,95:8):5,94:3):14):34):2,45:0.0):16,46:8):28,(47:2,(48:1,(49:3,((((((((50:6,(((52:1,53:0.0):1,57:9):6,64:9):9):3,66:3):9,(54:0.0,65:0.0):13):7,(55:6,60:2):6):5,(56:3,63:6):9):11,(((59:1,62:0.0):4,67:15):5,61:10):11):3,58:5):18,51:7):6):10):7):21):38):23):24):11):6):19):14):14):8,(18:9,((19:8,((71:4,(72:5,((73:10,((((((74:0.0,76:0.0):3,(79:0.0,80:0.0):4):2,(77:0.0,78:0.0):3):2,75:2):15,((((83:2,(84:6,(85:3,86:1):2):2):5,87:7):15,90:21):2,89:0.0):22):14,82:9):7):9,81:8):14):13):1,88:3):27):25,((68:1,70:0.0):5,69:7):19):28):20):4,21:4):10):23):3):7):0.0;
	TREE Tree_94 = (1:10,(2:11,(3:8,(4:9,(((((5:9,(8:3,((9:1,13:5):11,((10:12,((11:0.0,12:5):17,((15:1,16:0.0):5,17:5):4):6):9,14:6):15):6):12):15,6:17):18,(7:12,(20:11,(22:3,(23:6,((24:6,(25:10,(26:10,27:2):8):10):25,(28:4,((((29:14,(32:3,35:0.0):14):14,(30:7,(31:11,34:7):10):10):4,((33:1,36:3):4,(((37:2,40:2):3,39:2):3,38:0.0):8):8):26,((((((41:6,(43:1,44:2):9):8,42:12):20,(91:11,(((((92:1,93:4):0.0,105:3):12,((((96:5,101:6):11,(((98:14,(100:5,103:6):8):8,(99:2,104:10):8):4,102:2):11):6,106:6):10,97:10):18):3,95:8):5,94:3):14):33):2,45:0.0):16,46:8):28,(47:2,(48:1,((49:3,((((((((50:6,(((52:1,53:0.0):1,57:9):6,64:9):9):3,66:3):4,54:11):4,65:3):7,(55:5,60:3):6):4,(56:4,63:5):10):11,(((59:1,62:0.0):6,67:13):7,61:8):11):13,51:10):6):3,58:5):11):7):22):38):23):23):11):6):19):14):14):8,(18:9,((19:8,((71:4,(72:5,((73:10,((((((74:0.0,76:0.0):3,(79:0.0,80:0.0):4):2,(77:0.0,78:0.0):3):2,75:2):15,((((83:2,(84:6,(85:3,86:1):2):2):5,87:7):15,90:21):2,89:0.0):22):14,82:9):7):9,81:8):14):13):1,88:3):27):25,((68:1,70:0.0):5,69:7):19):28):20):4,21:4):10):23):3):7):0.0;
	TREE Tree_95 = (1:10,(2:11,(3:8,(4:9,(((((5:9,(8:3,((9:1,13:5):11,((10:12,((11:0.0,12:5):17,((15:1,16:0.0):5,17:5):4):6):9,14:6):15):6):12):15,6:17):18,(7:12,(20:11,(22:3,(23:6,((24:6,(25:10,(26:10,27:2):8):10):25,(28:4,((((29:14,(32:3,35:0.0):14):14,(30:7,(31:11,34:7):10):10):4,((33:1,36:3):4,(((37:2,40:2):3,39:2):3,38:0.0):8):8):26,((((((41:6,(43:1,44:2):9):8,42:12):19,(91:12,(((((92:1,93:4):0.0,105:3):12,((((96:5,101:6):11,(((98:14,(100:5,103:6):8):8,(99:2,104:10):8):4,102:2):11):6,106:6):10,97:10):18):6,94:4):3,95:6):13):33):2,45:0.0):16,46:9):28,(47:2,(48:1,((49:3,(((((((50:6,(((52:1,53:0.0):1,57:9):6,64:9):9):3,66:3):8,(54:0.0,65:0.0):14):7,(55:5,60:3):6):4,(56:4,63:5):10):11,(((59:1,62:0.0):6,67:13):7,61:8):11):13,51:10):6):3,58:5):11):7):22):38):23):23):11):6):19):14):14):8,(18:9,((19:8,((71:4,(72:5,((73:10,((((((74:0.0,76:0.0):3,(79:0.0,80:0.0):4):2,(77:0.0,78:0.0):3):2,75:2):15,((((83:2,(84:6,(85:3,86:1):2):2):5,87:7):15,90:21):2,89:0.0):22):14,82:9):7):9,81:8):14):13):1,88:3):27):25,((68:1,70:0.0):5,69:7):19):28):20):4,21:4):10):23):3):7):0.0;
	TREE Tree_96 = (1:10,(2:11,(3:8,(4:9,(((((5:9,(8:3,((9:1,13:5):11,((10:12,((11:0.0,12:5):17,((15:1,16:0.0):5,17:5):4):6):9,14:6):15):6):12):15,6:17):18,(7:12,(20:11,(22:3,(23:6,((24:6,(25:10,(26:10,27:2):8):10):25,(28:4,((((29:14,(32:3,35:0.0):14):14,(30:7,(31:11,34:7):10):10):4,((33:1,36:3):4,(((37:2,40:2):3,39:2):3,38:0.0):8):8):26,((((((41:6,(43:1,44:2):9):8,42:12):20,(91:11,(((((92:1,93:4):0.0,105:3):12,((((96:5,101:6):11,(((98:14,100:11):6,((99:3,104:9):5,103:7):6):5,102:2):10):6,106:6):10,97:10):18):3,95:8):5,94:3):14):33):2,45:0.0):16,46:8):28,(47:2,(48:1,((49:3,(((((((50:6,(((52:1,53:0.0):1,57:9):6,64:9):9):3,66:3):8,(54:0.0,65:0.0):14):7,(55:5,60:3):6):4,(56:4,63:5):10):11,(((59:1,62:0.0):6,67:13):7,61:8):11):13,51:10):6):3,58:5):11):7):22):38):23):23):11):6):19):14):14):8,(18:9,((19:8,((71:4,(72:5,((73:10,((((((74:0.0,76:0.0):3,(79:0.0,80:0.0):4):2,(77:0.0,78:0.0):3):2,75:2):15,((((83:2,(84:6,(85:3,86:1):2):2):5,87:7):15,90:21):2,89:0.0):22):14,82:9):7):9,81:8):14):13):1,88:3):27):25,((68:1,70:0.0):5,69:7):19):28):20):4,21:4):10):23):3):7):0.0;
	TREE Tree_97 = (1:10,(2:11,(3:8,(4:9,(((((5:9,(8:3,((9:1,13:5):11,((10:12,((11:0.0,12:5):17,((15:1,16:0.0):5,17:5):4):6):9,14:6):15):6):12):15,6:17):18,(7:12,(20:11,(22:3,(23:6,((24:6,(25:10,(26:10,27:2):8):10):25,(28:4,((((29:14,(32:3,35:0.0):14):14,(30:7,(31:11,34:7):10):10):4,((33:1,36:3):4,(((37:2,40:2):3,39:2):3,38:0.0):8):8):26,((((((41:6,(43:1,44:2):9):8,42:12):20,(91:11,(((((92:1,93:4):0.0,105:3):12,((((96:5,101:6):11,(((98:14,100:11):6,(99:6,(103:7,104:2):9):6):5,102:2):10):6,106:6):10,97:10):18):3,95:8):5,94:3):14):33):2,45:0.0):16,46:8):28,(47:2,(48:1,((49:3,(((((((50:6,(((52:1,53:0.0):1,57:9):6,64:9):9):3,66:3):8,(54:0.0,65:0.0):14):7,(55:5,60:3):6):4,(56:4,63:5):10):11,(((59:1,62:0.0):6,67:13):7,61:8):11):13,51:10):6):3,58:5):11):7):22):38):23):23):11):6):19):14):14):8,(18:9,((19:8,((71:4,(72:5,((73:10,((((((74:0.0,76:0.0):3,(79:0.0,80:0.0):4):2,(77:0.0,78:0.0):3):2,75:2):15,((((83:2,(84:6,(85:3,86:1):2):2):5,87:7):15,90:21):2,89:0.0):22):14,82:9):7):9,81:8):14):13):1,88:3):27):25,((68:1,70:0.0):5,69:7):19):28):20):4,21:4):10):23):3):7):0.0;
	TREE Tree_98 = (1:10,(2:11,(3:8,(4:9,((((((5:9,(8:3,((9:1,13:5):11,((10:12,((11:0.0,12:5):17,((15:1,16:0.0):5,17:5):4):6):9,14:6):15):6):12):14,6:18):16,7:6):16,(20:11,(22:3,(23:6,((24:6,(25:10,(26:10,27:2):8):10):25,(28:4,((((29:14,(32:3,35:0.0):14):14,(30:7,(31:11,34:7):10):10):4,((33:1,36:3):4,(((37:2,40:2):3,39:2):3,38:0.0):8):8):26,((((((41:6,(43:1,44:2):9):8,42:12):20,(91:11,(((((92:1,93:4):0.0,105:3):12,((((96:5,101:6):11,(((98:14,(100:5,103:6):8):8,(99:2,104:10):8):4,102:2):11):6,106:6):10,97:10):18):3,95:8):5,94:3):14):33):2,45:0.0):16,46:8):28,(47:2,(48:1,((49:3,(((((((50:6,(((52:1,53:0.0):1,57:9):6,64:9):9):3,66:3):8,(54:0.0,65:0.0):14):7,(55:5,60:3):6):4,(56:4,63:5):10):11,(((59:1,62:0.0):6,67:13):7,61:8):11):13,51:10):6):3,58:5):11):7):22):38):23):23):11):6):19):20):9,(18:6,((19:8,((71:4,(72:5,((73:10,((((((74:0.0,76:0.0):3,(79:0.0,80:0.0):4):2,(77:0.0,78:0.0):3):2,75:2):15,((((83:2,(84:6,(85:3,86:1):2):2):5,87:7):15,90:21):2,89:0.0):22):14,82:9):7):9,81:8):14):13):1,88:3):27):25,((68:1,70:0.0):5,69:7):19):31):20):4,21:4):9):23):3):7):0.0;
	TREE Tree_99 = (1:10,(2:11,(3:8,(4:9,(((((5:9,(8:3,((9:1,13:5):11,((10:12,((11:0.0,12:5):17,((15:1,16:0.0):5,17:5):4):6):9,14:6):15):6):12):15,6:17):18,(7:12,(20:11,(22:3,(23:6,((24:6,(25:10,(26:10,27:2):8):10):25,(28:4,(((29:14,(32:3,35:0.0):14):14,((30:7,(31:11,34:7):10):9,((33:1,36:3):4,(((37:2,40:2):3,39:2):3,38:0.0):8):7):6):26,((((((41:6,(43:1,44:2):9):8,42:12):20,(91:11,(((((92:1,93:4):0.0,105:3):12,((((96:5,101:6):11,(((98:14,(100:5,103:6):8):8,(99:2,104:10):8):4,102:2):11):6,106:6):10,97:10):18):3,95:8):5,94:3):14):33):2,45:0.0):16,46:8):28,(47:2,(48:1,((49:3,(((((((50:6,(((52:1,53:0.0):1,57:9):6,64:9):9):3,66:3):8,(54:0.0,65:0.0):14):7,(55:5,60:3):6):4,(56:4,63:5):10):11,(((59:1,62:0.0):6,67:13):7,61:8):11):13,51:10):6):3,58:5):11):7):22):38):23):23):11):6):19):14):14):8,(18:9,((19:8,((71:4,(72:5,((73:10,((((((74:0.0,76:0.0):3,(79:0.0,80:0.0):4):2,(77:0.0,78:0.0):3):2,75:2):15,((((83:2,(84:6,(85:3,86:1):2):2):5,87:7):15,90:21):2,89:0.0):22):14,82:9):7):9,81:8):14):13):1,88:3):27):25,((68:1,70:0.0):5,69:7):19):28):20):4,21:4):10):23):3):7):0.0;
	TREE Tree_100 = (1:10,(2:11,(3:8,(4:9,(((((5:9,(8:3,((9:1,13:5):11,((10:12,((11:0.0,12:5):17,((15:1,16:0.0):5,17:5):4):6):9,14:6):15):6):12):15,6:17):18,(7:12,(20:11,(22:3,(23:6,((24:6,(25:10,(26:10,27:2):8):10):25,(28:4,((((29:14,(32:3,35:0.0):14):14,(30:7,(31:11,34:7):10):10):4,((33:1,36:3):4,(((37:2,40:2):3,39:2):3,38:0.0):8):8):26,((((((41:6,(43:1,44:2):9):8,42:12):20,(91:11,(((((92:1,93:4):0.0,105:3):12,((((96:5,101:6):11,(((98:14,(100:5,103:6):8):8,(99:2,104:10):8):4,102:2):11):6,106:6):10,97:10):18):3,95:8):5,94:3):14):33):2,45:0.0):16,46:8):28,(47:2,(48:1,((49:3,(((((((((50:6,(((52:1,53:0.0):1,57:9):6,64:9):9):3,66:3):5,54:10):4,65:3):6,60:2):4,55:9):3,(56:4,63:5):10):11,(((59:1,62:0.0):6,67:13):6,61:9):11):14,51:10):6):3,58:5):11):7):22):38):23):23):11):6):19):14):14):8,(18:9,((19:8,((71:4,(72:5,((73:10,((((((74:0.0,76:0.0):3,(79:0.0,80:0.0):4):2,(77:0.0,78:0.0):3):2,75:2):15,((((83:2,(84:6,(85:3,86:1):2):2):5,87:7):15,90:21):2,89:0.0):22):14,82:9):7):9,81:8):14):13):1,88:3):27):25,((68:1,70:0.0):5,69:7):19):28):20):4,21:4):10):23):3):7):0.0;
	TREE Tree_101 = (1:10,(2:11,(3:8,(4:9,(((((5:9,(8:3,((9:1,13:5):11,((10:12,((11:0.0,12:5):17,((15:1,16:0.0):5,17:5):4):6):9,14:6):15):6):12):15,6:17):18,(7:12,(20:11,(22:3,(23:6,((24:6,(25:10,(26:10,27:2):8):10):25,(28:4,((((29:14,(32:3,35:0.0):14):14,(30:7,(31:11,34:7):10):10):4,((33:1,36:3):4,(((37:2,40:2):3,39:2):3,38:0.0):8):8):26,((((((41:6,(43:1,44:2):9):8,42:12):20,(91:11,(((((92:1,93:4):0.0,105:3):12,((((96:5,101:6):10,((98:14,(99:6,((100:7,103:4):10,104:7):8):4):3,102:2):13):7,106:6):10,97:10):18):3,95:8):5,94:3):14):33):2,45:0.0):16,46:8):28,(47:2,(48:1,((49:3,(((((((50:6,(((52:1,53:0.0):1,57:9):6,64:9):9):3,66:3):8,(54:0.0,65:0.0):14):7,(55:5,60:3):6):4,(56:4,63:5):10):11,(((59:1,62:0.0):6,67:13):7,61:8):11):13,51:10):6):3,58:5):11):7):22):38):23):23):11):6):19):14):14):8,(18:9,((19:8,((71:4,(72:5,((73:10,((((((74:0.0,76:0.0):3,(79:0.0,80:0.0):4):2,(77:0.0,78:0.0):3):2,75:2):15,((((83:2,(84:6,(85:3,86:1):2):2):5,87:7):15,90:21):2,89:0.0):22):14,82:9):7):9,81:8):14):13):1,88:3):27):25,((68:1,70:0.0):5,69:7):19):28):20):4,21:4):10):23):3):7):0.0;
	TREE Tree_102 = (1:10,(2:11,(3:8,(4:9,(((((5:9,(8:3,((9:1,13:5):11,((10:12,((11:0.0,12:5):17,((15:1,16:0.0):5,17:5):4):6):9,14:6):15):6):12):15,6:17):18,(7:12,(20:11,(22:3,(23:6,((24:6,(25:10,(26:10,27:2):8):10):25,(28:4,((((29:14,(32:3,35:0.0):14):14,(30:7,(31:11,34:7):10):10):4,((33:1,36:3):4,(((37:2,40:2):3,39:2):3,38:0.0):8):8):26,(((((41:5,(43:1,44:2):10):8,42:12):19,(45:1,(91:11,(((((92:1,93:4):0.0,105:3):12,((((96:5,101:6):11,(((98:14,(100:5,103:6):8):8,(99:2,104:10):8):4,102:2):11):6,106:6):10,97:10):18):3,95:8):5,94:3):14):3):32):17,46:8):27,(47:2,(48:1,((49:3,((((((((50:6,(((52:1,53:0.0):1,57:9):6,64:9):9):7,(54:3,66:2):9):4,65:3):6,60:3):3,55:9):3,(56:4,63:5):10):11,(((59:1,62:0.0):6,67:13):6,61:9):11):14,51:10):6):3,58:5):11):7):22):38):23):23):11):6):19):14):14):8,(18:9,((19:8,((71:4,(72:5,((73:10,((((((74:0.0,76:0.0):3,(79:0.0,80:0.0):4):2,(77:0.0,78:0.0):3):2,75:2):15,((((83:2,(84:6,(85:3,86:1):2):2):5,87:7):15,90:21):2,89:0.0):22):14,82:9):7):9,81:8):14):13):1,88:3):27):25,((68:1,70:0.0):5,69:7):19):28):20):4,21:4):10):23):3):7):0.0;
	TREE Tree_103 = (1:10,(2:11,(3:8,(4:9,(((((5:9,(8:3,((9:1,13:5):11,((10:12,((11:0.0,12:5):17,((15:1,16:0.0):5,17:5):4):6):9,14:6):15):6):12):15,6:17):18,(7:12,(20:11,(22:3,(23:6,((24:6,(25:10,(26:10,27:2):8):10):25,(28:4,((((29:14,(32:3,35:0.0):14):14,(30:7,(31:11,34:7):10):10):4,((33:1,36:3):4,(((37:2,40:2):3,39:2):3,38:0.0):8):8):25,(((((41:5,(43:1,44:2):10):8,42:12):18,(45:1,(91:11,(((((92:1,93:4):0.0,105:3):12,((((96:5,101:6):11,(((98:14,(100:5,103:6):8):8,(99:2,104:10):8):4,102:2):11):6,106:6):10,97:10):18):3,95:8):5,94:3):14):3):33):17,46:8):27,(47:2,(48:1,(49:3,((((((((50:6,(((52:1,53:0.0):1,57:9):6,64:9):9):7,(54:3,66:2):9):4,65:3):7,(55:5,60:3):6):5,(56:4,63:5):9):11,(((59:1,62:0.0):5,67:14):6,61:9):11):3,58:6):17,51:7):6):10):7):21):38):23):24):11):6):19):14):14):8,(18:9,((19:8,((71:4,(72:5,((73:10,((((((74:0.0,76:0.0):3,(79:0.0,80:0.0):4):2,(77:0.0,78:0.0):3):2,75:2):15,((((83:2,(84:6,(85:3,86:1):2):2):5,87:7):15,90:21):2,89:0.0):22):14,82:9):7):9,81:8):14):13):1,88:3):27):25,((68:1,70:0.0):5,69:7):19):28):20):4,21:4):10):23):3):7):0.0;
	TREE Tree_104 = (1:10,(2:11,(3:8,(4:9,(((((5:9,(8:3,((9:1,13:5):11,((10:12,((11:0.0,12:5):17,((15:1,16:0.0):5,17:5):4):6):9,14:6):15):6):12):15,6:17):18,(7:12,(20:11,(22:3,(23:6,((24:6,(25:10,(26:10,27:2):8):10):25,(28:4,((((29:14,(32:3,35:0.0):14):14,(30:7,(31:11,34:7):10):10):4,((33:1,36:3):4,(((37:2,40:2):3,39:2):3,38:0.0):8):8):26,(((((41:5,(43:1,44:2):10):8,42:12):18,(45:1,(91:12,(((((92:1,93:4):0.0,105:3):12,((((96:5,101:6):11,(((98:14,(100:5,103:6):8):8,(99:2,104:10):8):4,102:2):11):6,106:6):10,97:10):18):6,94:4):3,95:6):13):3):32):17,46:9):27,(47:2,(48:1,((49:3,(((((((50:6,(((52:1,53:0.0):1,57:9):6,64:9):9):7,(54:3,66:2):9):4,65:3):7,(55:5,60:3):6):4,(56:4,63:5):10):11,(((59:1,62:0.0):6,67:13):7,61:8):11):13,51:10):6):3,58:5):11):7):22):38):23):23):11):6):19):14):14):8,(18:9,((19:8,((71:4,(72:5,((73:10,((((((74:0.0,76:0.0):3,(79:0.0,80:0.0):4):2,(77:0.0,78:0.0):3):2,75:2):15,((((83:2,(84:6,(85:3,86:1):2):2):5,87:7):15,90:21):2,89:0.0):22):14,82:9):7):9,81:8):14):13):1,88:3):27):25,((68:1,70:0.0):5,69:7):19):28):20):4,21:4):10):23):3):7):0.0;
	TREE Tree_105 = (1:10,(2:11,(3:8,(4:9,(((((5:9,(8:3,((9:1,13:5):11,((10:12,((11:0.0,12:5):17,((15:1,16:0.0):5,17:5):4):6):9,14:6):15):6):12):15,6:17):18,(7:12,(20:11,(22:3,(23:6,((24:6,(25:10,(26:10,27:2):8):10):25,(28:4,((((29:14,(32:3,35:0.0):14):14,(30:7,(31:11,34:7):10):10):4,((33:1,36:3):4,(((37:2,40:2):3,39:2):3,38:0.0):8):8):26,(((((41:5,(43:1,44:2):10):8,42:12):19,(45:1,(91:11,(((((92:1,93:4):0.0,105:3):12,((((96:5,101:6):11,(((98:14,100:11):6,((99:3,104:9):5,103:7):6):5,102:2):10):6,106:6):10,97:10):18):3,95:8):5,94:3):14):3):32):17,46:8):27,(47:2,(48:1,((49:3,(((((((50:6,(((52:1,53:0.0):1,57:9):6,64:9):9):7,(54:3,66:2):9):4,65:3):7,(55:5,60:3):6):4,(56:4,63:5):10):11,(((59:1,62:0.0):6,67:13):7,61:8):11):13,51:10):6):3,58:5):11):7):22):38):23):23):11):6):19):14):14):8,(18:9,((19:8,((71:4,(72:5,((73:10,((((((74:0.0,76:0.0):3,(79:0.0,80:0.0):4):2,(77:0.0,78:0.0):3):2,75:2):15,((((83:2,(84:6,(85:3,86:1):2):2):5,87:7):15,90:21):2,89:0.0):22):14,82:9):7):9,81:8):14):13):1,88:3):27):25,((68:1,70:0.0):5,69:7):19):28):20):4,21:4):10):23):3):7):0.0;
	TREE Tree_106 = (1:10,(2:11,(3:8,(4:9,(((((5:9,(8:3,((9:1,13:5):11,((10:12,((11:0.0,12:5):17,((15:1,16:0.0):5,17:5):4):6):9,14:6):15):6):12):15,6:17):18,(7:12,(20:11,(22:3,(23:6,((24:6,(25:10,(26:10,27:2):8):10):25,(28:4,((((29:14,(32:3,35:0.0):14):14,(30:7,(31:11,34:7):10):10):4,((33:1,36:3):4,(((37:2,40:2):3,39:2):3,38:0.0):8):8):26,(((((41:5,(43:1,44:2):10):8,42:12):19,(45:1,(91:11,(((((92:1,93:4):0.0,105:3):12,((((96:5,101:6):11,(((98:14,100:11):6,(99:6,(103:7,104:2):9):6):5,102:2):10):6,106:6):10,97:10):18):3,95:8):5,94:3):14):3):32):17,46:8):27,(47:2,(48:1,((49:3,(((((((50:6,(((52:1,53:0.0):1,57:9):6,64:9):9):7,(54:3,66:2):9):4,65:3):7,(55:5,60:3):6):4,(56:4,63:5):10):11,(((59:1,62:0.0):6,67:13):7,61:8):11):13,51:10):6):3,58:5):11):7):22):38):23):23):11):6):19):14):14):8,(18:9,((19:8,((71:4,(72:5,((73:10,((((((74:0.0,76:0.0):3,(79:0.0,80:0.0):4):2,(77:0.0,78:0.0):3):2,75:2):15,((((83:2,(84:6,(85:3,86:1):2):2):5,87:7):15,90:21):2,89:0.0):22):14,82:9):7):9,81:8):14):13):1,88:3):27):25,((68:1,70:0.0):5,69:7):19):28):20):4,21:4):10):23):3):7):0.0;
	TREE Tree_107 = (1:10,(2:11,(3:8,(4:9,((((((5:9,(8:3,((9:1,13:5):11,((10:12,((11:0.0,12:5):17,((15:1,16:0.0):5,17:5):4):6):9,14:6):15):6):12):14,6:18):16,7:6):16,(20:11,(22:3,(23:6,((24:6,(25:10,(26:10,27:2):8):10):25,(28:4,((((29:14,(32:3,35:0.0):14):14,(30:7,(31:11,34:7):10):10):4,((33:1,36:3):4,(((37:2,40:2):3,39:2):3,38:0.0):8):8):26,(((((41:5,(43:1,44:2):10):8,42:12):19,(45:1,(91:11,(((((92:1,93:4):0.0,105:3):12,((((96:5,101:6):11,(((98:14,(100:5,103:6):8):8,(99:2,104:10):8):4,102:2):11):6,106:6):10,97:10):18):3,95:8):5,94:3):14):3):32):17,46:8):27,(47:2,(48:1,((49:3,(((((((50:6,(((52:1,53:0.0):1,57:9):6,64:9):9):7,(54:3,66:2):9):4,65:3):7,(55:5,60:3):6):4,(56:4,63:5):10):11,(((59:1,62:0.0):6,67:13):7,61:8):11):13,51:10):6):3,58:5):11):7):22):38):23):23):11):6):19):20):9,(18:6,((19:8,((71:4,(72:5,((73:10,((((((74:0.0,76:0.0):3,(79:0.0,80:0.0):4):2,(77:0.0,78:0.0):3):2,75:2):15,((((83:2,(84:6,(85:3,86:1):2):2):5,87:7):15,90:21):2,89:0.0):22):14,82:9):7):9,81:8):14):13):1,88:3):27):25,((68:1,70:0.0):5,69:7):19):31):20):4,21:4):9):23):3):7):0.0;
	TREE Tree_108 = (1:10,(2:11,(3:8,(4:9,(((((5:9,(8:3,((9:1,13:5):11,((10:12,((11:0.0,12:5):17,((15:1,16:0.0):5,17:5):4):6):9,14:6):15):6):12):15,6:17):18,(7:12,(20:11,(22:3,(23:6,((24:6,(25:10,(26:10,27:2):8):10):25,(28:4,(((29:14,(32:3,35:0.0):14):14,((30:7,(31:11,34:7):10):9,((33:1,36:3):4,(((37:2,40:2):3,39:2):3,38:0.0):8):7):6):26,(((((41:5,(43:1,44:2):10):8,42:12):19,(45:1,(91:11,(((((92:1,93:4):0.0,105:3):12,((((96:5,101:6):11,(((98:14,(100:5,103:6):8):8,(99:2,104:10):8):4,102:2):11):6,106:6):10,97:10):18):3,95:8):5,94:3):14):3):32):17,46:8):27,(47:2,(48:1,((49:3,(((((((50:6,(((52:1,53:0.0):1,57:9):6,64:9):9):7,(54:3,66:2):9):4,65:3):7,(55:5,60:3):6):4,(56:4,63:5):10):11,(((59:1,62:0.0):6,67:13):7,61:8):11):13,51:10):6):3,58:5):11):7):22):38):23):23):11):6):19):14):14):8,(18:9,((19:8,((71:4,(72:5,((73:10,((((((74:0.0,76:0.0):3,(79:0.0,80:0.0):4):2,(77:0.0,78:0.0):3):2,75:2):15,((((83:2,(84:6,(85:3,86:1):2):2):5,87:7):15,90:21):2,89:0.0):22):14,82:9):7):9,81:8):14):13):1,88:3):27):25,((68:1,70:0.0):5,69:7):19):28):20):4,21:4):10):23):3):7):0.0;
	TREE Tree_109 = (1:10,(2:11,(3:8,(4:9,(((((5:9,(8:3,((9:1,13:5):11,((10:12,((11:0.0,12:5):17,((15:1,16:0.0):5,17:5):4):6):9,14:6):15):6):12):15,6:17):18,(7:12,(20:11,(22:3,(23:6,((24:6,(25:10,(26:10,27:2):8):10):25,(28:4,((((29:14,(32:3,35:0.0):14):14,(30:7,(31:11,34:7):10):10):4,((33:1,36:3):4,(((37:2,40:2):3,39:2):3,38:0.0):8):8):26,(((((41:5,(43:1,44:2):10):8,42:12):19,(45:1,(91:11,(((((92:1,93:4):0.0,105:3):12,((((96:5,101:6):10,((98:14,(99:6,((100:7,103:4):10,104:7):8):4):3,102:2):13):7,106:6):10,97:10):18):3,95:8):5,94:3):14):3):32):17,46:8):27,(47:2,(48:1,((49:3,(((((((50:6,(((52:1,53:0.0):1,57:9):6,64:9):9):7,(54:3,66:2):9):4,65:3):7,(55:5,60:3):6):4,(56:4,63:5):10):11,(((59:1,62:0.0):6,67:13):7,61:8):11):13,51:10):6):3,58:5):11):7):22):38):23):23):11):6):19):14):14):8,(18:9,((19:8,((71:4,(72:5,((73:10,((((((74:0.0,76:0.0):3,(79:0.0,80:0.0):4):2,(77:0.0,78:0.0):3):2,75:2):15,((((83:2,(84:6,(85:3,86:1):2):2):5,87:7):15,90:21):2,89:0.0):22):14,82:9):7):9,81:8):14):13):1,88:3):27):25,((68:1,70:0.0):5,69:7):19):28):20):4,21:4):10):23):3):7):0.0;
	TREE Tree_110 = (1:10,(2:11,(3:8,(4:9,(((((5:9,(8:3,((9:1,13:5):11,((10:12,((11:0.0,12:5):17,((15:1,16:0.0):5,17:5):4):6):9,14:6):15):6):12):15,6:17):18,(7:12,(20:11,(22:3,(23:6,((24:6,(25:10,(26:10,27:2):8):10):25,(28:4,((((29:14,(32:3,35:0.0):14):14,(30:7,(31:11,34:7):10):10):4,((33:1,36:3):4,(((37:2,40:2):3,39:2):3,38:0.0):8):8):25,(((((41:5,(43:1,44:2):10):8,42:12):18,(45:1,(91:11,(((((92:1,93:4):0.0,105:3):12,((((96:5,101:6):11,(((98:14,(100:5,103:6):8):8,(99:2,104:10):8):4,102:2):11):6,106:6):10,97:10):18):3,95:8):5,94:3):14):3):33):17,46:8):27,(47:2,(48:1,(49:3,(((((((((50:6,(((52:1,53:0.0):1,57:9):6,64:9):9):3,66:3):9,(54:0.0,65:0.0):13):6,60:2):3,55:10):4,(56:3,63:6):9):11,(((59:1,62:0.0):4,67:15):4,61:11):11):3,58:5):19,51:7):6):10):7):21):38):23):24):11):6):19):14):14):8,(18:9,((19:8,((71:4,(72:5,((73:10,((((((74:0.0,76:0.0):3,(79:0.0,80:0.0):4):2,(77:0.0,78:0.0):3):2,75:2):15,((((83:2,(84:6,(85:3,86:1):2):2):5,87:7):15,90:21):2,89:0.0):22):14,82:9):7):9,81:8):14):13):1,88:3):27):25,((68:1,70:0.0):5,69:7):19):28):20):4,21:4):10):23):3):7):0.0;
	TREE Tree_111 = (1:10,(2:11,(3:8,(4:9,(((((5:9,(8:3,((9:1,13:5):11,((10:12,((11:0.0,12:5):17,((15:1,16:0.0):5,17:5):4):6):9,14:6):15):6):12):15,6:17):18,(7:12,(20:11,(22:3,(23:6,((24:6,(25:10,(26:10,27:2):8):10):25,(28:4,((((29:14,(32:3,35:0.0):14):14,(30:7,(31:11,34:7):10):10):4,((33:1,36:3):4,(((37:2,40:2):3,39:2):3,38:0.0):8):8):26,(((((41:5,(43:1,44:2):10):8,42:12):18,(45:1,(91:12,(((((92:1,93:4):0.0,105:3):12,((((96:5,101:6):11,(((98:14,(100:5,103:6):8):8,(99:2,104:10):8):4,102:2):11):6,106:6):10,97:10):18):6,94:4):3,95:6):13):3):32):17,46:9):27,(47:2,(48:1,((49:3,((((((((50:6,(((52:1,53:0.0):1,57:9):6,64:9):9):3,66:3):9,(54:0.0,65:0.0):13):6,60:2):4,55:9):3,(56:4,63:5):10):11,(((59:1,62:0.0):6,67:13):6,61:9):11):14,51:10):6):3,58:5):11):7):22):38):23):23):11):6):19):14):14):8,(18:9,((19:8,((71:4,(72:5,((73:10,((((((74:0.0,76:0.0):3,(79:0.0,80:0.0):4):2,(77:0.0,78:0.0):3):2,75:2):15,((((83:2,(84:6,(85:3,86:1):2):2):5,87:7):15,90:21):2,89:0.0):22):14,82:9):7):9,81:8):14):13):1,88:3):27):25,((68:1,70:0.0):5,69:7):19):28):20):4,21:4):10):23):3):7):0.0;
	TREE Tree_112 = (1:10,(2:11,(3:8,(4:9,(((((5:9,(8:3,((9:1,13:5):11,((10:12,((11:0.0,12:5):17,((15:1,16:0.0):5,17:5):4):6):9,14:6):15):6):12):15,6:17):18,(7:12,(20:11,(22:3,(23:6,((24:6,(25:10,(26:10,27:2):8):10):25,(28:4,((((29:14,(32:3,35:0.0):14):14,(30:7,(31:11,34:7):10):10):4,((33:1,36:3):4,(((37:2,40:2):3,39:2):3,38:0.0):8):8):26,(((((41:5,(43:1,44:2):10):8,42:12):19,(45:1,(91:11,(((((92:1,93:4):0.0,105:3):12,((((96:5,101:6):11,(((98:14,100:11):6,((99:3,104:9):5,103:7):6):5,102:2):10):6,106:6):10,97:10):18):3,95:8):5,94:3):14):3):32):17,46:8):27,(47:2,(48:1,((49:3,((((((((50:6,(((52:1,53:0.0):1,57:9):6,64:9):9):3,66:3):9,(54:0.0,65:0.0):13):6,60:2):4,55:9):3,(56:4,63:5):10):11,(((59:1,62:0.0):6,67:13):6,61:9):11):14,51:10):6):3,58:5):11):7):22):38):23):23):11):6):19):14):14):8,(18:9,((19:8,((71:4,(72:5,((73:10,((((((74:0.0,76:0.0):3,(79:0.0,80:0.0):4):2,(77:0.0,78:0.0):3):2,75:2):15,((((83:2,(84:6,(85:3,86:1):2):2):5,87:7):15,90:21):2,89:0.0):22):14,82:9):7):9,81:8):14):13):1,88:3):27):25,((68:1,70:0.0):5,69:7):19):28):20):4,21:4):10):23):3):7):0.0;
	TREE Tree_113 = (1:10,(2:11,(3:8,(4:9,((((((5:9,(8:3,((9:1,13:5):11,((10:12,((11:0.0,12:5):17,((15:1,16:0.0):5,17:5):4):6):9,14:6):15):6):12):14,6:18):16,7:6):16,(20:11,(22:3,(23:6,((24:6,(25:10,(26:10,27:2):8):10):25,(28:4,((((29:14,(32:3,35:0.0):14):14,(30:7,(31:11,34:7):10):10):4,((33:1,36:3):4,(((37:2,40:2):3,39:2):3,38:0.0):8):8):26,(((((41:5,(43:1,44:2):10):8,42:12):19,(45:1,(91:11,(((((92:1,93:4):0.0,105:3):12,((((96:5,101:6):11,(((98:14,(100:5,103:6):8):8,(99:2,104:10):8):4,102:2):11):6,106:6):10,97:10):18):3,95:8):5,94:3):14):3):32):17,46:8):27,(47:2,(48:1,((49:3,((((((((50:6,(((52:1,53:0.0):1,57:9):6,64:9):9):3,66:3):9,(54:0.0,65:0.0):13):6,60:2):4,55:9):3,(56:4,63:5):10):11,(((59:1,62:0.0):6,67:13):6,61:9):11):14,51:10):6):3,58:5):11):7):22):38):23):23):11):6):19):20):9,(18:6,((19:8,((71:4,(72:5,((73:10,((((((74:0.0,76:0.0):3,(79:0.0,80:0.0):4):2,(77:0.0,78:0.0):3):2,75:2):15,((((83:2,(84:6,(85:3,86:1):2):2):5,87:7):15,90:21):2,89:0.0):22):14,82:9):7):9,81:8):14):13):1,88:3):27):25,((68:1,70:0.0):5,69:7):19):31):20):4,21:4):9):23):3):7):0.0;
	TREE Tree_114 = (1:10,(2:11,(3:8,(4:9,(((((5:9,(8:3,((9:1,13:5):11,((10:12,((11:0.0,12:5):17,((15:1,16:0.0):5,17:5):4):6):9,14:6):15):6):12):15,6:17):18,(7:12,(20:11,(22:3,(23:6,((24:6,(25:10,(26:10,27:2):8):10):25,(28:4,(((29:14,(32:3,35:0.0):14):14,((30:7,(31:11,34:7):10):9,((33:1,36:3):4,(((37:2,40:2):3,39:2):3,38:0.0):8):7):6):26,(((((41:5,(43:1,44:2):10):8,42:12):19,(45:1,(91:11,(((((92:1,93:4):0.0,105:3):12,((((96:5,101:6):11,(((98:14,(100:5,103:6):8):8,(99:2,104:10):8):4,102:2):11):6,106:6):10,97:10):18):3,95:8):5,94:3):14):3):32):17,46:8):27,(47:2,(48:1,((49:3,((((((((50:6,(((52:1,53:0.0):1,57:9):6,64:9):9):3,66:3):9,(54:0.0,65:0.0):13):6,60:2):4,55:9):3,(56:4,63:5):10):11,(((59:1,62:0.0):6,67:13):6,61:9):11):14,51:10):6):3,58:5):11):7):22):38):23):23):11):6):19):14):14):8,(18:9,((19:8,((71:4,(72:5,((73:10,((((((74:0.0,76:0.0):3,(79:0.0,80:0.0):4):2,(77:0.0,78:0.0):3):2,75:2):15,((((83:2,(84:6,(85:3,86:1):2):2):5,87:7):15,90:21):2,89:0.0):22):14,82:9):7):9,81:8):14):13):1,88:3):27):25,((68:1,70:0.0):5,69:7):19):28):20):4,21:4):10):23):3):7):0.0;
	TREE Tree_115 = (1:10,(2:11,(3:8,(4:9,(((((5:9,(8:3,((9:1,13:5):11,((10:12,((11:0.0,12:5):17,((15:1,16:0.0):5,17:5):4):6):9,14:6):15):6):12):15,6:17):18,(7:12,(20:11,(22:3,(23:6,((24:6,(25:10,(26:10,27:2):8):10):25,(28:4,((((29:14,(32:3,35:0.0):14):14,(30:7,(31:11,34:7):10):10):4,((33:1,36:3):4,(((37:2,40:2):3,39:2):3,38:0.0):8):8):26,(((((41:5,(43:1,44:2):10):8,42:12):19,(45:1,(91:11,(((((92:1,93:4):0.0,105:3):12,((((96:5,101:6):10,((98:14,(99:6,((100:7,103:4):10,104:7):8):4):3,102:2):13):7,106:6):10,97:10):18):3,95:8):5,94:3):14):3):32):17,46:8):27,(47:2,(48:1,((49:3,((((((((50:6,(((52:1,53:0.0):1,57:9):6,64:9):9):3,66:3):9,(54:0.0,65:0.0):13):6,60:2):4,55:9):3,(56:4,63:5):10):11,(((59:1,62:0.0):6,67:13):6,61:9):11):14,51:10):6):3,58:5):11):7):22):38):23):23):11):6):19):14):14):8,(18:9,((19:8,((71:4,(72:5,((73:10,((((((74:0.0,76:0.0):3,(79:0.0,80:0.0):4):2,(77:0.0,78:0.0):3):2,75:2):15,((((83:2,(84:6,(85:3,86:1):2):2):5,87:7):15,90:21):2,89:0.0):22):14,82:9):7):9,81:8):14):13):1,88:3):27):25,((68:1,70:0.0):5,69:7):19):28):20):4,21:4):10):23):3):7):0.0;
	TREE Tree_116 = (1:10,(2:11,(3:8,(4:9,(((((5:9,(8:3,((9:1,13:5):11,((10:12,((11:0.0,12:5):17,((15:1,16:0.0):5,17:5):4):6):9,14:6):15):6):12):15,6:17):18,(7:12,(20:11,(22:3,(23:6,((24:6,(25:10,(26:10,27:2):8):10):25,(28:4,((((29:14,(32:3,35:0.0):14):14,(30:7,(31:11,34:7):10):10):4,((33:1,36:3):4,(((37:2,40:2):3,39:2):3,38:0.0):8):8):25,(((((41:5,(43:1,44:2):10):8,42:12):18,(45:1,(91:11,(((((92:1,93:4):0.0,105:3):12,((((96:5,101:6):11,(((98:14,(100:5,103:6):8):8,(99:2,104:10):8):4,102:2):11):6,106:6):10,97:10):18):3,95:8):5,94:3):14):3):33):17,46:8):27,(47:2,(48:1,(49:3,(((((((((50:6,(((52:1,53:0.0):1,57:9):6,64:9):9):3,66:3):5,54:10):4,65:3):7,(55:6,60:2):6):5,(56:3,63:6):9):11,(((59:1,62:0.0):4,67:15):5,61:10):11):3,58:5):18,51:7):6):10):7):21):38):23):24):11):6):19):14):14):8,(18:9,((19:8,((71:4,(72:5,((73:10,((((((74:0.0,76:0.0):3,(79:0.0,80:0.0):4):2,(77:0.0,78:0.0):3):2,75:2):15,((((83:2,(84:6,(85:3,86:1):2):2):5,87:7):15,90:21):2,89:0.0):22):14,82:9):7):9,81:8):14):13):1,88:3):27):25,((68:1,70:0.0):5,69:7):19):28):20):4,21:4):10):23):3):7):0.0;
	TREE Tree_117 = (1:10,(2:11,(3:8,(4:9,(((((5:9,(8:3,((9:1,13:5):11,((10:12,((11:0.0,12:5):17,((15:1,16:0.0):5,17:5):4):6):9,14:6):15):6):12):15,6:17):18,(7:12,(20:11,(22:3,(23:6,((24:6,(25:10,(26:10,27:2):8):10):25,(28:4,((((29:14,(32:3,35:0.0):14):14,(30:7,(31:11,34:7):10):10):4,((33:1,36:3):4,(((37:2,40:2):3,39:2):3,38:0.0):8):8):25,(((((41:5,(43:1,44:2):10):8,42:12):17,(45:1,(91:12,(((((92:1,93:4):0.0,105:3):12,((((96:5,101:6):11,(((98:14,(100:5,103:6):8):8,(99:2,104:10):8):4,102:2):11):6,106:6):10,97:10):18):6,94:4):3,95:6):13):3):33):17,46:9):27,(47:2,(48:1,(49:3,((((((((50:6,(((52:1,53:0.0):1,57:9):6,64:9):9):3,66:3):9,(54:0.0,65:0.0):13):7,(55:6,60:2):6):5,(56:3,63:6):9):11,(((59:1,62:0.0):4,67:15):5,61:10):11):3,58:5):18,51:7):6):10):7):21):38):23):24):11):6):19):14):14):8,(18:9,((19:8,((71:4,(72:5,((73:10,((((((74:0.0,76:0.0):3,(79:0.0,80:0.0):4):2,(77:0.0,78:0.0):3):2,75:2):15,((((83:2,(84:6,(85:3,86:1):2):2):5,87:7):15,90:21):2,89:0.0):22):14,82:9):7):9,81:8):14):13):1,88:3):27):25,((68:1,70:0.0):5,69:7):19):28):20):4,21:4):10):23):3):7):0.0;
	TREE Tree_118 = (1:10,(2:11,(3:8,(4:9,(((((5:9,(8:3,((9:1,13:5):11,((10:12,((11:0.0,12:5):17,((15:1,16:0.0):5,17:5):4):6):9,14:6):15):6):12):15,6:17):18,(7:12,(20:11,(22:3,(23:6,((24:6,(25:10,(26:10,27:2):8):10):25,(28:4,((((29:14,(32:3,35:0.0):14):14,(30:7,(31:11,34:7):10):10):4,((33:1,36:3):4,(((37:2,40:2):3,39:2):3,38:0.0):8):8):25,(((((41:5,(43:1,44:2):10):8,42:12):18,(45:1,(91:11,(((((92:1,93:4):0.0,105:3):12,((((96:5,101:6):11,(((98:14,100:11):6,((99:3,104:9):5,103:7):6):5,102:2):10):6,106:6):10,97:10):18):3,95:8):5,94:3):14):3):33):17,46:8):27,(47:2,(48:1,(49:3,((((((((50:6,(((52:1,53:0.0):1,57:9):6,64:9):9):3,66:3):9,(54:0.0,65:0.0):13):7,(55:6,60:2):6):5,(56:3,63:6):9):11,(((59:1,62:0.0):4,67:15):5,61:10):11):3,58:5):18,51:7):6):10):7):21):38):23):24):11):6):19):14):14):8,(18:9,((19:8,((71:4,(72:5,((73:10,((((((74:0.0,76:0.0):3,(79:0.0,80:0.0):4):2,(77:0.0,78:0.0):3):2,75:2):15,((((83:2,(84:6,(85:3,86:1):2):2):5,87:7):15,90:21):2,89:0.0):22):14,82:9):7):9,81:8):14):13):1,88:3):27):25,((68:1,70:0.0):5,69:7):19):28):20):4,21:4):10):23):3):7):0.0;
	TREE Tree_119 = (1:10,(2:11,(3:8,(4:9,(((((5:9,(8:3,((9:1,13:5):11,((10:12,((11:0.0,12:5):17,((15:1,16:0.0):5,17:5):4):6):9,14:6):15):6):12):15,6:17):18,(7:12,(20:11,(22:3,(23:6,((24:6,(25:10,(26:10,27:2):8):10):25,(28:4,((((29:14,(32:3,35:0.0):14):14,(30:7,(31:11,34:7):10):10):4,((33:1,36:3):4,(((37:2,40:2):3,39:2):3,38:0.0):8):8):25,(((((41:5,(43:1,44:2):10):8,42:12):18,(45:1,(91:11,(((((92:1,93:4):0.0,105:3):12,((((96:5,101:6):11,(((98:14,100:11):6,(99:6,(103:7,104:2):9):6):5,102:2):10):6,106:6):10,97:10):18):3,95:8):5,94:3):14):3):33):17,46:8):27,(47:2,(48:1,(49:3,((((((((50:6,(((52:1,53:0.0):1,57:9):6,64:9):9):3,66:3):9,(54:0.0,65:0.0):13):7,(55:6,60:2):6):5,(56:3,63:6):9):11,(((59:1,62:0.0):4,67:15):5,61:10):11):3,58:5):18,51:7):6):10):7):21):38):23):24):11):6):19):14):14):8,(18:9,((19:8,((71:4,(72:5,((73:10,((((((74:0.0,76:0.0):3,(79:0.0,80:0.0):4):2,(77:0.0,78:0.0):3):2,75:2):15,((((83:2,(84:6,(85:3,86:1):2):2):5,87:7):15,90:21):2,89:0.0):22):14,82:9):7):9,81:8):14):13):1,88:3):27):25,((68:1,70:0.0):5,69:7):19):28):20):4,21:4):10):23):3):7):0.0;
	TREE Tree_120 = (1:10,(2:11,(3:8,(4:9,((((((5:9,(8:3,((9:1,13:5):11,((10:12,((11:0.0,12:5):17,((15:1,16:0.0):5,17:5):4):6):9,14:6):15):6):12):14,6:18):16,7:6):16,(20:11,(22:3,(23:6,((24:6,(25:10,(26:10,27:2):8):10):25,(28:4,((((29:14,(32:3,35:0.0):14):14,(30:7,(31:11,34:7):10):10):4,((33:1,36:3):4,(((37:2,40:2):3,39:2):3,38:0.0):8):8):25,(((((41:5,(43:1,44:2):10):8,42:12):18,(45:1,(91:11,(((((92:1,93:4):0.0,105:3):12,((((96:5,101:6):11,(((98:14,(100:5,103:6):8):8,(99:2,104:10):8):4,102:2):11):6,106:6):10,97:10):18):3,95:8):5,94:3):14):3):33):17,46:8):27,(47:2,(48:1,(49:3,((((((((50:6,(((52:1,53:0.0):1,57:9):6,64:9):9):3,66:3):9,(54:0.0,65:0.0):13):7,(55:6,60:2):6):5,(56:3,63:6):9):11,(((59:1,62:0.0):4,67:15):5,61:10):11):3,58:5):18,51:7):6):10):7):21):38):23):24):11):6):19):20):9,(18:6,((19:8,((71:4,(72:5,((73:10,((((((74:0.0,76:0.0):3,(79:0.0,80:0.0):4):2,(77:0.0,78:0.0):3):2,75:2):15,((((83:2,(84:6,(85:3,86:1):2):2):5,87:7):15,90:21):2,89:0.0):22):14,82:9):7):9,81:8):14):13):1,88:3):27):25,((68:1,70:0.0):5,69:7):19):31):20):4,21:4):9):23):3):7):0.0;
	TREE Tree_121 = (1:10,(2:11,(3:8,(4:9,(((((5:9,(8:3,((9:1,13:5):11,((10:12,((11:0.0,12:5):17,((15:1,16:0.0):5,17:5):4):6):9,14:6):15):6):12):15,6:17):18,(7:12,(20:11,(22:3,(23:6,((24:6,(25:10,(26:10,27:2):8):10):25,(28:4,(((29:14,(32:3,35:0.0):14):14,((30:7,(31:11,34:7):10):9,((33:1,36:3):4,(((37:2,40:2):3,39:2):3,38:0.0):8):7):6):26,(((((41:5,(43:1,44:2):10):8,42:12):19,(45:1,(91:11,(((((92:1,93:4):0.0,105:3):12,((((96:5,101:6):11,(((98:14,(100:5,103:6):8):8,(99:2,104:10):8):4,102:2):11):6,106:6):10,97:10):18):3,95:8):5,94:3):14):3):32):17,46:8):27,(47:2,(48:1,(49:3,((((((((50:6,(((52:1,53:0.0):1,57:9):6,64:9):9):3,66:3):9,(54:0.0,65:0.0):13):7,(55:6,60:2):6):5,(56:3,63:6):9):11,(((59:1,62:0.0):4,67:15):5,61:10):11):3,58:5):17,51:8):6):10):7):21):38):23):23):11):6):19):14):14):8,(18:9,((19:8,((71:4,(72:5,((73:10,((((((74:0.0,76:0.0):3,(79:0.0,80:0.0):4):2,(77:0.0,78:0.0):3):2,75:2):15,((((83:2,(84:6,(85:3,86:1):2):2):5,87:7):15,90:21):2,89:0.0):22):14,82:9):7):9,81:8):14):13):1,88:3):27):25,((68:1,70:0.0):5,69:7):19):28):20):4,21:4):10):23):3):7):0.0;
	TREE Tree_122 = (1:10,(2:11,(3:8,(4:9,(((((5:9,(8:3,((9:1,13:5):11,((10:12,((11:0.0,12:5):17,((15:1,16:0.0):5,17:5):4):6):9,14:6):15):6):12):15,6:17):18,(7:12,(20:11,(22:3,(23:6,((24:6,(25:10,(26:10,27:2):8):10):25,(28:4,((((29:14,(32:3,35:0.0):14):14,(30:7,(31:11,34:7):10):10):4,((33:1,36:3):4,(((37:2,40:2):3,39:2):3,38:0.0):8):8):25,(((((41:5,(43:1,44:2):10):8,42:12):18,(45:1,(91:11,(((((92:1,93:4):0.0,105:3):12,((((96:5,101:6):11,(((98:14,(100:5,103:6):8):8,(99:2,104:10):8):4,102:2):11):6,106:6):10,97:10):18):3,95:8):5,94:3):14):3):33):17,46:8):27,(47:2,(48:1,(49:3,((((((((((50:6,(((52:1,53:0.0):1,57:9):6,64:9):9):3,66:3):5,54:10):4,65:3):6,60:2):3,55:10):4,(56:3,63:6):9):11,(((59:1,62:0.0):4,67:15):4,61:11):11):3,58:5):19,51:7):6):10):7):21):38):23):24):11):6):19):14):14):8,(18:9,((19:8,((71:4,(72:5,((73:10,((((((74:0.0,76:0.0):3,(79:0.0,80:0.0):4):2,(77:0.0,78:0.0):3):2,75:2):15,((((83:2,(84:6,(85:3,86:1):2):2):5,87:7):15,90:21):2,89:0.0):22):14,82:9):7):9,81:8):14):13):1,88:3):27):25,((68:1,70:0.0):5,69:7):19):28):20):4,21:4):10):23):3):7):0.0;
	TREE Tree_123 = (1:10,(2:11,(3:8,(4:9,(((((5:9,(8:3,((9:1,13:5):11,((10:12,((11:0.0,12:5):17,((15:1,16:0.0):5,17:5):4):6):9,14:6):15):6):12):15,6:17):18,(7:12,(20:11,(22:3,(23:6,((24:6,(25:10,(26:10,27:2):8):10):25,(28:4,((((29:14,(32:3,35:0.0):14):14,(30:7,(31:11,34:7):10):10):4,((33:1,36:3):4,(((37:2,40:2):3,39:2):3,38:0.0):8):8):25,(((((41:5,(43:1,44:2):10):8,42:12):18,(45:1,(91:11,(((((92:1,93:4):0.0,105:3):12,((((96:5,101:6):10,((98:14,(99:6,((100:7,103:4):10,104:7):8):4):3,102:2):13):7,106:6):10,97:10):18):3,95:8):5,94:3):14):3):33):17,46:8):27,(47:2,(48:1,(49:3,((((((((50:6,(((52:1,53:0.0):1,57:9):6,64:9):9):3,66:3):9,(54:0.0,65:0.0):13):7,(55:6,60:2):6):5,(56:3,63:6):9):11,(((59:1,62:0.0):4,67:15):5,61:10):11):3,58:5):18,51:7):6):10):7):21):38):23):24):11):6):19):14):14):8,(18:9,((19:8,((71:4,(72:5,((73:10,((((((74:0.0,76:0.0):3,(79:0.0,80:0.0):4):2,(77:0.0,78:0.0):3):2,75:2):15,((((83:2,(84:6,(85:3,86:1):2):2):5,87:7):15,90:21):2,89:0.0):22):14,82:9):7):9,81:8):14):13):1,88:3):27):25,((68:1,70:0.0):5,69:7):19):28):20):4,21:4):10):23):3):7):0.0;
	TREE Tree_124 = (1:10,(2:11,(3:8,(4:9,(((((5:9,(8:3,((9:1,13:5):11,((10:12,((11:0.0,12:5):17,((15:1,16:0.0):5,17:5):4):6):9,14:6):15):6):12):15,6:17):18,(7:12,(20:11,(22:3,(23:6,((24:6,(25:10,(26:10,27:2):8):10):25,(28:4,((((29:14,(32:3,35:0.0):14):14,(30:7,(31:11,34:7):10):10):4,((33:1,36:3):4,(((37:2,40:2):3,39:2):3,38:0.0):8):8):26,(((((41:5,(43:1,44:2):10):8,42:12):18,(45:1,(91:12,(((((92:1,93:4):0.0,105:3):12,((((96:5,101:6):11,(((98:14,(100:5,103:6):8):8,(99:2,104:10):8):4,102:2):11):6,106:6):10,97:10):18):6,94:4):3,95:6):13):3):32):17,46:9):27,(47:2,(48:1,((49:3,((((((((50:6,(((52:1,53:0.0):1,57:9):6,64:9):9):3,66:3):4,54:11):4,65:3):7,(55:5,60:3):6):4,(56:4,63:5):10):11,(((59:1,62:0.0):6,67:13):7,61:8):11):13,51:10):6):3,58:5):11):7):22):38):23):23):11):6):19):14):14):8,(18:9,((19:8,((71:4,(72:5,((73:10,((((((74:0.0,76:0.0):3,(79:0.0,80:0.0):4):2,(77:0.0,78:0.0):3):2,75:2):15,((((83:2,(84:6,(85:3,86:1):2):2):5,87:7):15,90:21):2,89:0.0):22):14,82:9):7):9,81:8):14):13):1,88:3):27):25,((68:1,70:0.0):5,69:7):19):28):20):4,21:4):10):23):3):7):0.0;
	TREE Tree_125 = (1:10,(2:11,(3:8,(4:9,((((((5:9,(8:3,((9:1,13:5):11,((10:12,((11:0.0,12:5):17,((15:1,16:0.0):5,17:5):4):6):9,14:6):15):6):12):14,6:18):16,7:6):16,(20:11,(22:3,(23:6,((24:6,(25:10,(26:10,27:2):8):10):25,(28:4,((((29:14,(32:3,35:0.0):14):14,(30:7,(31:11,34:7):10):10):4,((33:1,36:3):4,(((37:2,40:2):3,39:2):3,38:0.0):8):8):26,(((((41:5,(43:1,44:2):10):8,42:12):19,(45:1,(91:11,(((((92:1,93:4):0.0,105:3):12,((((96:5,101:6):11,(((98:14,(100:5,103:6):8):8,(99:2,104:10):8):4,102:2):11):6,106:6):10,97:10):18):3,95:8):5,94:3):14):3):32):17,46:8):27,(47:2,(48:1,((49:3,((((((((50:6,(((52:1,53:0.0):1,57:9):6,64:9):9):3,66:3):4,54:11):4,65:3):7,(55:5,60:3):6):4,(56:4,63:5):10):11,(((59:1,62:0.0):6,67:13):7,61:8):11):13,51:10):6):3,58:5):11):7):22):38):23):23):11):6):19):20):9,(18:6,((19:8,((71:4,(72:5,((73:10,((((((74:0.0,76:0.0):3,(79:0.0,80:0.0):4):2,(77:0.0,78:0.0):3):2,75:2):15,((((83:2,(84:6,(85:3,86:1):2):2):5,87:7):15,90:21):2,89:0.0):22):14,82:9):7):9,81:8):14):13):1,88:3):27):25,((68:1,70:0.0):5,69:7):19):31):20):4,21:4):9):23):3):7):0.0;
	TREE Tree_126 = (1:10,(2:11,(3:8,(4:9,(((((5:9,(8:3,((9:1,13:5):11,((10:12,((11:0.0,12:5):17,((15:1,16:0.0):5,17:5):4):6):9,14:6):15):6):12):15,6:17):18,(7:12,(20:11,(22:3,(23:6,((24:6,(25:10,(26:10,27:2):8):10):25,(28:4,(((29:14,(32:3,35:0.0):14):14,((30:7,(31:11,34:7):10):9,((33:1,36:3):4,(((37:2,40:2):3,39:2):3,38:0.0):8):7):6):26,(((((41:5,(43:1,44:2):10):8,42:12):19,(45:1,(91:11,(((((92:1,93:4):0.0,105:3):12,((((96:5,101:6):11,(((98:14,(100:5,103:6):8):8,(99:2,104:10):8):4,102:2):11):6,106:6):10,97:10):18):3,95:8):5,94:3):14):3):32):17,46:8):27,(47:2,(48:1,((49:3,((((((((50:6,(((52:1,53:0.0):1,57:9):6,64:9):9):3,66:3):4,54:11):4,65:3):7,(55:5,60:3):6):4,(56:4,63:5):10):11,(((59:1,62:0.0):6,67:13):7,61:8):11):13,51:10):6):3,58:5):11):7):22):38):23):23):11):6):19):14):14):8,(18:9,((19:8,((71:4,(72:5,((73:10,((((((74:0.0,76:0.0):3,(79:0.0,80:0.0):4):2,(77:0.0,78:0.0):3):2,75:2):15,((((83:2,(84:6,(85:3,86:1):2):2):5,87:7):15,90:21):2,89:0.0):22):14,82:9):7):9,81:8):14):13):1,88:3):27):25,((68:1,70:0.0):5,69:7):19):28):20):4,21:4):10):23):3):7):0.0;
	TREE Tree_127 = (1:10,(2:11,(3:8,(4:9,(((((5:9,(8:3,((9:1,13:5):11,((10:12,((11:0.0,12:5):17,((15:1,16:0.0):5,17:5):4):6):9,14:6):15):6):12):15,6:17):18,(7:12,(20:11,(22:3,(23:6,((24:6,(25:10,(26:10,27:2):8):10):25,(28:4,((((29:14,(32:3,35:0.0):14):14,(30:7,(31:11,34:7):10):10):4,((33:1,36:3):4,(((37:2,40:2):3,39:2):3,38:0.0):8):8):26,(((((41:5,(43:1,44:2):10):8,42:12):18,(45:1,(91:12,(((((92:1,93:4):0.0,105:3):12,((((96:5,101:6):11,(((98:14,100:11):6,((99:3,104:9):5,103:7):6):5,102:2):10):6,106:6):10,97:10):18):6,94:4):3,95:6):13):3):32):17,46:9):27,(47:2,(48:1,((49:3,(((((((50:6,(((52:1,53:0.0):1,57:9):6,64:9):9):3,66:3):8,(54:0.0,65:0.0):14):7,(55:5,60:3):6):4,(56:4,63:5):10):11,(((59:1,62:0.0):6,67:13):7,61:8):11):13,51:10):6):3,58:5):11):7):22):38):23):23):11):6):19):14):14):8,(18:9,((19:8,((71:4,(72:5,((73:10,((((((74:0.0,76:0.0):3,(79:0.0,80:0.0):4):2,(77:0.0,78:0.0):3):2,75:2):15,((((83:2,(84:6,(85:3,86:1):2):2):5,87:7):15,90:21):2,89:0.0):22):14,82:9):7):9,81:8):14):13):1,88:3):27):25,((68:1,70:0.0):5,69:7):19):28):20):4,21:4):10):23):3):7):0.0;
	TREE Tree_128 = (1:10,(2:11,(3:8,(4:9,(((((5:9,(8:3,((9:1,13:5):11,((10:12,((11:0.0,12:5):17,((15:1,16:0.0):5,17:5):4):6):9,14:6):15):6):12):15,6:17):18,(7:12,(20:11,(22:3,(23:6,((24:6,(25:10,(26:10,27:2):8):10):25,(28:4,((((29:14,(32:3,35:0.0):14):14,(30:7,(31:11,34:7):10):10):4,((33:1,36:3):4,(((37:2,40:2):3,39:2):3,38:0.0):8):8):26,(((((41:5,(43:1,44:2):10):8,42:12):18,(45:1,(91:12,(((((92:1,93:4):0.0,105:3):12,((((96:5,101:6):11,(((98:14,100:11):6,(99:6,(103:7,104:2):9):6):5,102:2):10):6,106:6):10,97:10):18):6,94:4):3,95:6):13):3):32):17,46:9):27,(47:2,(48:1,((49:3,(((((((50:6,(((52:1,53:0.0):1,57:9):6,64:9):9):3,66:3):8,(54:0.0,65:0.0):14):7,(55:5,60:3):6):4,(56:4,63:5):10):11,(((59:1,62:0.0):6,67:13):7,61:8):11):13,51:10):6):3,58:5):11):7):22):38):23):23):11):6):19):14):14):8,(18:9,((19:8,((71:4,(72:5,((73:10,((((((74:0.0,76:0.0):3,(79:0.0,80:0.0):4):2,(77:0.0,78:0.0):3):2,75:2):15,((((83:2,(84:6,(85:3,86:1):2):2):5,87:7):15,90:21):2,89:0.0):22):14,82:9):7):9,81:8):14):13):1,88:3):27):25,((68:1,70:0.0):5,69:7):19):28):20):4,21:4):10):23):3):7):0.0;
	TREE Tree_129 = (1:10,(2:11,(3:8,(4:9,((((((5:9,(8:3,((9:1,13:5):11,((10:12,((11:0.0,12:5):17,((15:1,16:0.0):5,17:5):4):6):9,14:6):15):6):12):14,6:18):16,7:6):16,(20:11,(22:3,(23:6,((24:6,(25:10,(26:10,27:2):8):10):25,(28:4,((((29:14,(32:3,35:0.0):14):14,(30:7,(31:11,34:7):10):10):4,((33:1,36:3):4,(((37:2,40:2):3,39:2):3,38:0.0):8):8):26,(((((41:5,(43:1,44:2):10):8,42:12):18,(45:1,(91:12,(((((92:1,93:4):0.0,105:3):12,((((96:5,101:6):11,(((98:14,(100:5,103:6):8):8,(99:2,104:10):8):4,102:2):11):6,106:6):10,97:10):18):6,94:4):3,95:6):13):3):32):17,46:9):27,(47:2,(48:1,((49:3,(((((((50:6,(((52:1,53:0.0):1,57:9):6,64:9):9):3,66:3):8,(54:0.0,65:0.0):14):7,(55:5,60:3):6):4,(56:4,63:5):10):11,(((59:1,62:0.0):6,67:13):7,61:8):11):13,51:10):6):3,58:5):11):7):22):38):23):23):11):6):19):20):9,(18:6,((19:8,((71:4,(72:5,((73:10,((((((74:0.0,76:0.0):3,(79:0.0,80:0.0):4):2,(77:0.0,78:0.0):3):2,75:2):15,((((83:2,(84:6,(85:3,86:1):2):2):5,87:7):15,90:21):2,89:0.0):22):14,82:9):7):9,81:8):14):13):1,88:3):27):25,((68:1,70:0.0):5,69:7):19):31):20):4,21:4):9):23):3):7):0.0;
	TREE Tree_130 = (1:10,(2:11,(3:8,(4:9,(((((5:9,(8:3,((9:1,13:5):11,((10:12,((11:0.0,12:5):17,((15:1,16:0.0):5,17:5):4):6):9,14:6):15):6):12):15,6:17):18,(7:12,(20:11,(22:3,(23:6,((24:6,(25:10,(26:10,27:2):8):10):25,(28:4,(((29:14,(32:3,35:0.0):14):14,((30:7,(31:11,34:7):10):9,((33:1,36:3):4,(((37:2,40:2):3,39:2):3,38:0.0):8):7):6):26,(((((41:5,(43:1,44:2):10):8,42:12):18,(45:1,(91:12,(((((92:1,93:4):0.0,105:3):12,((((96:5,101:6):11,(((98:14,(100:5,103:6):8):8,(99:2,104:10):8):4,102:2):11):6,106:6):10,97:10):18):6,94:4):3,95:6):13):3):32):17,46:9):27,(47:2,(48:1,((49:3,(((((((50:6,(((52:1,53:0.0):1,57:9):6,64:9):9):3,66:3):8,(54:0.0,65:0.0):14):7,(55:5,60:3):6):4,(56:4,63:5):10):11,(((59:1,62:0.0):6,67:13):7,61:8):11):13,51:10):6):3,58:5):11):7):22):38):23):23):11):6):19):14):14):8,(18:9,((19:8,((71:4,(72:5,((73:10,((((((74:0.0,76:0.0):3,(79:0.0,80:0.0):4):2,(77:0.0,78:0.0):3):2,75:2):15,((((83:2,(84:6,(85:3,86:1):2):2):5,87:7):15,90:21):2,89:0.0):22):14,82:9):7):9,81:8):14):13):1,88:3):27):25,((68:1,70:0.0):5,69:7):19):28):20):4,21:4):10):23):3):7):0.0;
	TREE Tree_131 = (1:10,(2:11,(3:8,(4:9,(((((5:9,(8:3,((9:1,13:5):11,((10:12,((11:0.0,12:5):17,((15:1,16:0.0):5,17:5):4):6):9,14:6):15):6):12):15,6:17):18,(7:12,(20:11,(22:3,(23:6,((24:6,(25:10,(26:10,27:2):8):10):25,(28:4,((((29:14,(32:3,35:0.0):14):14,(30:7,(31:11,34:7):10):10):4,((33:1,36:3):4,(((37:2,40:2):3,39:2):3,38:0.0):8):8):26,(((((41:5,(43:1,44:2):10):8,42:12):18,(45:1,(91:12,(((((92:1,93:4):0.0,105:3):12,((((96:5,101:6):11,(((98:14,(100:5,103:6):8):8,(99:2,104:10):8):4,102:2):11):6,106:6):10,97:10):18):6,94:4):3,95:6):13):3):32):17,46:9):27,(47:2,(48:1,((49:3,(((((((((50:6,(((52:1,53:0.0):1,57:9):6,64:9):9):3,66:3):5,54:10):4,65:3):6,60:2):4,55:9):3,(56:4,63:5):10):11,(((59:1,62:0.0):6,67:13):6,61:9):11):14,51:10):6):3,58:5):11):7):22):38):23):23):11):6):19):14):14):8,(18:9,((19:8,((71:4,(72:5,((73:10,((((((74:0.0,76:0.0):3,(79:0.0,80:0.0):4):2,(77:0.0,78:0.0):3):2,75:2):15,((((83:2,(84:6,(85:3,86:1):2):2):5,87:7):15,90:21):2,89:0.0):22):14,82:9):7):9,81:8):14):13):1,88:3):27):25,((68:1,70:0.0):5,69:7):19):28):20):4,21:4):10):23):3):7):0.0;
	TREE Tree_132 = (1:10,(2:11,(3:8,(4:9,(((((5:9,(8:3,((9:1,13:5):11,((10:12,((11:0.0,12:5):17,((15:1,16:0.0):5,17:5):4):6):9,14:6):15):6):12):15,6:17):18,(7:12,(20:11,(22:3,(23:6,((24:6,(25:10,(26:10,27:2):8):10):25,(28:4,((((29:14,(32:3,35:0.0):14):14,(30:7,(31:11,34:7):10):10):4,((33:1,36:3):4,(((37:2,40:2):3,39:2):3,38:0.0):8):8):26,(((((41:5,(43:1,44:2):10):8,42:12):18,(45:1,(91:12,(((((92:1,93:4):0.0,105:3):12,((((96:5,101:6):10,((98:14,(99:6,((100:7,103:4):10,104:7):8):4):3,102:2):13):7,106:6):10,97:10):18):6,94:4):3,95:6):13):3):32):17,46:9):27,(47:2,(48:1,((49:3,(((((((50:6,(((52:1,53:0.0):1,57:9):6,64:9):9):3,66:3):8,(54:0.0,65:0.0):14):7,(55:5,60:3):6):4,(56:4,63:5):10):11,(((59:1,62:0.0):6,67:13):7,61:8):11):13,51:10):6):3,58:5):11):7):22):38):23):23):11):6):19):14):14):8,(18:9,((19:8,((71:4,(72:5,((73:10,((((((74:0.0,76:0.0):3,(79:0.0,80:0.0):4):2,(77:0.0,78:0.0):3):2,75:2):15,((((83:2,(84:6,(85:3,86:1):2):2):5,87:7):15,90:21):2,89:0.0):22):14,82:9):7):9,81:8):14):13):1,88:3):27):25,((68:1,70:0.0):5,69:7):19):28):20):4,21:4):10):23):3):7):0.0;
	TREE Tree_133 = (1:10,(2:11,(3:8,(4:9,((((((5:9,(8:3,((9:1,13:5):11,((10:12,((11:0.0,12:5):17,((15:1,16:0.0):5,17:5):4):6):9,14:6):15):6):12):14,6:18):16,7:6):16,(20:11,(22:3,(23:6,((24:6,(25:10,(26:10,27:2):8):10):25,(28:4,((((29:14,(32:3,35:0.0):14):14,(30:7,(31:11,34:7):10):10):4,((33:1,36:3):4,(((37:2,40:2):3,39:2):3,38:0.0):8):8):26,(((((41:5,(43:1,44:2):10):8,42:12):19,(45:1,(91:11,(((((92:1,93:4):0.0,105:3):12,((((96:5,101:6):11,(((98:14,100:11):6,((99:3,104:9):5,103:7):6):5,102:2):10):6,106:6):10,97:10):18):3,95:8):5,94:3):14):3):32):17,46:8):27,(47:2,(48:1,((49:3,(((((((50:6,(((52:1,53:0.0):1,57:9):6,64:9):9):3,66:3):8,(54:0.0,65:0.0):14):7,(55:5,60:3):6):4,(56:4,63:5):10):11,(((59:1,62:0.0):6,67:13):7,61:8):11):13,51:10):6):3,58:5):11):7):22):38):23):23):11):6):19):20):9,(18:6,((19:8,((71:4,(72:5,((73:10,((((((74:0.0,76:0.0):3,(79:0.0,80:0.0):4):2,(77:0.0,78:0.0):3):2,75:2):15,((((83:2,(84:6,(85:3,86:1):2):2):5,87:7):15,90:21):2,89:0.0):22):14,82:9):7):9,81:8):14):13):1,88:3):27):25,((68:1,70:0.0):5,69:7):19):31):20):4,21:4):9):23):3):7):0.0;
	TREE Tree_134 = (1:10,(2:11,(3:8,(4:9,(((((5:9,(8:3,((9:1,13:5):11,((10:12,((11:0.0,12:5):17,((15:1,16:0.0):5,17:5):4):6):9,14:6):15):6):12):15,6:17):18,(7:12,(20:11,(22:3,(23:6,((24:6,(25:10,(26:10,27:2):8):10):25,(28:4,(((29:14,(32:3,35:0.0):14):14,((30:7,(31:11,34:7):10):9,((33:1,36:3):4,(((37:2,40:2):3,39:2):3,38:0.0):8):7):6):26,(((((41:5,(43:1,44:2):10):8,42:12):19,(45:1,(91:11,(((((92:1,93:4):0.0,105:3):12,((((96:5,101:6):11,(((98:14,100:11):6,((99:3,104:9):5,103:7):6):5,102:2):10):6,106:6):10,97:10):18):3,95:8):5,94:3):14):3):32):17,46:8):27,(47:2,(48:1,((49:3,(((((((50:6,(((52:1,53:0.0):1,57:9):6,64:9):9):3,66:3):8,(54:0.0,65:0.0):14):7,(55:5,60:3):6):4,(56:4,63:5):10):11,(((59:1,62:0.0):6,67:13):7,61:8):11):13,51:10):6):3,58:5):11):7):22):38):23):23):11):6):19):14):14):8,(18:9,((19:8,((71:4,(72:5,((73:10,((((((74:0.0,76:0.0):3,(79:0.0,80:0.0):4):2,(77:0.0,78:0.0):3):2,75:2):15,((((83:2,(84:6,(85:3,86:1):2):2):5,87:7):15,90:21):2,89:0.0):22):14,82:9):7):9,81:8):14):13):1,88:3):27):25,((68:1,70:0.0):5,69:7):19):28):20):4,21:4):10):23):3):7):0.0;
	TREE Tree_135 = (1:10,(2:11,(3:8,(4:9,(((((5:9,(8:3,((9:1,13:5):11,((10:12,((11:0.0,12:5):17,((15:1,16:0.0):5,17:5):4):6):9,14:6):15):6):12):15,6:17):18,(7:12,(20:11,(22:3,(23:6,((24:6,(25:10,(26:10,27:2):8):10):25,(28:4,((((29:14,(32:3,35:0.0):14):14,(30:7,(31:11,34:7):10):10):4,((33:1,36:3):4,(((37:2,40:2):3,39:2):3,38:0.0):8):8):26,(((((41:5,(43:1,44:2):10):8,42:12):19,(45:1,(91:11,(((((92:1,93:4):0.0,105:3):12,((((96:5,101:6):11,(((98:14,100:11):6,((99:3,104:9):5,103:7):6):5,102:2):10):6,106:6):10,97:10):18):3,95:8):5,94:3):14):3):32):17,46:8):27,(47:2,(48:1,((49:3,(((((((((50:6,(((52:1,53:0.0):1,57:9):6,64:9):9):3,66:3):5,54:10):4,65:3):6,60:2):4,55:9):3,(56:4,63:5):10):11,(((59:1,62:0.0):6,67:13):6,61:9):11):14,51:10):6):3,58:5):11):7):22):38):23):23):11):6):19):14):14):8,(18:9,((19:8,((71:4,(72:5,((73:10,((((((74:0.0,76:0.0):3,(79:0.0,80:0.0):4):2,(77:0.0,78:0.0):3):2,75:2):15,((((83:2,(84:6,(85:3,86:1):2):2):5,87:7):15,90:21):2,89:0.0):22):14,82:9):7):9,81:8):14):13):1,88:3):27):25,((68:1,70:0.0):5,69:7):19):28):20):4,21:4):10):23):3):7):0.0;
	TREE Tree_136 = (1:10,(2:11,(3:8,(4:9,((((((5:9,(8:3,((9:1,13:5):11,((10:12,((11:0.0,12:5):17,((15:1,16:0.0):5,17:5):4):6):9,14:6):15):6):12):14,6:18):16,7:6):16,(20:11,(22:3,(23:6,((24:6,(25:10,(26:10,27:2):8):10):25,(28:4,((((29:14,(32:3,35:0.0):14):14,(30:7,(31:11,34:7):10):10):4,((33:1,36:3):4,(((37:2,40:2):3,39:2):3,38:0.0):8):8):26,(((((41:5,(43:1,44:2):10):8,42:12):19,(45:1,(91:11,(((((92:1,93:4):0.0,105:3):12,((((96:5,101:6):11,(((98:14,100:11):6,(99:6,(103:7,104:2):9):6):5,102:2):10):6,106:6):10,97:10):18):3,95:8):5,94:3):14):3):32):17,46:8):27,(47:2,(48:1,((49:3,(((((((50:6,(((52:1,53:0.0):1,57:9):6,64:9):9):3,66:3):8,(54:0.0,65:0.0):14):7,(55:5,60:3):6):4,(56:4,63:5):10):11,(((59:1,62:0.0):6,67:13):7,61:8):11):13,51:10):6):3,58:5):11):7):22):38):23):23):11):6):19):20):9,(18:6,((19:8,((71:4,(72:5,((73:10,((((((74:0.0,76:0.0):3,(79:0.0,80:0.0):4):2,(77:0.0,78:0.0):3):2,75:2):15,((((83:2,(84:6,(85:3,86:1):2):2):5,87:7):15,90:21):2,89:0.0):22):14,82:9):7):9,81:8):14):13):1,88:3):27):25,((68:1,70:0.0):5,69:7):19):31):20):4,21:4):9):23):3):7):0.0;
	TREE Tree_137 = (1:10,(2:11,(3:8,(4:9,(((((5:9,(8:3,((9:1,13:5):11,((10:12,((11:0.0,12:5):17,((15:1,16:0.0):5,17:5):4):6):9,14:6):15):6):12):15,6:17):18,(7:12,(20:11,(22:3,(23:6,((24:6,(25:10,(26:10,27:2):8):10):25,(28:4,(((29:14,(32:3,35:0.0):14):14,((30:7,(31:11,34:7):10):9,((33:1,36:3):4,(((37:2,40:2):3,39:2):3,38:0.0):8):7):6):26,(((((41:5,(43:1,44:2):10):8,42:12):19,(45:1,(91:11,(((((92:1,93:4):0.0,105:3):12,((((96:5,101:6):11,(((98:14,100:11):6,(99:6,(103:7,104:2):9):6):5,102:2):10):6,106:6):10,97:10):18):3,95:8):5,94:3):14):3):32):17,46:8):27,(47:2,(48:1,((49:3,(((((((50:6,(((52:1,53:0.0):1,57:9):6,64:9):9):3,66:3):8,(54:0.0,65:0.0):14):7,(55:5,60:3):6):4,(56:4,63:5):10):11,(((59:1,62:0.0):6,67:13):7,61:8):11):13,51:10):6):3,58:5):11):7):22):38):23):23):11):6):19):14):14):8,(18:9,((19:8,((71:4,(72:5,((73:10,((((((74:0.0,76:0.0):3,(79:0.0,80:0.0):4):2,(77:0.0,78:0.0):3):2,75:2):15,((((83:2,(84:6,(85:3,86:1):2):2):5,87:7):15,90:21):2,89:0.0):22):14,82:9):7):9,81:8):14):13):1,88:3):27):25,((68:1,70:0.0):5,69:7):19):28):20):4,21:4):10):23):3):7):0.0;
	TREE Tree_138 = (1:10,(2:11,(3:8,(4:9,((((((5:9,(8:3,((9:1,13:5):11,((10:12,((11:0.0,12:5):17,((15:1,16:0.0):5,17:5):4):6):9,14:6):15):6):12):14,6:18):16,7:6):16,(20:11,(22:3,(23:6,((24:6,(25:10,(26:10,27:2):8):10):25,(28:4,(((29:14,(32:3,35:0.0):14):14,((30:7,(31:11,34:7):10):9,((33:1,36:3):4,(((37:2,40:2):3,39:2):3,38:0.0):8):7):6):26,(((((41:5,(43:1,44:2):10):8,42:12):19,(45:1,(91:11,(((((92:1,93:4):0.0,105:3):12,((((96:5,101:6):11,(((98:14,(100:5,103:6):8):8,(99:2,104:10):8):4,102:2):11):6,106:6):10,97:10):18):3,95:8):5,94:3):14):3):32):17,46:8):27,(47:2,(48:1,((49:3,(((((((50:6,(((52:1,53:0.0):1,57:9):6,64:9):9):3,66:3):8,(54:0.0,65:0.0):14):7,(55:5,60:3):6):4,(56:4,63:5):10):11,(((59:1,62:0.0):6,67:13):7,61:8):11):13,51:10):6):3,58:5):11):7):22):38):23):23):11):6):19):20):9,(18:6,((19:8,((71:4,(72:5,((73:10,((((((74:0.0,76:0.0):3,(79:0.0,80:0.0):4):2,(77:0.0,78:0.0):3):2,75:2):15,((((83:2,(84:6,(85:3,86:1):2):2):5,87:7):15,90:21):2,89:0.0):22):14,82:9):7):9,81:8):14):13):1,88:3):27):25,((68:1,70:0.0):5,69:7):19):31):20):4,21:4):9):23):3):7):0.0;
	TREE Tree_139 = (1:10,(2:11,(3:8,(4:9,((((((5:9,(8:3,((9:1,13:5):11,((10:12,((11:0.0,12:5):17,((15:1,16:0.0):5,17:5):4):6):9,14:6):15):6):12):14,6:18):16,7:6):16,(20:11,(22:3,(23:6,((24:6,(25:10,(26:10,27:2):8):10):25,(28:4,((((29:14,(32:3,35:0.0):14):14,(30:7,(31:11,34:7):10):10):4,((33:1,36:3):4,(((37:2,40:2):3,39:2):3,38:0.0):8):8):26,(((((41:5,(43:1,44:2):10):8,42:12):19,(45:1,(91:11,(((((92:1,93:4):0.0,105:3):12,((((96:5,101:6):11,(((98:14,(100:5,103:6):8):8,(99:2,104:10):8):4,102:2):11):6,106:6):10,97:10):18):3,95:8):5,94:3):14):3):32):17,46:8):27,(47:2,(48:1,((49:3,(((((((((50:6,(((52:1,53:0.0):1,57:9):6,64:9):9):3,66:3):5,54:10):4,65:3):6,60:2):4,55:9):3,(56:4,63:5):10):11,(((59:1,62:0.0):6,67:13):6,61:9):11):14,51:10):6):3,58:5):11):7):22):38):23):23):11):6):19):20):9,(18:6,((19:8,((71:4,(72:5,((73:10,((((((74:0.0,76:0.0):3,(79:0.0,80:0.0):4):2,(77:0.0,78:0.0):3):2,75:2):15,((((83:2,(84:6,(85:3,86:1):2):2):5,87:7):15,90:21):2,89:0.0):22):14,82:9):7):9,81:8):14):13):1,88:3):27):25,((68:1,70:0.0):5,69:7):19):31):20):4,21:4):9):23):3):7):0.0;
	TREE Tree_140 = (1:10,(2:11,(3:8,(4:9,((((((5:9,(8:3,((9:1,13:5):11,((10:12,((11:0.0,12:5):17,((15:1,16:0.0):5,17:5):4):6):9,14:6):15):6):12):14,6:18):16,7:6):16,(20:11,(22:3,(23:6,((24:6,(25:10,(26:10,27:2):8):10):25,(28:4,((((29:14,(32:3,35:0.0):14):14,(30:7,(31:11,34:7):10):10):4,((33:1,36:3):4,(((37:2,40:2):3,39:2):3,38:0.0):8):8):26,(((((41:5,(43:1,44:2):10):8,42:12):19,(45:1,(91:11,(((((92:1,93:4):0.0,105:3):12,((((96:5,101:6):10,((98:14,(99:6,((100:7,103:4):10,104:7):8):4):3,102:2):13):7,106:6):10,97:10):18):3,95:8):5,94:3):14):3):32):17,46:8):27,(47:2,(48:1,((49:3,(((((((50:6,(((52:1,53:0.0):1,57:9):6,64:9):9):3,66:3):8,(54:0.0,65:0.0):14):7,(55:5,60:3):6):4,(56:4,63:5):10):11,(((59:1,62:0.0):6,67:13):7,61:8):11):13,51:10):6):3,58:5):11):7):22):38):23):23):11):6):19):20):9,(18:6,((19:8,((71:4,(72:5,((73:10,((((((74:0.0,76:0.0):3,(79:0.0,80:0.0):4):2,(77:0.0,78:0.0):3):2,75:2):15,((((83:2,(84:6,(85:3,86:1):2):2):5,87:7):15,90:21):2,89:0.0):22):14,82:9):7):9,81:8):14):13):1,88:3):27):25,((68:1,70:0.0):5,69:7):19):31):20):4,21:4):9):23):3):7):0.0;
	TREE Tree_141 = (1:10,(2:11,(3:8,(4:9,(((((5:9,(8:3,((9:1,13:5):11,((10:12,((11:0.0,12:5):17,((15:1,16:0.0):5,17:5):4):6):9,14:6):15):6):12):15,6:17):18,(7:12,(20:11,(22:3,(23:6,((24:6,(25:10,(26:10,27:2):8):10):25,(28:4,(((29:14,(32:3,35:0.0):14):14,((30:7,(31:11,34:7):10):9,((33:1,36:3):4,(((37:2,40:2):3,39:2):3,38:0.0):8):7):6):26,(((((41:5,(43:1,44:2):10):8,42:12):19,(45:1,(91:11,(((((92:1,93:4):0.0,105:3):12,((((96:5,101:6):11,(((98:14,(100:5,103:6):8):8,(99:2,104:10):8):4,102:2):11):6,106:6):10,97:10):18):3,95:8):5,94:3):14):3):32):17,46:8):27,(47:2,(48:1,((49:3,(((((((((50:6,(((52:1,53:0.0):1,57:9):6,64:9):9):3,66:3):5,54:10):4,65:3):6,60:2):4,55:9):3,(56:4,63:5):10):11,(((59:1,62:0.0):6,67:13):6,61:9):11):14,51:10):6):3,58:5):11):7):22):38):23):23):11):6):19):14):14):8,(18:9,((19:8,((71:4,(72:5,((73:10,((((((74:0.0,76:0.0):3,(79:0.0,80:0.0):4):2,(77:0.0,78:0.0):3):2,75:2):15,((((83:2,(84:6,(85:3,86:1):2):2):5,87:7):15,90:21):2,89:0.0):22):14,82:9):7):9,81:8):14):13):1,88:3):27):25,((68:1,70:0.0):5,69:7):19):28):20):4,21:4):10):23):3):7):0.0;
	TREE Tree_142 = (1:10,(2:11,(3:8,(4:9,(((((5:9,(8:3,((9:1,13:5):11,((10:12,((11:0.0,12:5):17,((15:1,16:0.0):5,17:5):4):6):9,14:6):15):6):12):15,6:17):18,(7:12,(20:11,(22:3,(23:6,((24:6,(25:10,(26:10,27:2):8):10):25,(28:4,(((29:14,(32:3,35:0.0):14):14,((30:7,(31:11,34:7):10):9,((33:1,36:3):4,(((37:2,40:2):3,39:2):3,38:0.0):8):7):6):26,(((((41:5,(43:1,44:2):10):8,42:12):19,(45:1,(91:11,(((((92:1,93:4):0.0,105:3):12,((((96:5,101:6):10,((98:14,(99:6,((100:7,103:4):10,104:7):8):4):3,102:2):13):7,106:6):10,97:10):18):3,95:8):5,94:3):14):3):32):17,46:8):27,(47:2,(48:1,((49:3,(((((((50:6,(((52:1,53:0.0):1,57:9):6,64:9):9):3,66:3):8,(54:0.0,65:0.0):14):7,(55:5,60:3):6):4,(56:4,63:5):10):11,(((59:1,62:0.0):6,67:13):7,61:8):11):13,51:10):6):3,58:5):11):7):22):38):23):23):11):6):19):14):14):8,(18:9,((19:8,((71:4,(72:5,((73:10,((((((74:0.0,76:0.0):3,(79:0.0,80:0.0):4):2,(77:0.0,78:0.0):3):2,75:2):15,((((83:2,(84:6,(85:3,86:1):2):2):5,87:7):15,90:21):2,89:0.0):22):14,82:9):7):9,81:8):14):13):1,88:3):27):25,((68:1,70:0.0):5,69:7):19):28):20):4,21:4):10):23):3):7):0.0;
	TREE Tree_143 = (1:10,(2:11,(3:8,(4:9,(((((5:9,(8:3,((9:1,13:5):11,((10:12,((11:0.0,12:5):17,((15:1,16:0.0):5,17:5):4):6):9,14:6):15):6):12):15,6:17):18,(7:12,(20:11,(22:3,(23:6,((24:6,(25:10,(26:10,27:2):8):10):25,(28:4,((((29:14,(32:3,35:0.0):14):14,(30:7,(31:11,34:7):10):10):4,((33:1,36:3):4,(((37:2,40:2):3,39:2):3,38:0.0):8):8):26,(((((41:5,(43:1,44:2):10):8,42:12):19,(45:1,(91:11,(((((92:1,93:4):0.0,105:3):12,((((96:5,101:6):10,((98:14,(99:6,((100:7,103:4):10,104:7):8):4):3,102:2):13):7,106:6):10,97:10):18):3,95:8):5,94:3):14):3):32):17,46:8):27,(47:2,(48:1,((49:3,(((((((((50:6,(((52:1,53:0.0):1,57:9):6,64:9):9):3,66:3):5,54:10):4,65:3):6,60:2):4,55:9):3,(56:4,63:5):10):11,(((59:1,62:0.0):6,67:13):6,61:9):11):14,51:10):6):3,58:5):11):7):22):38):23):23):11):6):19):14):14):8,(18:9,((19:8,((71:4,(72:5,((73:10,((((((74:0.0,76:0.0):3,(79:0.0,80:0.0):4):2,(77:0.0,78:0.0):3):2,75:2):15,((((83:2,(84:6,(85:3,86:1):2):2):5,87:7):15,90:21):2,89:0.0):22):14,82:9):7):9,81:8):14):13):1,88:3):27):25,((68:1,70:0.0):5,69:7):19):28):20):4,21:4):10):23):3):7):0.0;
	TREE Tree_144 = (1:10,(2:11,(3:8,(4:9,(((((5:9,(8:3,((9:1,13:5):11,((10:12,((11:0.0,12:5):17,((15:1,16:0.0):5,17:5):4):6):9,14:6):15):6):12):15,6:17):18,(7:12,(20:11,(22:3,(23:6,((24:6,(25:10,(26:10,27:2):8):10):25,(28:4,(((29:14,(32:3,35:0.0):14):14,((30:7,(31:11,34:7):10):9,((33:1,36:3):4,((37:2,40:2):3,(38:1,39:3):1):8):7):6):26,(((((41:5,(43:1,44:2):10):8,42:12):18,(45:1,(91:12,((((92:1,(93:1,105:2):4):12,((((96:5,101:6):11,(((98:14,(100:5,103:6):8):8,(99:2,104:10):8):4,102:2):11):6,106:6):10,97:10):18):6,94:4):3,95:6):13):3):32):17,46:9):27,(47:2,(48:1,(49:3,(((((((((50:6,(((52:2,57:8):1,53:0.0):6,64:9):9):3,66:3):4,54:11):4,65:3):7,(55:5,60:3):6):4,(56:4,63:5):10):11,(((59:1,62:0.0):6,67:13):7,61:8):11):13,51:10):5,58:5):4):11):7):22):38):23):23):11):6):19):14):14):8,(18:9,((19:8,((71:4,(72:5,((73:10,((((((74:0.0,76:0.0):3,(79:0.0,80:0.0):4):2,(77:0.0,78:0.0):3):3,75:1):14,((((((83:1,85:1):1,87:8):6,84:6):3,86:2):16,90:21):4,89:0.0):21):13,82:10):7):9,81:8):14):13):1,88:3):27):24,((68:3,69:2):5,70:3):19):28):20):4,21:4):10):23):3):7):0.0;
	TREE Tree_145 = (1:10,(2:11,(3:8,(4:9,(((((5:9,(8:3,((9:1,13:5):11,((10:12,((11:0.0,12:5):17,((15:1,16:0.0):5,17:5):4):6):9,14:6):15):6):12):15,6:17):18,(7:12,(20:11,(22:3,(23:6,((24:6,(25:10,(26:10,27:2):8):10):25,(28:4,(((29:14,(32:3,35:0.0):14):14,((30:7,(31:11,34:7):10):9,((33:1,36:3):4,((37:2,40:2):3,(38:1,39:3):1):8):7):6):26,((((((41:6,(43:1,44:2):9):8,42:12):19,(91:12,((((92:1,(93:1,105:2):4):12,((((96:5,101:6):11,(((98:14,(100:5,103:6):8):8,(99:2,104:10):8):4,102:2):11):6,106:6):10,97:10):18):6,94:4):3,95:6):13):33):2,45:0.0):16,46:9):28,(47:2,(48:1,(49:3,(((((((((50:6,(((52:2,57:8):1,53:0.0):6,64:9):9):3,66:3):4,65:3):4,54:11):7,(55:5,60:3):6):4,(56:4,63:5):10):11,(((59:1,62:0.0):6,67:13):7,61:8):11):13,51:10):5,58:5):4):11):7):22):38):23):23):11):6):19):14):14):8,(18:9,((19:8,((71:4,(72:5,((73:10,((((((74:0.0,76:0.0):3,(79:0.0,80:0.0):4):2,(77:0.0,78:0.0):3):3,75:1):14,((((((83:1,85:1):1,87:8):6,84:6):3,86:2):16,90:21):4,89:0.0):21):13,82:10):7):9,81:8):14):13):1,88:3):27):24,((68:3,69:2):5,70:3):19):28):20):4,21:4):10):23):3):7):0.0;
	TREE Tree_146 = (1:10,(2:11,(3:8,(4:9,(((((5:9,(8:3,((9:1,13:5):11,((10:12,((11:0.0,12:5):17,((15:1,16:0.0):5,17:5):4):6):9,14:6):15):6):12):15,6:17):18,(7:12,(20:11,(22:3,(23:6,((24:6,(25:10,(26:10,27:2):8):10):25,(28:4,(((29:14,(32:3,35:0.0):14):14,((30:7,(31:11,34:7):10):9,((33:1,36:3):4,((37:2,40:2):3,(38:1,39:3):1):8):7):6):26,((((((41:6,(43:1,44:2):9):8,42:12):19,(91:12,((((92:1,(93:1,105:2):4):12,((((96:5,101:6):11,(((98:14,(100:5,103:6):8):8,(99:2,104:10):8):4,102:2):11):6,106:6):10,97:10):18):6,94:4):3,95:6):13):33):2,45:0.0):16,46:9):28,(47:2,(48:1,(49:3,((((((((((50:6,(((52:2,57:8):1,53:0.0):6,64:9):9):3,66:3):5,54:10):4,65:3):6,60:2):4,55:9):3,(56:4,63:5):10):11,(((59:1,62:0.0):6,67:13):6,61:9):11):14,51:10):5,58:5):4):11):7):22):38):23):23):11):6):19):14):14):8,(18:9,((19:8,((71:4,(72:5,((73:10,((((((74:0.0,76:0.0):3,(79:0.0,80:0.0):4):2,(77:0.0,78:0.0):3):3,75:1):14,((((((83:1,85:1):1,87:8):6,84:6):3,86:2):16,90:21):4,89:0.0):21):13,82:10):7):9,81:8):14):13):1,88:3):27):24,((68:3,69:2):5,70:3):19):28):20):4,21:4):10):23):3):7):0.0;
	TREE Tree_147 = (1:10,(2:11,(3:8,(4:9,(((((5:9,(8:3,((9:1,13:5):11,((10:12,((11:0.0,12:5):17,((15:1,16:0.0):5,17:5):4):6):9,14:6):15):6):12):15,6:17):18,(7:12,(20:11,(22:3,(23:6,((24:6,(25:10,(26:10,27:2):8):10):25,(28:4,(((29:14,(32:3,35:0.0):14):14,((30:7,(31:11,34:7):10):9,((33:1,36:3):4,((37:2,40:2):3,(38:1,39:3):1):8):7):6):26,((((((41:6,(43:1,44:2):9):8,42:12):19,(91:12,((((92:1,(93:1,105:2):4):12,((((96:5,101:6):11,(((98:14,(100:5,103:6):8):8,(99:2,104:10):8):4,102:2):11):6,106:6):10,97:10):18):6,94:4):3,95:6):13):33):2,45:0.0):16,46:9):28,(47:2,(48:1,(49:3,(((((((((50:6,(((52:2,57:8):1,53:0.0):6,64:9):9):3,66:3):5,54:10):4,65:3):7,(55:6,60:2):6):5,(56:3,63:6):9):11,(((59:1,62:0.0):4,67:15):5,61:10):11):3,58:5):17,51:8):6):10):7):21):38):23):23):11):6):19):14):14):8,(18:9,((19:8,((71:4,(72:5,((73:10,((((((74:0.0,76:0.0):3,(79:0.0,80:0.0):4):2,(77:0.0,78:0.0):3):3,75:1):14,((((((83:1,85:1):1,87:8):6,84:6):3,86:2):16,90:21):4,89:0.0):21):13,82:10):7):9,81:8):14):13):1,88:3):27):24,((68:3,69:2):5,70:3):19):28):20):4,21:4):10):23):3):7):0.0;
	TREE Tree_148 = (1:10,(2:11,(3:8,(4:9,(((((5:9,(8:3,((9:1,13:5):11,((10:12,((11:0.0,12:5):17,((15:1,16:0.0):5,17:5):4):6):9,14:6):15):6):12):15,6:17):18,(7:12,(20:11,(22:3,(23:6,((24:6,(25:10,(26:10,27:2):8):10):25,(28:4,(((29:14,(32:3,35:0.0):14):14,((30:7,(31:11,34:7):10):9,((33:1,36:3):4,((37:2,40:2):3,(38:1,39:3):1):8):7):6):26,((((((41:6,(43:1,44:2):9):8,42:12):20,(91:11,((((92:1,(93:1,105:2):4):12,((((96:5,101:6):11,(((98:14,(100:5,103:6):8):8,(99:2,104:10):8):4,102:2):11):6,106:6):10,97:10):18):3,95:8):5,94:3):14):33):2,45:0.0):16,46:8):28,(47:2,(48:1,(49:3,(((((((((50:6,(((52:2,57:8):1,53:0.0):6,64:9):9):3,66:3):4,54:11):4,65:3):7,(55:5,60:3):6):4,(56:4,63:5):10):11,(((59:1,62:0.0):6,67:13):7,61:8):11):13,51:10):5,58:5):4):11):7):22):38):23):23):11):6):19):14):14):8,(18:9,((19:8,((71:4,(72:5,((73:10,((((((74:0.0,76:0.0):3,(79:0.0,80:0.0):4):2,(77:0.0,78:0.0):3):3,75:1):14,((((((83:1,85:1):1,87:8):6,84:6):3,86:2):16,90:21):4,89:0.0):21):13,82:10):7):9,81:8):14):13):1,88:3):27):24,((68:3,69:2):5,70:3):19):28):20):4,21:4):10):23):3):7):0.0;
	TREE Tree_149 = (1:10,(2:11,(3:8,(4:9,(((((5:9,(8:3,((9:1,13:5):11,((10:12,((11:0.0,12:5):17,((15:1,16:0.0):5,17:5):4):6):9,14:6):15):6):12):15,6:17):18,(7:12,(20:11,(22:3,(23:6,((24:6,(25:10,(26:10,27:2):8):10):25,(28:4,(((29:14,(32:3,35:0.0):14):14,((30:7,(31:11,34:7):10):9,((33:1,36:3):4,((37:2,40:2):3,(38:1,39:3):1):8):7):6):26,((((((41:6,(43:1,44:2):9):8,42:12):19,(91:12,((((92:1,(93:1,105:2):4):12,((((96:5,101:6):11,(((98:14,100:11):6,((99:3,104:9):5,103:7):6):5,102:2):10):6,106:6):10,97:10):18):6,94:4):3,95:6):13):33):2,45:0.0):16,46:9):28,(47:2,(48:1,(49:3,(((((((((50:6,(((52:2,57:8):1,53:0.0):6,64:9):9):3,66:3):4,54:11):4,65:3):7,(55:5,60:3):6):4,(56:4,63:5):10):11,(((59:1,62:0.0):6,67:13):7,61:8):11):13,51:10):5,58:5):4):11):7):22):38):23):23):11):6):19):14):14):8,(18:9,((19:8,((71:4,(72:5,((73:10,((((((74:0.0,76:0.0):3,(79:0.0,80:0.0):4):2,(77:0.0,78:0.0):3):3,75:1):14,((((((83:1,85:1):1,87:8):6,84:6):3,86:2):16,90:21):4,89:0.0):21):13,82:10):7):9,81:8):14):13):1,88:3):27):24,((68:3,69:2):5,70:3):19):28):20):4,21:4):10):23):3):7):0.0;
	TREE Tree_150 = (1:10,(2:11,(3:8,(4:9,(((((5:9,(8:3,((9:1,13:5):11,((10:12,((11:0.0,12:5):17,((15:1,16:0.0):5,17:5):4):6):9,14:6):15):6):12):15,6:17):18,(7:12,(20:11,(22:3,(23:6,((24:6,(25:10,(26:10,27:2):8):10):25,(28:4,(((29:14,(32:3,35:0.0):14):14,((30:7,(31:11,34:7):10):9,((33:1,36:3):4,((37:2,40:2):3,(38:1,39:3):1):8):7):6):26,((((((41:6,(43:1,44:2):9):8,42:12):19,(91:12,((((92:1,(93:1,105:2):4):12,((((96:5,101:6):11,(((98:14,100:11):6,(99:6,(103:7,104:2):9):6):5,102:2):10):6,106:6):10,97:10):18):6,94:4):3,95:6):13):33):2,45:0.0):16,46:9):28,(47:2,(48:1,(49:3,(((((((((50:6,(((52:2,57:8):1,53:0.0):6,64:9):9):3,66:3):4,54:11):4,65:3):7,(55:5,60:3):6):4,(56:4,63:5):10):11,(((59:1,62:0.0):6,67:13):7,61:8):11):13,51:10):5,58:5):4):11):7):22):38):23):23):11):6):19):14):14):8,(18:9,((19:8,((71:4,(72:5,((73:10,((((((74:0.0,76:0.0):3,(79:0.0,80:0.0):4):2,(77:0.0,78:0.0):3):3,75:1):14,((((((83:1,85:1):1,87:8):6,84:6):3,86:2):16,90:21):4,89:0.0):21):13,82:10):7):9,81:8):14):13):1,88:3):27):24,((68:3,69:2):5,70:3):19):28):20):4,21:4):10):23):3):7):0.0;
	TREE Tree_151 = (1:10,(2:11,(3:8,(4:9,((((((5:9,(8:3,((9:1,13:5):11,((10:12,((11:0.0,12:5):17,((15:1,16:0.0):5,17:5):4):6):9,14:6):15):6):12):14,6:18):16,7:6):16,(20:11,(22:3,(23:6,((24:6,(25:10,(26:10,27:2):8):10):25,(28:4,(((29:14,(32:3,35:0.0):14):14,((30:7,(31:11,34:7):10):9,((33:1,36:3):4,((37:2,40:2):3,(38:1,39:3):1):8):7):6):26,((((((41:6,(43:1,44:2):9):8,42:12):19,(91:12,((((92:1,(93:1,105:2):4):12,((((96:5,101:6):11,(((98:14,(100:5,103:6):8):8,(99:2,104:10):8):4,102:2):11):6,106:6):10,97:10):18):6,94:4):3,95:6):13):33):2,45:0.0):16,46:9):28,(47:2,(48:1,(49:3,(((((((((50:6,(((52:2,57:8):1,53:0.0):6,64:9):9):3,66:3):4,54:11):4,65:3):7,(55:5,60:3):6):4,(56:4,63:5):10):11,(((59:1,62:0.0):6,67:13):7,61:8):11):13,51:10):5,58:5):4):11):7):22):38):23):23):11):6):19):20):9,(18:6,((19:8,((71:4,(72:5,((73:10,((((((74:0.0,76:0.0):3,(79:0.0,80:0.0):4):2,(77:0.0,78:0.0):3):3,75:1):14,((((((83:1,85:1):1,87:8):6,84:6):3,86:2):16,90:21):4,89:0.0):21):13,82:10):7):9,81:8):14):13):1,88:3):27):24,((68:3,69:2):5,70:3):19):31):20):4,21:4):9):23):3):7):0.0;
	TREE Tree_152 = (1:10,(2:11,(3:8,(4:9,(((((5:9,(8:3,((9:1,13:5):11,((10:12,((11:0.0,12:5):17,((15:1,16:0.0):5,17:5):4):6):9,14:6):15):6):12):15,6:17):18,(7:12,(20:11,(22:3,(23:6,((24:6,(25:10,(26:10,27:2):8):10):25,(28:4,((((29:14,(32:3,35:0.0):14):14,(30:7,(31:11,34:7):10):10):4,((33:1,36:3):4,((37:2,40:2):3,(38:1,39:3):1):8):8):26,((((((41:6,(43:1,44:2):9):8,42:12):19,(91:12,((((92:1,(93:1,105:2):4):12,((((96:5,101:6):11,(((98:14,(100:5,103:6):8):8,(99:2,104:10):8):4,102:2):11):6,106:6):10,97:10):18):6,94:4):3,95:6):13):33):2,45:0.0):16,46:9):28,(47:2,(48:1,(49:3,(((((((((50:6,(((52:2,57:8):1,53:0.0):6,64:9):9):3,66:3):4,54:11):4,65:3):7,(55:5,60:3):6):4,(56:4,63:5):10):11,(((59:1,62:0.0):6,67:13):7,61:8):11):13,51:10):5,58:5):4):11):7):22):38):23):23):11):6):19):14):14):8,(18:9,((19:8,((71:4,(72:5,((73:10,((((((74:0.0,76:0.0):3,(79:0.0,80:0.0):4):2,(77:0.0,78:0.0):3):3,75:1):14,((((((83:1,85:1):1,87:8):6,84:6):3,86:2):16,90:21):4,89:0.0):21):13,82:10):7):9,81:8):14):13):1,88:3):27):24,((68:3,69:2):5,70:3):19):28):20):4,21:4):10):23):3):7):0.0;
	TREE Tree_153 = (1:10,(2:11,(3:8,(4:9,(((((5:9,(8:3,((9:1,13:5):11,((10:12,((11:0.0,12:5):17,((15:1,16:0.0):5,17:5):4):6):9,14:6):15):6):12):15,6:17):18,(7:12,(20:11,(22:3,(23:6,((24:6,(25:10,(26:10,27:2):8):10):25,(28:4,(((29:14,(32:3,35:0.0):14):14,((30:7,(31:11,34:7):10):9,((33:1,36:3):4,((37:2,40:2):3,(38:1,39:3):1):8):7):6):26,((((((41:6,(43:1,44:2):9):8,42:12):19,(91:12,((((92:1,(93:1,105:2):4):12,((((96:5,101:6):11,(((98:14,(100:5,103:6):8):8,(99:2,104:10):8):4,102:2):11):6,106:6):10,97:10):18):6,94:4):3,95:6):13):33):2,45:0.0):16,46:9):28,(47:2,(48:1,(49:3,((((((((((50:6,(((52:2,57:8):1,53:0.0):6,64:9):9):3,66:3):4,65:3):5,54:10):6,60:2):4,55:9):3,(56:4,63:5):10):11,(((59:1,62:0.0):6,67:13):6,61:9):11):14,51:10):5,58:5):4):11):7):22):38):23):23):11):6):19):14):14):8,(18:9,((19:8,((71:4,(72:5,((73:10,((((((74:0.0,76:0.0):3,(79:0.0,80:0.0):4):2,(77:0.0,78:0.0):3):3,75:1):14,((((((83:1,85:1):1,87:8):6,84:6):3,86:2):16,90:21):4,89:0.0):21):13,82:10):7):9,81:8):14):13):1,88:3):27):24,((68:3,69:2):5,70:3):19):28):20):4,21:4):10):23):3):7):0.0;
	TREE Tree_154 = (1:10,(2:11,(3:8,(4:9,(((((5:9,(8:3,((9:1,13:5):11,((10:12,((11:0.0,12:5):17,((15:1,16:0.0):5,17:5):4):6):9,14:6):15):6):12):15,6:17):18,(7:12,(20:11,(22:3,(23:6,((24:6,(25:10,(26:10,27:2):8):10):25,(28:4,(((29:14,(32:3,35:0.0):14):14,((30:7,(31:11,34:7):10):9,((33:1,36:3):4,((37:2,40:2):3,(38:1,39:3):1):8):7):6):26,((((((41:6,(43:1,44:2):9):8,42:12):19,(91:12,((((92:1,(93:1,105:2):4):12,((((96:5,101:6):10,((98:14,(99:6,((100:7,103:4):10,104:7):8):4):3,102:2):13):7,106:6):10,97:10):18):6,94:4):3,95:6):13):33):2,45:0.0):16,46:9):28,(47:2,(48:1,(49:3,(((((((((50:6,(((52:2,57:8):1,53:0.0):6,64:9):9):3,66:3):4,54:11):4,65:3):7,(55:5,60:3):6):4,(56:4,63:5):10):11,(((59:1,62:0.0):6,67:13):7,61:8):11):13,51:10):5,58:5):4):11):7):22):38):23):23):11):6):19):14):14):8,(18:9,((19:8,((71:4,(72:5,((73:10,((((((74:0.0,76:0.0):3,(79:0.0,80:0.0):4):2,(77:0.0,78:0.0):3):3,75:1):14,((((((83:1,85:1):1,87:8):6,84:6):3,86:2):16,90:21):4,89:0.0):21):13,82:10):7):9,81:8):14):13):1,88:3):27):24,((68:3,69:2):5,70:3):19):28):20):4,21:4):10):23):3):7):0.0;
	TREE Tree_155 = (1:10,(2:11,(3:8,(4:9,(((((5:9,(8:3,((9:1,13:5):11,((10:12,((11:0.0,12:5):17,((15:1,16:0.0):5,17:5):4):6):9,14:6):15):6):12):15,6:17):18,(7:12,(20:11,(22:3,(23:6,((24:6,(25:10,(26:10,27:2):8):10):25,(28:4,(((29:14,(32:3,35:0.0):14):14,((30:7,(31:11,34:7):10):9,((33:1,36:3):4,(((37:2,40:2):3,39:2):3,38:0.0):8):7):6):26,(((((41:5,(43:1,44:2):10):8,42:12):18,(45:1,(91:12,((((92:1,(93:1,105:2):4):12,((((96:5,101:6):11,(((98:14,(100:5,103:6):8):8,(99:2,104:10):8):4,102:2):11):6,106:6):10,97:10):18):6,94:4):3,95:6):13):3):32):17,46:9):27,(47:2,(48:1,(49:3,((((((((((50:6,(((52:2,57:8):1,53:0.0):6,64:9):9):3,66:3):5,54:10):4,65:3):6,60:2):4,55:9):3,(56:4,63:5):10):11,(((59:1,62:0.0):6,67:13):6,61:9):11):14,51:10):5,58:5):4):11):7):22):38):23):23):11):6):19):14):14):8,(18:9,((19:8,((71:4,(72:5,((73:10,((((((74:0.0,76:0.0):3,(79:0.0,80:0.0):4):2,(77:0.0,78:0.0):3):3,75:1):14,((((((83:1,85:1):1,87:8):6,84:6):3,86:2):16,90:21):4,89:0.0):21):13,82:10):7):9,81:8):14):13):1,88:3):27):24,((68:3,69:2):5,70:3):19):28):20):4,21:4):10):23):3):7):0.0;
	TREE Tree_156 = (1:10,(2:11,(3:8,(4:9,(((((5:9,(8:3,((9:1,13:5):11,((10:12,((11:0.0,12:5):17,((15:1,16:0.0):5,17:5):4):6):9,14:6):15):6):12):15,6:17):18,(7:12,(20:11,(22:3,(23:6,((24:6,(25:10,(26:10,27:2):8):10):25,(28:4,(((29:14,(32:3,35:0.0):14):14,((30:7,(31:11,34:7):10):9,((33:1,36:3):4,(((37:2,40:2):3,39:2):3,38:0.0):8):7):6):26,(((((41:5,(43:1,44:2):10):8,42:12):18,(45:1,(91:12,((((92:1,(93:1,105:2):4):12,((((96:5,101:6):11,(((98:14,(100:5,103:6):8):8,(99:2,104:10):8):4,102:2):11):6,106:6):10,97:10):18):6,94:4):3,95:6):13):3):32):17,46:9):27,(47:2,(48:1,(49:3,(((((((((50:6,(((52:2,57:8):1,53:0.0):6,64:9):9):3,66:3):5,54:10):4,65:3):7,(55:6,60:2):6):5,(56:3,63:6):9):11,(((59:1,62:0.0):4,67:15):5,61:10):11):3,58:5):17,51:8):6):10):7):21):38):23):23):11):6):19):14):14):8,(18:9,((19:8,((71:4,(72:5,((73:10,((((((74:0.0,76:0.0):3,(79:0.0,80:0.0):4):2,(77:0.0,78:0.0):3):3,75:1):14,((((((83:1,85:1):1,87:8):6,84:6):3,86:2):16,90:21):4,89:0.0):21):13,82:10):7):9,81:8):14):13):1,88:3):27):24,((68:3,69:2):5,70:3):19):28):20):4,21:4):10):23):3):7):0.0;
	TREE Tree_157 = (1:10,(2:11,(3:8,(4:9,(((((5:9,(8:3,((9:1,13:5):11,((10:12,((11:0.0,12:5):17,((15:1,16:0.0):5,17:5):4):6):9,14:6):15):6):12):15,6:17):18,(7:12,(20:11,(22:3,(23:6,((24:6,(25:10,(26:10,27:2):8):10):25,(28:4,(((29:14,(32:3,35:0.0):14):14,((30:7,(31:11,34:7):10):9,((33:1,36:3):4,(((37:2,40:2):3,39:2):3,38:0.0):8):7):6):26,(((((41:5,(43:1,44:2):10):8,42:12):18,(45:1,(91:12,((((92:1,(93:1,105:2):4):12,((((96:5,101:6):11,(((98:14,100:11):6,((99:3,104:9):5,103:7):6):5,102:2):10):6,106:6):10,97:10):18):6,94:4):3,95:6):13):3):32):17,46:9):27,(47:2,(48:1,(49:3,(((((((((50:6,(((52:2,57:8):1,53:0.0):6,64:9):9):3,66:3):4,54:11):4,65:3):7,(55:5,60:3):6):4,(56:4,63:5):10):11,(((59:1,62:0.0):6,67:13):7,61:8):11):13,51:10):5,58:5):4):11):7):22):38):23):23):11):6):19):14):14):8,(18:9,((19:8,((71:4,(72:5,((73:10,((((((74:0.0,76:0.0):3,(79:0.0,80:0.0):4):2,(77:0.0,78:0.0):3):3,75:1):14,((((((83:1,85:1):1,87:8):6,84:6):3,86:2):16,90:21):4,89:0.0):21):13,82:10):7):9,81:8):14):13):1,88:3):27):24,((68:3,69:2):5,70:3):19):28):20):4,21:4):10):23):3):7):0.0;
	TREE Tree_158 = (1:10,(2:11,(3:8,(4:9,(((((5:9,(8:3,((9:1,13:5):11,((10:12,((11:0.0,12:5):17,((15:1,16:0.0):5,17:5):4):6):9,14:6):15):6):12):15,6:17):18,(7:12,(20:11,(22:3,(23:6,((24:6,(25:10,(26:10,27:2):8):10):25,(28:4,(((29:14,(32:3,35:0.0):14):14,((30:7,(31:11,34:7):10):9,((33:1,36:3):4,(((37:2,40:2):3,39:2):3,38:0.0):8):7):6):26,(((((41:5,(43:1,44:2):10):8,42:12):18,(45:1,(91:12,((((92:1,(93:1,105:2):4):12,((((96:5,101:6):11,(((98:14,100:11):6,(99:6,(103:7,104:2):9):6):5,102:2):10):6,106:6):10,97:10):18):6,94:4):3,95:6):13):3):32):17,46:9):27,(47:2,(48:1,(49:3,(((((((((50:6,(((52:2,57:8):1,53:0.0):6,64:9):9):3,66:3):4,54:11):4,65:3):7,(55:5,60:3):6):4,(56:4,63:5):10):11,(((59:1,62:0.0):6,67:13):7,61:8):11):13,51:10):5,58:5):4):11):7):22):38):23):23):11):6):19):14):14):8,(18:9,((19:8,((71:4,(72:5,((73:10,((((((74:0.0,76:0.0):3,(79:0.0,80:0.0):4):2,(77:0.0,78:0.0):3):3,75:1):14,((((((83:1,85:1):1,87:8):6,84:6):3,86:2):16,90:21):4,89:0.0):21):13,82:10):7):9,81:8):14):13):1,88:3):27):24,((68:3,69:2):5,70:3):19):28):20):4,21:4):10):23):3):7):0.0;
	TREE Tree_159 = (1:10,(2:11,(3:8,(4:9,((((((5:9,(8:3,((9:1,13:5):11,((10:12,((11:0.0,12:5):17,((15:1,16:0.0):5,17:5):4):6):9,14:6):15):6):12):14,6:18):16,7:6):16,(20:11,(22:3,(23:6,((24:6,(25:10,(26:10,27:2):8):10):25,(28:4,(((29:14,(32:3,35:0.0):14):14,((30:7,(31:11,34:7):10):9,((33:1,36:3):4,(((37:2,40:2):3,39:2):3,38:0.0):8):7):6):26,(((((41:5,(43:1,44:2):10):8,42:12):18,(45:1,(91:12,((((92:1,(93:1,105:2):4):12,((((96:5,101:6):11,(((98:14,(100:5,103:6):8):8,(99:2,104:10):8):4,102:2):11):6,106:6):10,97:10):18):6,94:4):3,95:6):13):3):32):17,46:9):27,(47:2,(48:1,(49:3,(((((((((50:6,(((52:2,57:8):1,53:0.0):6,64:9):9):3,66:3):4,54:11):4,65:3):7,(55:5,60:3):6):4,(56:4,63:5):10):11,(((59:1,62:0.0):6,67:13):7,61:8):11):13,51:10):5,58:5):4):11):7):22):38):23):23):11):6):19):20):9,(18:6,((19:8,((71:4,(72:5,((73:10,((((((74:0.0,76:0.0):3,(79:0.0,80:0.0):4):2,(77:0.0,78:0.0):3):3,75:1):14,((((((83:1,85:1):1,87:8):6,84:6):3,86:2):16,90:21):4,89:0.0):21):13,82:10):7):9,81:8):14):13):1,88:3):27):24,((68:3,69:2):5,70:3):19):31):20):4,21:4):9):23):3):7):0.0;
	TREE Tree_160 = (1:10,(2:11,(3:8,(4:9,(((((5:9,(8:3,((9:1,13:5):11,((10:12,((11:0.0,12:5):17,((15:1,16:0.0):5,17:5):4):6):9,14:6):15):6):12):15,6:17):18,(7:12,(20:11,(22:3,(23:6,((24:6,(25:10,(26:10,27:2):8):10):25,(28:4,((((29:14,(32:3,35:0.0):14):14,(30:7,(31:11,34:7):10):10):4,((33:1,36:3):4,(((37:2,40:2):3,39:2):3,38:0.0):8):8):26,(((((41:5,(43:1,44:2):10):8,42:12):18,(45:1,(91:12,((((92:1,(93:1,105:2):4):12,((((96:5,101:6):11,(((98:14,(100:5,103:6):8):8,(99:2,104:10):8):4,102:2):11):6,106:6):10,97:10):18):6,94:4):3,95:6):13):3):32):17,46:9):27,(47:2,(48:1,(49:3,(((((((((50:6,(((52:2,57:8):1,53:0.0):6,64:9):9):3,66:3):4,54:11):4,65:3):7,(55:5,60:3):6):4,(56:4,63:5):10):11,(((59:1,62:0.0):6,67:13):7,61:8):11):13,51:10):5,58:5):4):11):7):22):38):23):23):11):6):19):14):14):8,(18:9,((19:8,((71:4,(72:5,((73:10,((((((74:0.0,76:0.0):3,(79:0.0,80:0.0):4):2,(77:0.0,78:0.0):3):3,75:1):14,((((((83:1,85:1):1,87:8):6,84:6):3,86:2):16,90:21):4,89:0.0):21):13,82:10):7):9,81:8):14):13):1,88:3):27):24,((68:3,69:2):5,70:3):19):28):20):4,21:4):10):23):3):7):0.0;
	TREE Tree_161 = (1:10,(2:11,(3:8,(4:9,(((((5:9,(8:3,((9:1,13:5):11,((10:12,((11:0.0,12:5):17,((15:1,16:0.0):5,17:5):4):6):9,14:6):15):6):12):15,6:17):18,(7:12,(20:11,(22:3,(23:6,((24:6,(25:10,(26:10,27:2):8):10):25,(28:4,(((29:14,(32:3,35:0.0):14):14,((30:7,(31:11,34:7):10):9,((33:1,36:3):4,(((37:2,40:2):3,39:2):3,38:0.0):8):7):6):26,(((((41:5,(43:1,44:2):10):8,42:12):18,(45:1,(91:12,((((92:1,(93:1,105:2):4):12,((((96:5,101:6):11,(((98:14,(100:5,103:6):8):8,(99:2,104:10):8):4,102:2):11):6,106:6):10,97:10):18):6,94:4):3,95:6):13):3):32):17,46:9):27,(47:2,(48:1,(49:3,((((((((((50:6,(((52:2,57:8):1,53:0.0):6,64:9):9):3,66:3):4,65:3):5,54:10):6,60:2):4,55:9):3,(56:4,63:5):10):11,(((59:1,62:0.0):6,67:13):6,61:9):11):14,51:10):5,58:5):4):11):7):22):38):23):23):11):6):19):14):14):8,(18:9,((19:8,((71:4,(72:5,((73:10,((((((74:0.0,76:0.0):3,(79:0.0,80:0.0):4):2,(77:0.0,78:0.0):3):3,75:1):14,((((((83:1,85:1):1,87:8):6,84:6):3,86:2):16,90:21):4,89:0.0):21):13,82:10):7):9,81:8):14):13):1,88:3):27):24,((68:3,69:2):5,70:3):19):28):20):4,21:4):10):23):3):7):0.0;
	TREE Tree_162 = (1:10,(2:11,(3:8,(4:9,(((((5:9,(8:3,((9:1,13:5):11,((10:12,((11:0.0,12:5):17,((15:1,16:0.0):5,17:5):4):6):9,14:6):15):6):12):15,6:17):18,(7:12,(20:11,(22:3,(23:6,((24:6,(25:10,(26:10,27:2):8):10):25,(28:4,(((29:14,(32:3,35:0.0):14):14,((30:7,(31:11,34:7):10):9,((33:1,36:3):4,(((37:2,40:2):3,39:2):3,38:0.0):8):7):6):26,(((((41:5,(43:1,44:2):10):8,42:12):18,(45:1,(91:12,((((92:1,(93:1,105:2):4):12,((((96:5,101:6):10,((98:14,(99:6,((100:7,103:4):10,104:7):8):4):3,102:2):13):7,106:6):10,97:10):18):6,94:4):3,95:6):13):3):32):17,46:9):27,(47:2,(48:1,(49:3,(((((((((50:6,(((52:2,57:8):1,53:0.0):6,64:9):9):3,66:3):4,54:11):4,65:3):7,(55:5,60:3):6):4,(56:4,63:5):10):11,(((59:1,62:0.0):6,67:13):7,61:8):11):13,51:10):5,58:5):4):11):7):22):38):23):23):11):6):19):14):14):8,(18:9,((19:8,((71:4,(72:5,((73:10,((((((74:0.0,76:0.0):3,(79:0.0,80:0.0):4):2,(77:0.0,78:0.0):3):3,75:1):14,((((((83:1,85:1):1,87:8):6,84:6):3,86:2):16,90:21):4,89:0.0):21):13,82:10):7):9,81:8):14):13):1,88:3):27):24,((68:3,69:2):5,70:3):19):28):20):4,21:4):10):23):3):7):0.0;
	TREE Tree_163 = (1:10,(2:11,(3:8,(4:9,(((((5:9,(8:3,((9:1,13:5):11,((10:12,((11:0.0,12:5):17,((15:1,16:0.0):5,17:5):4):6):9,14:6):15):6):12):15,6:17):18,(7:12,(20:11,(22:3,(23:6,((24:6,(25:10,(26:10,27:2):8):10):25,(28:4,(((29:14,(32:3,35:0.0):14):14,((30:7,(31:11,34:7):10):9,((33:1,36:3):4,(((37:2,40:2):3,39:2):3,38:0.0):8):7):6):26,((((((41:6,(43:1,44:2):9):8,42:12):19,(91:12,((((92:1,(93:1,105:2):4):12,((((96:5,101:6):11,(((98:14,(100:5,103:6):8):8,(99:2,104:10):8):4,102:2):11):6,106:6):10,97:10):18):6,94:4):3,95:6):13):33):2,45:0.0):16,46:9):28,(47:2,(48:1,(49:3,((((((((50:6,(((52:2,57:8):1,53:0.0):6,64:9):9):7,(54:3,66:2):9):4,65:3):7,(55:5,60:3):6):4,(56:4,63:5):10):11,(((59:1,62:0.0):6,67:13):7,61:8):11):13,51:10):5,58:5):4):11):7):22):38):23):23):11):6):19):14):14):8,(18:9,((19:8,((71:4,(72:5,((73:10,((((((74:0.0,76:0.0):3,(79:0.0,80:0.0):4):2,(77:0.0,78:0.0):3):3,75:1):14,((((((83:1,85:1):1,87:8):6,84:6):3,86:2):16,90:21):4,89:0.0):21):13,82:10):7):9,81:8):14):13):1,88:3):27):24,((68:3,69:2):5,70:3):19):28):20):4,21:4):10):23):3):7):0.0;
	TREE Tree_164 = (1:10,(2:11,(3:8,(4:9,(((((5:9,(8:3,((9:1,13:5):11,((10:12,((11:0.0,12:5):17,((15:1,16:0.0):5,17:5):4):6):9,14:6):15):6):12):15,6:17):18,(7:12,(20:11,(22:3,(23:6,((24:6,(25:10,(26:10,27:2):8):10):25,(28:4,(((29:14,(32:3,35:0.0):14):14,((30:7,(31:11,34:7):10):9,((33:1,36:3):4,(((37:2,40:2):3,39:2):3,38:0.0):8):7):6):26,((((((41:6,(43:1,44:2):9):8,42:12):19,(91:12,((((92:1,(93:1,105:2):4):12,((((96:5,101:6):11,(((98:14,(100:5,103:6):8):8,(99:2,104:10):8):4,102:2):11):6,106:6):10,97:10):18):6,94:4):3,95:6):13):33):2,45:0.0):16,46:9):28,(47:2,(48:1,(49:3,((((((((((50:6,(((52:2,57:8):1,53:0.0):6,64:9):9):3,66:3):4,65:3):7,55:10):4,54:9):3,60:2):4,(56:3,63:6):10):11,(((59:1,62:0.0):5,67:14):5,61:10):11):14,51:11):5,58:4):4):11):7):22):38):23):23):11):6):19):14):14):8,(18:9,((19:8,((71:4,(72:5,((73:10,((((((74:0.0,76:0.0):3,(79:0.0,80:0.0):4):2,(77:0.0,78:0.0):3):3,75:1):14,((((((83:1,85:1):1,87:8):6,84:6):3,86:2):16,90:21):4,89:0.0):21):13,82:10):7):9,81:8):14):13):1,88:3):27):24,((68:3,69:2):5,70:3):19):28):20):4,21:4):10):23):3):7):0.0;
	TREE Tree_165 = (1:10,(2:11,(3:8,(4:9,(((((5:9,(8:3,((9:1,13:5):11,((10:12,((11:0.0,12:5):17,((15:1,16:0.0):5,17:5):4):6):9,14:6):15):6):12):15,6:17):18,(7:12,(20:11,(22:3,(23:6,((24:6,(25:10,(26:10,27:2):8):10):25,(28:4,(((29:14,(32:3,35:0.0):14):14,((30:7,(31:11,34:7):10):9,((33:1,36:3):4,(((37:2,40:2):3,39:2):3,38:0.0):8):7):6):26,((((((41:6,(43:1,44:2):9):8,42:12):19,(91:12,((((92:1,(93:1,105:2):4):12,((((96:5,101:6):11,(((98:14,(100:5,103:6):8):8,(99:2,104:10):8):4,102:2):11):6,106:6):10,97:10):18):6,94:4):3,95:6):13):33):2,45:0.0):16,46:9):28,(47:2,(48:1,(49:3,(((((((((50:6,(((52:2,57:8):1,53:0.0):6,64:9):9):3,66:3):4,65:3):5,54:10):7,(55:6,60:2):6):5,(56:3,63:6):9):11,(((59:1,62:0.0):4,67:15):5,61:10):11):3,58:5):17,51:8):6):10):7):21):38):23):23):11):6):19):14):14):8,(18:9,((19:8,((71:4,(72:5,((73:10,((((((74:0.0,76:0.0):3,(79:0.0,80:0.0):4):2,(77:0.0,78:0.0):3):3,75:1):14,((((((83:1,85:1):1,87:8):6,84:6):3,86:2):16,90:21):4,89:0.0):21):13,82:10):7):9,81:8):14):13):1,88:3):27):24,((68:3,69:2):5,70:3):19):28):20):4,21:4):10):23):3):7):0.0;
	TREE Tree_166 = (1:10,(2:11,(3:8,(4:9,(((((5:9,(8:3,((9:1,13:5):11,((10:12,((11:0.0,12:5):17,((15:1,16:0.0):5,17:5):4):6):9,14:6):15):6):12):15,6:17):18,(7:12,(20:11,(22:3,(23:6,((24:6,(25:10,(26:10,27:2):8):10):25,(28:4,(((29:14,(32:3,35:0.0):14):14,((30:7,(31:11,34:7):10):9,((33:1,36:3):4,(((37:2,40:2):3,39:2):3,38:0.0):8):7):6):26,((((((41:6,(43:1,44:2):9):8,42:12):19,(91:12,((((92:1,(93:1,105:2):4):12,((((96:5,101:6):11,(((98:14,100:11):6,((99:3,104:9):5,103:7):6):5,102:2):10):6,106:6):10,97:10):18):6,94:4):3,95:6):13):33):2,45:0.0):16,46:9):28,(47:2,(48:1,(49:3,(((((((((50:6,(((52:2,57:8):1,53:0.0):6,64:9):9):3,66:3):4,65:3):4,54:11):7,(55:5,60:3):6):4,(56:4,63:5):10):11,(((59:1,62:0.0):6,67:13):7,61:8):11):13,51:10):5,58:5):4):11):7):22):38):23):23):11):6):19):14):14):8,(18:9,((19:8,((71:4,(72:5,((73:10,((((((74:0.0,76:0.0):3,(79:0.0,80:0.0):4):2,(77:0.0,78:0.0):3):3,75:1):14,((((((83:1,85:1):1,87:8):6,84:6):3,86:2):16,90:21):4,89:0.0):21):13,82:10):7):9,81:8):14):13):1,88:3):27):24,((68:3,69:2):5,70:3):19):28):20):4,21:4):10):23):3):7):0.0;
	TREE Tree_167 = (1:10,(2:11,(3:8,(4:9,(((((5:9,(8:3,((9:1,13:5):11,((10:12,((11:0.0,12:5):17,((15:1,16:0.0):5,17:5):4):6):9,14:6):15):6):12):15,6:17):18,(7:12,(20:11,(22:3,(23:6,((24:6,(25:10,(26:10,27:2):8):10):25,(28:4,(((29:14,(32:3,35:0.0):14):14,((30:7,(31:11,34:7):10):9,((33:1,36:3):4,(((37:2,40:2):3,39:2):3,38:0.0):8):7):6):26,((((((41:6,(43:1,44:2):9):8,42:12):19,(91:12,((((92:1,(93:1,105:2):4):12,((((96:5,101:6):11,(((98:14,100:11):6,(99:6,(103:7,104:2):9):6):5,102:2):10):6,106:6):10,97:10):18):6,94:4):3,95:6):13):33):2,45:0.0):16,46:9):28,(47:2,(48:1,(49:3,(((((((((50:6,(((52:2,57:8):1,53:0.0):6,64:9):9):3,66:3):4,65:3):4,54:11):7,(55:5,60:3):6):4,(56:4,63:5):10):11,(((59:1,62:0.0):6,67:13):7,61:8):11):13,51:10):5,58:5):4):11):7):22):38):23):23):11):6):19):14):14):8,(18:9,((19:8,((71:4,(72:5,((73:10,((((((74:0.0,76:0.0):3,(79:0.0,80:0.0):4):2,(77:0.0,78:0.0):3):3,75:1):14,((((((83:1,85:1):1,87:8):6,84:6):3,86:2):16,90:21):4,89:0.0):21):13,82:10):7):9,81:8):14):13):1,88:3):27):24,((68:3,69:2):5,70:3):19):28):20):4,21:4):10):23):3):7):0.0;
	TREE Tree_168 = (1:10,(2:11,(3:8,(4:9,((((((5:9,(8:3,((9:1,13:5):11,((10:12,((11:0.0,12:5):17,((15:1,16:0.0):5,17:5):4):6):9,14:6):15):6):12):14,6:18):16,7:6):16,(20:11,(22:3,(23:6,((24:6,(25:10,(26:10,27:2):8):10):25,(28:4,(((29:14,(32:3,35:0.0):14):14,((30:7,(31:11,34:7):10):9,((33:1,36:3):4,(((37:2,40:2):3,39:2):3,38:0.0):8):7):6):26,((((((41:6,(43:1,44:2):9):8,42:12):19,(91:12,((((92:1,(93:1,105:2):4):12,((((96:5,101:6):11,(((98:14,(100:5,103:6):8):8,(99:2,104:10):8):4,102:2):11):6,106:6):10,97:10):18):6,94:4):3,95:6):13):33):2,45:0.0):16,46:9):28,(47:2,(48:1,(49:3,(((((((((50:6,(((52:2,57:8):1,53:0.0):6,64:9):9):3,66:3):4,65:3):4,54:11):7,(55:5,60:3):6):4,(56:4,63:5):10):11,(((59:1,62:0.0):6,67:13):7,61:8):11):13,51:10):5,58:5):4):11):7):22):38):23):23):11):6):19):20):9,(18:6,((19:8,((71:4,(72:5,((73:10,((((((74:0.0,76:0.0):3,(79:0.0,80:0.0):4):2,(77:0.0,78:0.0):3):3,75:1):14,((((((83:1,85:1):1,87:8):6,84:6):3,86:2):16,90:21):4,89:0.0):21):13,82:10):7):9,81:8):14):13):1,88:3):27):24,((68:3,69:2):5,70:3):19):31):20):4,21:4):9):23):3):7):0.0;
	TREE Tree_169 = (1:10,(2:11,(3:8,(4:9,(((((5:9,(8:3,((9:1,13:5):11,((10:12,((11:0.0,12:5):17,((15:1,16:0.0):5,17:5):4):6):9,14:6):15):6):12):15,6:17):18,(7:12,(20:11,(22:3,(23:6,((24:6,(25:10,(26:10,27:2):8):10):25,(28:4,((((29:14,(32:3,35:0.0):14):14,(30:7,(31:11,34:7):10):10):4,((33:1,36:3):4,(((37:2,40:2):3,39:2):3,38:0.0):8):8):26,((((((41:6,(43:1,44:2):9):8,42:12):19,(91:12,((((92:1,(93:1,105:2):4):12,((((96:5,101:6):11,(((98:14,(100:5,103:6):8):8,(99:2,104:10):8):4,102:2):11):6,106:6):10,97:10):18):6,94:4):3,95:6):13):33):2,45:0.0):16,46:9):28,(47:2,(48:1,(49:3,(((((((((50:6,(((52:2,57:8):1,53:0.0):6,64:9):9):3,66:3):4,65:3):4,54:11):7,(55:5,60:3):6):4,(56:4,63:5):10):11,(((59:1,62:0.0):6,67:13):7,61:8):11):13,51:10):5,58:5):4):11):7):22):38):23):23):11):6):19):14):14):8,(18:9,((19:8,((71:4,(72:5,((73:10,((((((74:0.0,76:0.0):3,(79:0.0,80:0.0):4):2,(77:0.0,78:0.0):3):3,75:1):14,((((((83:1,85:1):1,87:8):6,84:6):3,86:2):16,90:21):4,89:0.0):21):13,82:10):7):9,81:8):14):13):1,88:3):27):24,((68:3,69:2):5,70:3):19):28):20):4,21:4):10):23):3):7):0.0;
	TREE Tree_170 = (1:10,(2:11,(3:8,(4:9,(((((5:9,(8:3,((9:1,13:5):11,((10:12,((11:0.0,12:5):17,((15:1,16:0.0):5,17:5):4):6):9,14:6):15):6):12):15,6:17):18,(7:12,(20:11,(22:3,(23:6,((24:6,(25:10,(26:10,27:2):8):10):25,(28:4,(((29:14,(32:3,35:0.0):14):14,((30:7,(31:11,34:7):10):9,((33:1,36:3):4,(((37:2,40:2):3,39:2):3,38:0.0):8):7):6):26,((((((41:6,(43:1,44:2):9):8,42:12):19,(91:12,((((92:1,(93:1,105:2):4):12,((((96:5,101:6):10,((98:14,(99:6,((100:7,103:4):10,104:7):8):4):3,102:2):13):7,106:6):10,97:10):18):6,94:4):3,95:6):13):33):2,45:0.0):16,46:9):28,(47:2,(48:1,(49:3,(((((((((50:6,(((52:2,57:8):1,53:0.0):6,64:9):9):3,66:3):4,65:3):4,54:11):7,(55:5,60:3):6):4,(56:4,63:5):10):11,(((59:1,62:0.0):6,67:13):7,61:8):11):13,51:10):5,58:5):4):11):7):22):38):23):23):11):6):19):14):14):8,(18:9,((19:8,((71:4,(72:5,((73:10,((((((74:0.0,76:0.0):3,(79:0.0,80:0.0):4):2,(77:0.0,78:0.0):3):3,75:1):14,((((((83:1,85:1):1,87:8):6,84:6):3,86:2):16,90:21):4,89:0.0):21):13,82:10):7):9,81:8):14):13):1,88:3):27):24,((68:3,69:2):5,70:3):19):28):20):4,21:4):10):23):3):7):0.0;
	TREE Tree_171 = (1:10,(2:11,(3:8,(4:9,(((((5:9,(8:3,((9:1,13:5):11,((10:12,((11:0.0,12:5):17,((15:1,16:0.0):5,17:5):4):6):9,14:6):15):6):12):15,6:17):18,(7:12,(20:11,(22:3,(23:6,((24:6,(25:10,(26:10,27:2):8):10):25,(28:4,(((29:14,(32:3,35:0.0):14):14,((30:7,(31:11,34:7):10):9,((33:1,36:3):4,(((37:2,40:2):3,39:2):3,38:0.0):8):7):6):26,((((((41:6,(43:1,44:2):9):8,42:12):19,(91:12,((((92:1,(93:1,105:2):4):12,((((96:5,101:6):11,(((98:14,(100:5,103:6):8):8,(99:2,104:10):8):4,102:2):11):6,106:6):10,97:10):18):6,94:4):3,95:6):13):33):2,45:0.0):16,46:9):28,(47:2,(48:1,(49:3,((((((((((50:6,(((52:2,57:8):1,53:0.0):6,64:9):9):3,66:3):5,54:10):4,65:3):6,60:2):3,55:10):4,(56:3,63:6):9):11,(((59:1,62:0.0):4,67:15):4,61:11):11):3,58:5):18,51:8):6):10):7):21):38):23):23):11):6):19):14):14):8,(18:9,((19:8,((71:4,(72:5,((73:10,((((((74:0.0,76:0.0):3,(79:0.0,80:0.0):4):2,(77:0.0,78:0.0):3):3,75:1):14,((((((83:1,85:1):1,87:8):6,84:6):3,86:2):16,90:21):4,89:0.0):21):13,82:10):7):9,81:8):14):13):1,88:3):27):24,((68:3,69:2):5,70:3):19):28):20):4,21:4):10):23):3):7):0.0;
	TREE Tree_172 = (1:10,(2:11,(3:8,(4:9,(((((5:9,(8:3,((9:1,13:5):11,((10:12,((11:0.0,12:5):17,((15:1,16:0.0):5,17:5):4):6):9,14:6):15):6):12):15,6:17):18,(7:12,(20:11,(22:3,(23:6,((24:6,(25:10,(26:10,27:2):8):10):25,(28:4,(((29:14,(32:3,35:0.0):14):14,((30:7,(31:11,34:7):10):9,((33:1,36:3):4,(((37:2,40:2):3,39:2):3,38:0.0):8):7):6):26,((((((41:6,(43:1,44:2):9):8,42:12):20,(91:11,((((92:1,(93:1,105:2):4):12,((((96:5,101:6):11,(((98:14,(100:5,103:6):8):8,(99:2,104:10):8):4,102:2):11):6,106:6):10,97:10):18):3,95:8):5,94:3):14):33):2,45:0.0):16,46:8):28,(47:2,(48:1,(49:3,((((((((((50:6,(((52:2,57:8):1,53:0.0):6,64:9):9):3,66:3):5,54:10):4,65:3):6,60:2):4,55:9):3,(56:4,63:5):10):11,(((59:1,62:0.0):6,67:13):6,61:9):11):14,51:10):5,58:5):4):11):7):22):38):23):23):11):6):19):14):14):8,(18:9,((19:8,((71:4,(72:5,((73:10,((((((74:0.0,76:0.0):3,(79:0.0,80:0.0):4):2,(77:0.0,78:0.0):3):3,75:1):14,((((((83:1,85:1):1,87:8):6,84:6):3,86:2):16,90:21):4,89:0.0):21):13,82:10):7):9,81:8):14):13):1,88:3):27):24,((68:3,69:2):5,70:3):19):28):20):4,21:4):10):23):3):7):0.0;
	TREE Tree_173 = (1:10,(2:11,(3:8,(4:9,(((((5:9,(8:3,((9:1,13:5):11,((10:12,((11:0.0,12:5):17,((15:1,16:0.0):5,17:5):4):6):9,14:6):15):6):12):15,6:17):18,(7:12,(20:11,(22:3,(23:6,((24:6,(25:10,(26:10,27:2):8):10):25,(28:4,(((29:14,(32:3,35:0.0):14):14,((30:7,(31:11,34:7):10):9,((33:1,36:3):4,(((37:2,40:2):3,39:2):3,38:0.0):8):7):6):26,((((((41:6,(43:1,44:2):9):8,42:12):19,(91:12,((((92:1,(93:1,105:2):4):12,((((96:5,101:6):11,(((98:14,100:11):6,((99:3,104:9):5,103:7):6):5,102:2):10):6,106:6):10,97:10):18):6,94:4):3,95:6):13):33):2,45:0.0):16,46:9):28,(47:2,(48:1,(49:3,((((((((((50:6,(((52:2,57:8):1,53:0.0):6,64:9):9):3,66:3):5,54:10):4,65:3):6,60:2):4,55:9):3,(56:4,63:5):10):11,(((59:1,62:0.0):6,67:13):6,61:9):11):14,51:10):5,58:5):4):11):7):22):38):23):23):11):6):19):14):14):8,(18:9,((19:8,((71:4,(72:5,((73:10,((((((74:0.0,76:0.0):3,(79:0.0,80:0.0):4):2,(77:0.0,78:0.0):3):3,75:1):14,((((((83:1,85:1):1,87:8):6,84:6):3,86:2):16,90:21):4,89:0.0):21):13,82:10):7):9,81:8):14):13):1,88:3):27):24,((68:3,69:2):5,70:3):19):28):20):4,21:4):10):23):3):7):0.0;
	TREE Tree_174 = (1:10,(2:11,(3:8,(4:9,(((((5:9,(8:3,((9:1,13:5):11,((10:12,((11:0.0,12:5):17,((15:1,16:0.0):5,17:5):4):6):9,14:6):15):6):12):15,6:17):18,(7:12,(20:11,(22:3,(23:6,((24:6,(25:10,(26:10,27:2):8):10):25,(28:4,(((29:14,(32:3,35:0.0):14):14,((30:7,(31:11,34:7):10):9,((33:1,36:3):4,(((37:2,40:2):3,39:2):3,38:0.0):8):7):6):26,((((((41:6,(43:1,44:2):9):8,42:12):19,(91:12,((((92:1,(93:1,105:2):4):12,((((96:5,101:6):11,(((98:14,100:11):6,(99:6,(103:7,104:2):9):6):5,102:2):10):6,106:6):10,97:10):18):6,94:4):3,95:6):13):33):2,45:0.0):16,46:9):28,(47:2,(48:1,(49:3,((((((((((50:6,(((52:2,57:8):1,53:0.0):6,64:9):9):3,66:3):5,54:10):4,65:3):6,60:2):4,55:9):3,(56:4,63:5):10):11,(((59:1,62:0.0):6,67:13):6,61:9):11):14,51:10):5,58:5):4):11):7):22):38):23):23):11):6):19):14):14):8,(18:9,((19:8,((71:4,(72:5,((73:10,((((((74:0.0,76:0.0):3,(79:0.0,80:0.0):4):2,(77:0.0,78:0.0):3):3,75:1):14,((((((83:1,85:1):1,87:8):6,84:6):3,86:2):16,90:21):4,89:0.0):21):13,82:10):7):9,81:8):14):13):1,88:3):27):24,((68:3,69:2):5,70:3):19):28):20):4,21:4):10):23):3):7):0.0;
	TREE Tree_175 = (1:10,(2:11,(3:8,(4:9,((((((5:9,(8:3,((9:1,13:5):11,((10:12,((11:0.0,12:5):17,((15:1,16:0.0):5,17:5):4):6):9,14:6):15):6):12):14,6:18):16,7:6):16,(20:11,(22:3,(23:6,((24:6,(25:10,(26:10,27:2):8):10):25,(28:4,(((29:14,(32:3,35:0.0):14):14,((30:7,(31:11,34:7):10):9,((33:1,36:3):4,(((37:2,40:2):3,39:2):3,38:0.0):8):7):6):26,((((((41:6,(43:1,44:2):9):8,42:12):19,(91:12,((((92:1,(93:1,105:2):4):12,((((96:5,101:6):11,(((98:14,(100:5,103:6):8):8,(99:2,104:10):8):4,102:2):11):6,106:6):10,97:10):18):6,94:4):3,95:6):13):33):2,45:0.0):16,46:9):28,(47:2,(48:1,(49:3,((((((((((50:6,(((52:2,57:8):1,53:0.0):6,64:9):9):3,66:3):5,54:10):4,65:3):6,60:2):4,55:9):3,(56:4,63:5):10):11,(((59:1,62:0.0):6,67:13):6,61:9):11):14,51:10):5,58:5):4):11):7):22):38):23):23):11):6):19):20):9,(18:6,((19:8,((71:4,(72:5,((73:10,((((((74:0.0,76:0.0):3,(79:0.0,80:0.0):4):2,(77:0.0,78:0.0):3):3,75:1):14,((((((83:1,85:1):1,87:8):6,84:6):3,86:2):16,90:21):4,89:0.0):21):13,82:10):7):9,81:8):14):13):1,88:3):27):24,((68:3,69:2):5,70:3):19):31):20):4,21:4):9):23):3):7):0.0;
	TREE Tree_176 = (1:10,(2:11,(3:8,(4:9,(((((5:9,(8:3,((9:1,13:5):11,((10:12,((11:0.0,12:5):17,((15:1,16:0.0):5,17:5):4):6):9,14:6):15):6):12):15,6:17):18,(7:12,(20:11,(22:3,(23:6,((24:6,(25:10,(26:10,27:2):8):10):25,(28:4,((((29:14,(32:3,35:0.0):14):14,(30:7,(31:11,34:7):10):10):4,((33:1,36:3):4,(((37:2,40:2):3,39:2):3,38:0.0):8):8):26,((((((41:6,(43:1,44:2):9):8,42:12):19,(91:12,((((92:1,(93:1,105:2):4):12,((((96:5,101:6):11,(((98:14,(100:5,103:6):8):8,(99:2,104:10):8):4,102:2):11):6,106:6):10,97:10):18):6,94:4):3,95:6):13):33):2,45:0.0):16,46:9):28,(47:2,(48:1,(49:3,((((((((((50:6,(((52:2,57:8):1,53:0.0):6,64:9):9):3,66:3):5,54:10):4,65:3):6,60:2):4,55:9):3,(56:4,63:5):10):11,(((59:1,62:0.0):6,67:13):6,61:9):11):14,51:10):5,58:5):4):11):7):22):38):23):23):11):6):19):14):14):8,(18:9,((19:8,((71:4,(72:5,((73:10,((((((74:0.0,76:0.0):3,(79:0.0,80:0.0):4):2,(77:0.0,78:0.0):3):3,75:1):14,((((((83:1,85:1):1,87:8):6,84:6):3,86:2):16,90:21):4,89:0.0):21):13,82:10):7):9,81:8):14):13):1,88:3):27):24,((68:3,69:2):5,70:3):19):28):20):4,21:4):10):23):3):7):0.0;
	TREE Tree_177 = (1:10,(2:11,(3:8,(4:9,(((((5:9,(8:3,((9:1,13:5):11,((10:12,((11:0.0,12:5):17,((15:1,16:0.0):5,17:5):4):6):9,14:6):15):6):12):15,6:17):18,(7:12,(20:11,(22:3,(23:6,((24:6,(25:10,(26:10,27:2):8):10):25,(28:4,(((29:14,(32:3,35:0.0):14):14,((30:7,(31:11,34:7):10):9,((33:1,36:3):4,(((37:2,40:2):3,39:2):3,38:0.0):8):7):6):26,((((((41:6,(43:1,44:2):9):8,42:12):19,(91:12,((((92:1,(93:1,105:2):4):12,((((96:5,101:6):10,((98:14,(99:6,((100:7,103:4):10,104:7):8):4):3,102:2):13):7,106:6):10,97:10):18):6,94:4):3,95:6):13):33):2,45:0.0):16,46:9):28,(47:2,(48:1,(49:3,((((((((((50:6,(((52:2,57:8):1,53:0.0):6,64:9):9):3,66:3):5,54:10):4,65:3):6,60:2):4,55:9):3,(56:4,63:5):10):11,(((59:1,62:0.0):6,67:13):6,61:9):11):14,51:10):5,58:5):4):11):7):22):38):23):23):11):6):19):14):14):8,(18:9,((19:8,((71:4,(72:5,((73:10,((((((74:0.0,76:0.0):3,(79:0.0,80:0.0):4):2,(77:0.0,78:0.0):3):3,75:1):14,((((((83:1,85:1):1,87:8):6,84:6):3,86:2):16,90:21):4,89:0.0):21):13,82:10):7):9,81:8):14):13):1,88:3):27):24,((68:3,69:2):5,70:3):19):28):20):4,21:4):10):23):3):7):0.0;
	TREE Tree_178 = (1:10,(2:11,(3:8,(4:9,(((((5:9,(8:3,((9:1,13:5):11,((10:12,((11:0.0,12:5):17,((15:1,16:0.0):5,17:5):4):6):9,14:6):15):6):12):15,6:17):18,(7:12,(20:11,(22:3,(23:6,((24:6,(25:10,(26:10,27:2):8):10):25,(28:4,(((29:14,(32:3,35:0.0):14):14,((30:7,(31:11,34:7):10):9,((33:1,36:3):4,(((37:2,40:2):3,39:2):3,38:0.0):8):7):6):26,((((((41:6,(43:1,44:2):9):8,42:12):20,(91:11,((((92:1,(93:1,105:2):4):12,((((96:5,101:6):11,(((98:14,(100:5,103:6):8):8,(99:2,104:10):8):4,102:2):11):6,106:6):10,97:10):18):3,95:8):5,94:3):14):33):2,45:0.0):16,46:8):28,(47:2,(48:1,(49:3,(((((((((50:6,(((52:2,57:8):1,53:0.0):6,64:9):9):3,66:3):5,54:10):4,65:3):7,(55:6,60:2):6):5,(56:3,63:6):9):11,(((59:1,62:0.0):4,67:15):5,61:10):11):3,58:5):17,51:8):6):10):7):21):38):23):23):11):6):19):14):14):8,(18:9,((19:8,((71:4,(72:5,((73:10,((((((74:0.0,76:0.0):3,(79:0.0,80:0.0):4):2,(77:0.0,78:0.0):3):3,75:1):14,((((((83:1,85:1):1,87:8):6,84:6):3,86:2):16,90:21):4,89:0.0):21):13,82:10):7):9,81:8):14):13):1,88:3):27):24,((68:3,69:2):5,70:3):19):28):20):4,21:4):10):23):3):7):0.0;
	TREE Tree_179 = (1:10,(2:11,(3:8,(4:9,(((((5:9,(8:3,((9:1,13:5):11,((10:12,((11:0.0,12:5):17,((15:1,16:0.0):5,17:5):4):6):9,14:6):15):6):12):15,6:17):18,(7:12,(20:11,(22:3,(23:6,((24:6,(25:10,(26:10,27:2):8):10):25,(28:4,(((29:14,(32:3,35:0.0):14):14,((30:7,(31:11,34:7):10):9,((33:1,36:3):4,(((37:2,40:2):3,39:2):3,38:0.0):8):7):6):26,((((((41:6,(43:1,44:2):9):8,42:12):19,(91:12,((((92:1,(93:1,105:2):4):12,((((96:5,101:6):11,(((98:14,100:11):6,((99:3,104:9):5,103:7):6):5,102:2):10):6,106:6):10,97:10):18):6,94:4):3,95:6):13):33):2,45:0.0):16,46:9):28,(47:2,(48:1,(49:3,(((((((((50:6,(((52:2,57:8):1,53:0.0):6,64:9):9):3,66:3):5,54:10):4,65:3):7,(55:6,60:2):6):5,(56:3,63:6):9):11,(((59:1,62:0.0):4,67:15):5,61:10):11):3,58:5):17,51:8):6):10):7):21):38):23):23):11):6):19):14):14):8,(18:9,((19:8,((71:4,(72:5,((73:10,((((((74:0.0,76:0.0):3,(79:0.0,80:0.0):4):2,(77:0.0,78:0.0):3):3,75:1):14,((((((83:1,85:1):1,87:8):6,84:6):3,86:2):16,90:21):4,89:0.0):21):13,82:10):7):9,81:8):14):13):1,88:3):27):24,((68:3,69:2):5,70:3):19):28):20):4,21:4):10):23):3):7):0.0;
	TREE Tree_180 = (1:10,(2:11,(3:8,(4:9,(((((5:9,(8:3,((9:1,13:5):11,((10:12,((11:0.0,12:5):17,((15:1,16:0.0):5,17:5):4):6):9,14:6):15):6):12):15,6:17):18,(7:12,(20:11,(22:3,(23:6,((24:6,(25:10,(26:10,27:2):8):10):25,(28:4,(((29:14,(32:3,35:0.0):14):14,((30:7,(31:11,34:7):10):9,((33:1,36:3):4,(((37:2,40:2):3,39:2):3,38:0.0):8):7):6):26,((((((41:6,(43:1,44:2):9):8,42:12):19,(91:12,((((92:1,(93:1,105:2):4):12,((((96:5,101:6):11,(((98:14,100:11):6,(99:6,(103:7,104:2):9):6):5,102:2):10):6,106:6):10,97:10):18):6,94:4):3,95:6):13):33):2,45:0.0):16,46:9):28,(47:2,(48:1,(49:3,(((((((((50:6,(((52:2,57:8):1,53:0.0):6,64:9):9):3,66:3):5,54:10):4,65:3):7,(55:6,60:2):6):5,(56:3,63:6):9):11,(((59:1,62:0.0):4,67:15):5,61:10):11):3,58:5):17,51:8):6):10):7):21):38):23):23):11):6):19):14):14):8,(18:9,((19:8,((71:4,(72:5,((73:10,((((((74:0.0,76:0.0):3,(79:0.0,80:0.0):4):2,(77:0.0,78:0.0):3):3,75:1):14,((((((83:1,85:1):1,87:8):6,84:6):3,86:2):16,90:21):4,89:0.0):21):13,82:10):7):9,81:8):14):13):1,88:3):27):24,((68:3,69:2):5,70:3):19):28):20):4,21:4):10):23):3):7):0.0;
	TREE Tree_181 = (1:10,(2:11,(3:8,(4:9,((((((5:9,(8:3,((9:1,13:5):11,((10:12,((11:0.0,12:5):17,((15:1,16:0.0):5,17:5):4):6):9,14:6):15):6):12):14,6:18):16,7:6):16,(20:11,(22:3,(23:6,((24:6,(25:10,(26:10,27:2):8):10):25,(28:4,(((29:14,(32:3,35:0.0):14):14,((30:7,(31:11,34:7):10):9,((33:1,36:3):4,(((37:2,40:2):3,39:2):3,38:0.0):8):7):6):26,((((((41:6,(43:1,44:2):9):8,42:12):19,(91:12,((((92:1,(93:1,105:2):4):12,((((96:5,101:6):11,(((98:14,(100:5,103:6):8):8,(99:2,104:10):8):4,102:2):11):6,106:6):10,97:10):18):6,94:4):3,95:6):13):33):2,45:0.0):16,46:9):28,(47:2,(48:1,(49:3,(((((((((50:6,(((52:2,57:8):1,53:0.0):6,64:9):9):3,66:3):5,54:10):4,65:3):7,(55:6,60:2):6):5,(56:3,63:6):9):11,(((59:1,62:0.0):4,67:15):5,61:10):11):3,58:5):17,51:8):6):10):7):21):38):23):23):11):6):19):20):9,(18:6,((19:8,((71:4,(72:5,((73:10,((((((74:0.0,76:0.0):3,(79:0.0,80:0.0):4):2,(77:0.0,78:0.0):3):3,75:1):14,((((((83:1,85:1):1,87:8):6,84:6):3,86:2):16,90:21):4,89:0.0):21):13,82:10):7):9,81:8):14):13):1,88:3):27):24,((68:3,69:2):5,70:3):19):31):20):4,21:4):9):23):3):7):0.0;
	TREE Tree_182 = (1:10,(2:11,(3:8,(4:9,(((((5:9,(8:3,((9:1,13:5):11,((10:12,((11:0.0,12:5):17,((15:1,16:0.0):5,17:5):4):6):9,14:6):15):6):12):15,6:17):18,(7:12,(20:11,(22:3,(23:6,((24:6,(25:10,(26:10,27:2):8):10):25,(28:4,((((29:14,(32:3,35:0.0):14):14,(30:7,(31:11,34:7):10):10):4,((33:1,36:3):4,(((37:2,40:2):3,39:2):3,38:0.0):8):8):25,((((((41:6,(43:1,44:2):9):8,42:12):18,(91:12,((((92:1,(93:1,105:2):4):12,((((96:5,101:6):11,(((98:14,(100:5,103:6):8):8,(99:2,104:10):8):4,102:2):11):6,106:6):10,97:10):18):6,94:4):3,95:6):13):34):2,45:0.0):16,46:9):28,(47:2,(48:1,(49:3,(((((((((50:6,(((52:2,57:8):1,53:0.0):6,64:9):9):3,66:3):5,54:10):4,65:3):7,(55:6,60:2):6):5,(56:3,63:6):9):11,(((59:1,62:0.0):4,67:15):5,61:10):11):3,58:5):18,51:7):6):10):7):21):38):23):24):11):6):19):14):14):8,(18:9,((19:8,((71:4,(72:5,((73:10,((((((74:0.0,76:0.0):3,(79:0.0,80:0.0):4):2,(77:0.0,78:0.0):3):3,75:1):14,((((((83:1,85:1):1,87:8):6,84:6):3,86:2):16,90:21):4,89:0.0):21):13,82:10):7):9,81:8):14):13):1,88:3):27):24,((68:3,69:2):5,70:3):19):28):20):4,21:4):10):23):3):7):0.0;
	TREE Tree_183 = (1:10,(2:11,(3:8,(4:9,(((((5:9,(8:3,((9:1,13:5):11,((10:12,((11:0.0,12:5):17,((15:1,16:0.0):5,17:5):4):6):9,14:6):15):6):12):15,6:17):18,(7:12,(20:11,(22:3,(23:6,((24:6,(25:10,(26:10,27:2):8):10):25,(28:4,(((29:14,(32:3,35:0.0):14):14,((30:7,(31:11,34:7):10):9,((33:1,36:3):4,(((37:2,40:2):3,39:2):3,38:0.0):8):7):6):26,((((((41:6,(43:1,44:2):9):8,42:12):19,(91:12,((((92:1,(93:1,105:2):4):12,((((96:5,101:6):11,(((98:14,(100:5,103:6):8):8,(99:2,104:10):8):4,102:2):11):6,106:6):10,97:10):18):6,94:4):3,95:6):13):33):2,45:0.0):16,46:9):28,(47:2,(48:1,(49:3,((((((((((50:6,(((52:2,57:8):1,53:0.0):6,64:9):9):3,66:3):4,65:3):5,54:10):6,60:2):3,55:10):4,(56:3,63:6):9):11,(((59:1,62:0.0):4,67:15):4,61:11):11):3,58:5):18,51:8):6):10):7):21):38):23):23):11):6):19):14):14):8,(18:9,((19:8,((71:4,(72:5,((73:10,((((((74:0.0,76:0.0):3,(79:0.0,80:0.0):4):2,(77:0.0,78:0.0):3):3,75:1):14,((((((83:1,85:1):1,87:8):6,84:6):3,86:2):16,90:21):4,89:0.0):21):13,82:10):7):9,81:8):14):13):1,88:3):27):24,((68:3,69:2):5,70:3):19):28):20):4,21:4):10):23):3):7):0.0;
	TREE Tree_184 = (1:10,(2:11,(3:8,(4:9,(((((5:9,(8:3,((9:1,13:5):11,((10:12,((11:0.0,12:5):17,((15:1,16:0.0):5,17:5):4):6):9,14:6):15):6):12):15,6:17):18,(7:12,(20:11,(22:3,(23:6,((24:6,(25:10,(26:10,27:2):8):10):25,(28:4,(((29:14,(32:3,35:0.0):14):14,((30:7,(31:11,34:7):10):9,((33:1,36:3):4,(((37:2,40:2):3,39:2):3,38:0.0):8):7):6):26,((((((41:6,(43:1,44:2):9):8,42:12):19,(91:12,((((92:1,(93:1,105:2):4):12,((((96:5,101:6):10,((98:14,(99:6,((100:7,103:4):10,104:7):8):4):3,102:2):13):7,106:6):10,97:10):18):6,94:4):3,95:6):13):33):2,45:0.0):16,46:9):28,(47:2,(48:1,(49:3,(((((((((50:6,(((52:2,57:8):1,53:0.0):6,64:9):9):3,66:3):5,54:10):4,65:3):7,(55:6,60:2):6):5,(56:3,63:6):9):11,(((59:1,62:0.0):4,67:15):5,61:10):11):3,58:5):17,51:8):6):10):7):21):38):23):23):11):6):19):14):14):8,(18:9,((19:8,((71:4,(72:5,((73:10,((((((74:0.0,76:0.0):3,(79:0.0,80:0.0):4):2,(77:0.0,78:0.0):3):3,75:1):14,((((((83:1,85:1):1,87:8):6,84:6):3,86:2):16,90:21):4,89:0.0):21):13,82:10):7):9,81:8):14):13):1,88:3):27):24,((68:3,69:2):5,70:3):19):28):20):4,21:4):10):23):3):7):0.0;
	TREE Tree_185 = (1:10,(2:11,(3:8,(4:9,(((((5:9,(8:3,((9:1,13:5):11,((10:12,((11:0.0,12:5):17,((15:1,16:0.0):5,17:5):4):6):9,14:6):15):6):12):15,6:17):18,(7:12,(20:11,(22:3,(23:6,((24:6,(25:10,(26:10,27:2):8):10):25,(28:4,(((29:14,(32:3,35:0.0):14):14,((30:7,(31:11,34:7):10):9,((33:1,36:3):4,(((37:2,40:2):3,39:2):3,38:0.0):8):7):6):26,((((((41:6,(43:1,44:2):9):8,42:12):20,(91:11,((((92:1,(93:1,105:2):4):12,((((96:5,101:6):11,(((98:14,100:11):6,((99:3,104:9):5,103:7):6):5,102:2):10):6,106:6):10,97:10):18):3,95:8):5,94:3):14):33):2,45:0.0):16,46:8):28,(47:2,(48:1,(49:3,(((((((((50:6,(((52:2,57:8):1,53:0.0):6,64:9):9):3,66:3):4,54:11):4,65:3):7,(55:5,60:3):6):4,(56:4,63:5):10):11,(((59:1,62:0.0):6,67:13):7,61:8):11):13,51:10):5,58:5):4):11):7):22):38):23):23):11):6):19):14):14):8,(18:9,((19:8,((71:4,(72:5,((73:10,((((((74:0.0,76:0.0):3,(79:0.0,80:0.0):4):2,(77:0.0,78:0.0):3):3,75:1):14,((((((83:1,85:1):1,87:8):6,84:6):3,86:2):16,90:21):4,89:0.0):21):13,82:10):7):9,81:8):14):13):1,88:3):27):24,((68:3,69:2):5,70:3):19):28):20):4,21:4):10):23):3):7):0.0;
	TREE Tree_186 = (1:10,(2:11,(3:8,(4:9,(((((5:9,(8:3,((9:1,13:5):11,((10:12,((11:0.0,12:5):17,((15:1,16:0.0):5,17:5):4):6):9,14:6):15):6):12):15,6:17):18,(7:12,(20:11,(22:3,(23:6,((24:6,(25:10,(26:10,27:2):8):10):25,(28:4,(((29:14,(32:3,35:0.0):14):14,((30:7,(31:11,34:7):10):9,((33:1,36:3):4,(((37:2,40:2):3,39:2):3,38:0.0):8):7):6):26,((((((41:6,(43:1,44:2):9):8,42:12):20,(91:11,((((92:1,(93:1,105:2):4):12,((((96:5,101:6):11,(((98:14,100:11):6,(99:6,(103:7,104:2):9):6):5,102:2):10):6,106:6):10,97:10):18):3,95:8):5,94:3):14):33):2,45:0.0):16,46:8):28,(47:2,(48:1,(49:3,(((((((((50:6,(((52:2,57:8):1,53:0.0):6,64:9):9):3,66:3):4,54:11):4,65:3):7,(55:5,60:3):6):4,(56:4,63:5):10):11,(((59:1,62:0.0):6,67:13):7,61:8):11):13,51:10):5,58:5):4):11):7):22):38):23):23):11):6):19):14):14):8,(18:9,((19:8,((71:4,(72:5,((73:10,((((((74:0.0,76:0.0):3,(79:0.0,80:0.0):4):2,(77:0.0,78:0.0):3):3,75:1):14,((((((83:1,85:1):1,87:8):6,84:6):3,86:2):16,90:21):4,89:0.0):21):13,82:10):7):9,81:8):14):13):1,88:3):27):24,((68:3,69:2):5,70:3):19):28):20):4,21:4):10):23):3):7):0.0;
	TREE Tree_187 = (1:10,(2:11,(3:8,(4:9,((((((5:9,(8:3,((9:1,13:5):11,((10:12,((11:0.0,12:5):17,((15:1,16:0.0):5,17:5):4):6):9,14:6):15):6):12):14,6:18):16,7:6):16,(20:11,(22:3,(23:6,((24:6,(25:10,(26:10,27:2):8):10):25,(28:4,(((29:14,(32:3,35:0.0):14):14,((30:7,(31:11,34:7):10):9,((33:1,36:3):4,(((37:2,40:2):3,39:2):3,38:0.0):8):7):6):26,((((((41:6,(43:1,44:2):9):8,42:12):20,(91:11,((((92:1,(93:1,105:2):4):12,((((96:5,101:6):11,(((98:14,(100:5,103:6):8):8,(99:2,104:10):8):4,102:2):11):6,106:6):10,97:10):18):3,95:8):5,94:3):14):33):2,45:0.0):16,46:8):28,(47:2,(48:1,(49:3,(((((((((50:6,(((52:2,57:8):1,53:0.0):6,64:9):9):3,66:3):4,54:11):4,65:3):7,(55:5,60:3):6):4,(56:4,63:5):10):11,(((59:1,62:0.0):6,67:13):7,61:8):11):13,51:10):5,58:5):4):11):7):22):38):23):23):11):6):19):20):9,(18:6,((19:8,((71:4,(72:5,((73:10,((((((74:0.0,76:0.0):3,(79:0.0,80:0.0):4):2,(77:0.0,78:0.0):3):3,75:1):14,((((((83:1,85:1):1,87:8):6,84:6):3,86:2):16,90:21):4,89:0.0):21):13,82:10):7):9,81:8):14):13):1,88:3):27):24,((68:3,69:2):5,70:3):19):31):20):4,21:4):9):23):3):7):0.0;
	TREE Tree_188 = (1:10,(2:11,(3:8,(4:9,(((((5:9,(8:3,((9:1,13:5):11,((10:12,((11:0.0,12:5):17,((15:1,16:0.0):5,17:5):4):6):9,14:6):15):6):12):15,6:17):18,(7:12,(20:11,(22:3,(23:6,((24:6,(25:10,(26:10,27:2):8):10):25,(28:4,((((29:14,(32:3,35:0.0):14):14,(30:7,(31:11,34:7):10):10):4,((33:1,36:3):4,(((37:2,40:2):3,39:2):3,38:0.0):8):8):26,((((((41:6,(43:1,44:2):9):8,42:12):20,(91:11,((((92:1,(93:1,105:2):4):12,((((96:5,101:6):11,(((98:14,(100:5,103:6):8):8,(99:2,104:10):8):4,102:2):11):6,106:6):10,97:10):18):3,95:8):5,94:3):14):33):2,45:0.0):16,46:8):28,(47:2,(48:1,(49:3,(((((((((50:6,(((52:2,57:8):1,53:0.0):6,64:9):9):3,66:3):4,54:11):4,65:3):7,(55:5,60:3):6):4,(56:4,63:5):10):11,(((59:1,62:0.0):6,67:13):7,61:8):11):13,51:10):5,58:5):4):11):7):22):38):23):23):11):6):19):14):14):8,(18:9,((19:8,((71:4,(72:5,((73:10,((((((74:0.0,76:0.0):3,(79:0.0,80:0.0):4):2,(77:0.0,78:0.0):3):3,75:1):14,((((((83:1,85:1):1,87:8):6,84:6):3,86:2):16,90:21):4,89:0.0):21):13,82:10):7):9,81:8):14):13):1,88:3):27):24,((68:3,69:2):5,70:3):19):28):20):4,21:4):10):23):3):7):0.0;
	TREE Tree_189 = (1:10,(2:11,(3:8,(4:9,(((((5:9,(8:3,((9:1,13:5):11,((10:12,((11:0.0,12:5):17,((15:1,16:0.0):5,17:5):4):6):9,14:6):15):6):12):15,6:17):18,(7:12,(20:11,(22:3,(23:6,((24:6,(25:10,(26:10,27:2):8):10):25,(28:4,(((29:14,(32:3,35:0.0):14):14,((30:7,(31:11,34:7):10):9,((33:1,36:3):4,(((37:2,40:2):3,39:2):3,38:0.0):8):7):6):26,((((((41:6,(43:1,44:2):9):8,42:12):20,(91:11,((((92:1,(93:1,105:2):4):12,((((96:5,101:6):11,(((98:14,(100:5,103:6):8):8,(99:2,104:10):8):4,102:2):11):6,106:6):10,97:10):18):3,95:8):5,94:3):14):33):2,45:0.0):16,46:8):28,(47:2,(48:1,(49:3,((((((((((50:6,(((52:2,57:8):1,53:0.0):6,64:9):9):3,66:3):4,65:3):5,54:10):6,60:2):4,55:9):3,(56:4,63:5):10):11,(((59:1,62:0.0):6,67:13):6,61:9):11):14,51:10):5,58:5):4):11):7):22):38):23):23):11):6):19):14):14):8,(18:9,((19:8,((71:4,(72:5,((73:10,((((((74:0.0,76:0.0):3,(79:0.0,80:0.0):4):2,(77:0.0,78:0.0):3):3,75:1):14,((((((83:1,85:1):1,87:8):6,84:6):3,86:2):16,90:21):4,89:0.0):21):13,82:10):7):9,81:8):14):13):1,88:3):27):24,((68:3,69:2):5,70:3):19):28):20):4,21:4):10):23):3):7):0.0;
	TREE Tree_190 = (1:10,(2:11,(3:8,(4:9,(((((5:9,(8:3,((9:1,13:5):11,((10:12,((11:0.0,12:5):17,((15:1,16:0.0):5,17:5):4):6):9,14:6):15):6):12):15,6:17):18,(7:12,(20:11,(22:3,(23:6,((24:6,(25:10,(26:10,27:2):8):10):25,(28:4,(((29:14,(32:3,35:0.0):14):14,((30:7,(31:11,34:7):10):9,((33:1,36:3):4,(((37:2,40:2):3,39:2):3,38:0.0):8):7):6):26,((((((41:6,(43:1,44:2):9):8,42:12):20,(91:11,((((92:1,(93:1,105:2):4):12,((((96:5,101:6):10,((98:14,(99:6,((100:7,103:4):10,104:7):8):4):3,102:2):13):7,106:6):10,97:10):18):3,95:8):5,94:3):14):33):2,45:0.0):16,46:8):28,(47:2,(48:1,(49:3,(((((((((50:6,(((52:2,57:8):1,53:0.0):6,64:9):9):3,66:3):4,54:11):4,65:3):7,(55:5,60:3):6):4,(56:4,63:5):10):11,(((59:1,62:0.0):6,67:13):7,61:8):11):13,51:10):5,58:5):4):11):7):22):38):23):23):11):6):19):14):14):8,(18:9,((19:8,((71:4,(72:5,((73:10,((((((74:0.0,76:0.0):3,(79:0.0,80:0.0):4):2,(77:0.0,78:0.0):3):3,75:1):14,((((((83:1,85:1):1,87:8):6,84:6):3,86:2):16,90:21):4,89:0.0):21):13,82:10):7):9,81:8):14):13):1,88:3):27):24,((68:3,69:2):5,70:3):19):28):20):4,21:4):10):23):3):7):0.0;
	TREE Tree_191 = (1:10,(2:11,(3:8,(4:9,((((((5:9,(8:3,((9:1,13:5):11,((10:12,((11:0.0,12:5):17,((15:1,16:0.0):5,17:5):4):6):9,14:6):15):6):12):14,6:18):16,7:6):16,(20:11,(22:3,(23:6,((24:6,(25:10,(26:10,27:2):8):10):25,(28:4,(((29:14,(32:3,35:0.0):14):14,((30:7,(31:11,34:7):10):9,((33:1,36:3):4,(((37:2,40:2):3,39:2):3,38:0.0):8):7):6):26,((((((41:6,(43:1,44:2):9):8,42:12):19,(91:12,((((92:1,(93:1,105:2):4):12,((((96:5,101:6):11,(((98:14,100:11):6,((99:3,104:9):5,103:7):6):5,102:2):10):6,106:6):10,97:10):18):6,94:4):3,95:6):13):33):2,45:0.0):16,46:9):28,(47:2,(48:1,(49:3,(((((((((50:6,(((52:2,57:8):1,53:0.0):6,64:9):9):3,66:3):4,54:11):4,65:3):7,(55:5,60:3):6):4,(56:4,63:5):10):11,(((59:1,62:0.0):6,67:13):7,61:8):11):13,51:10):5,58:5):4):11):7):22):38):23):23):11):6):19):20):9,(18:6,((19:8,((71:4,(72:5,((73:10,((((((74:0.0,76:0.0):3,(79:0.0,80:0.0):4):2,(77:0.0,78:0.0):3):3,75:1):14,((((((83:1,85:1):1,87:8):6,84:6):3,86:2):16,90:21):4,89:0.0):21):13,82:10):7):9,81:8):14):13):1,88:3):27):24,((68:3,69:2):5,70:3):19):31):20):4,21:4):9):23):3):7):0.0;
	TREE Tree_192 = (1:10,(2:11,(3:8,(4:9,(((((5:9,(8:3,((9:1,13:5):11,((10:12,((11:0.0,12:5):17,((15:1,16:0.0):5,17:5):4):6):9,14:6):15):6):12):15,6:17):18,(7:12,(20:11,(22:3,(23:6,((24:6,(25:10,(26:10,27:2):8):10):25,(28:4,((((29:14,(32:3,35:0.0):14):14,(30:7,(31:11,34:7):10):10):4,((33:1,36:3):4,(((37:2,40:2):3,39:2):3,38:0.0):8):8):26,((((((41:6,(43:1,44:2):9):8,42:12):19,(91:12,((((92:1,(93:1,105:2):4):12,((((96:5,101:6):11,(((98:14,100:11):6,((99:3,104:9):5,103:7):6):5,102:2):10):6,106:6):10,97:10):18):6,94:4):3,95:6):13):33):2,45:0.0):16,46:9):28,(47:2,(48:1,(49:3,(((((((((50:6,(((52:2,57:8):1,53:0.0):6,64:9):9):3,66:3):4,54:11):4,65:3):7,(55:5,60:3):6):4,(56:4,63:5):10):11,(((59:1,62:0.0):6,67:13):7,61:8):11):13,51:10):5,58:5):4):11):7):22):38):23):23):11):6):19):14):14):8,(18:9,((19:8,((71:4,(72:5,((73:10,((((((74:0.0,76:0.0):3,(79:0.0,80:0.0):4):2,(77:0.0,78:0.0):3):3,75:1):14,((((((83:1,85:1):1,87:8):6,84:6):3,86:2):16,90:21):4,89:0.0):21):13,82:10):7):9,81:8):14):13):1,88:3):27):24,((68:3,69:2):5,70:3):19):28):20):4,21:4):10):23):3):7):0.0;
	TREE Tree_193 = (1:10,(2:11,(3:8,(4:9,(((((5:9,(8:3,((9:1,13:5):11,((10:12,((11:0.0,12:5):17,((15:1,16:0.0):5,17:5):4):6):9,14:6):15):6):12):15,6:17):18,(7:12,(20:11,(22:3,(23:6,((24:6,(25:10,(26:10,27:2):8):10):25,(28:4,(((29:14,(32:3,35:0.0):14):14,((30:7,(31:11,34:7):10):9,((33:1,36:3):4,(((37:2,40:2):3,39:2):3,38:0.0):8):7):6):26,((((((41:6,(43:1,44:2):9):8,42:12):19,(91:12,((((92:1,(93:1,105:2):4):12,((((96:5,101:6):11,(((98:14,100:11):6,((99:3,104:9):5,103:7):6):5,102:2):10):6,106:6):10,97:10):18):6,94:4):3,95:6):13):33):2,45:0.0):16,46:9):28,(47:2,(48:1,(49:3,((((((((((50:6,(((52:2,57:8):1,53:0.0):6,64:9):9):3,66:3):4,65:3):5,54:10):6,60:2):4,55:9):3,(56:4,63:5):10):11,(((59:1,62:0.0):6,67:13):6,61:9):11):14,51:10):5,58:5):4):11):7):22):38):23):23):11):6):19):14):14):8,(18:9,((19:8,((71:4,(72:5,((73:10,((((((74:0.0,76:0.0):3,(79:0.0,80:0.0):4):2,(77:0.0,78:0.0):3):3,75:1):14,((((((83:1,85:1):1,87:8):6,84:6):3,86:2):16,90:21):4,89:0.0):21):13,82:10):7):9,81:8):14):13):1,88:3):27):24,((68:3,69:2):5,70:3):19):28):20):4,21:4):10):23):3):7):0.0;
	TREE Tree_194 = (1:10,(2:11,(3:8,(4:9,((((((5:9,(8:3,((9:1,13:5):11,((10:12,((11:0.0,12:5):17,((15:1,16:0.0):5,17:5):4):6):9,14:6):15):6):12):14,6:18):16,7:6):16,(20:11,(22:3,(23:6,((24:6,(25:10,(26:10,27:2):8):10):25,(28:4,(((29:14,(32:3,35:0.0):14):14,((30:7,(31:11,34:7):10):9,((33:1,36:3):4,(((37:2,40:2):3,39:2):3,38:0.0):8):7):6):26,((((((41:6,(43:1,44:2):9):8,42:12):19,(91:12,((((92:1,(93:1,105:2):4):12,((((96:5,101:6):11,(((98:14,100:11):6,(99:6,(103:7,104:2):9):6):5,102:2):10):6,106:6):10,97:10):18):6,94:4):3,95:6):13):33):2,45:0.0):16,46:9):28,(47:2,(48:1,(49:3,(((((((((50:6,(((52:2,57:8):1,53:0.0):6,64:9):9):3,66:3):4,54:11):4,65:3):7,(55:5,60:3):6):4,(56:4,63:5):10):11,(((59:1,62:0.0):6,67:13):7,61:8):11):13,51:10):5,58:5):4):11):7):22):38):23):23):11):6):19):20):9,(18:6,((19:8,((71:4,(72:5,((73:10,((((((74:0.0,76:0.0):3,(79:0.0,80:0.0):4):2,(77:0.0,78:0.0):3):3,75:1):14,((((((83:1,85:1):1,87:8):6,84:6):3,86:2):16,90:21):4,89:0.0):21):13,82:10):7):9,81:8):14):13):1,88:3):27):24,((68:3,69:2):5,70:3):19):31):20):4,21:4):9):23):3):7):0.0;
	TREE Tree_195 = (1:10,(2:11,(3:8,(4:9,(((((5:9,(8:3,((9:1,13:5):11,((10:12,((11:0.0,12:5):17,((15:1,16:0.0):5,17:5):4):6):9,14:6):15):6):12):15,6:17):18,(7:12,(20:11,(22:3,(23:6,((24:6,(25:10,(26:10,27:2):8):10):25,(28:4,((((29:14,(32:3,35:0.0):14):14,(30:7,(31:11,34:7):10):10):4,((33:1,36:3):4,(((37:2,40:2):3,39:2):3,38:0.0):8):8):26,((((((41:6,(43:1,44:2):9):8,42:12):19,(91:12,((((92:1,(93:1,105:2):4):12,((((96:5,101:6):11,(((98:14,100:11):6,(99:6,(103:7,104:2):9):6):5,102:2):10):6,106:6):10,97:10):18):6,94:4):3,95:6):13):33):2,45:0.0):16,46:9):28,(47:2,(48:1,(49:3,(((((((((50:6,(((52:2,57:8):1,53:0.0):6,64:9):9):3,66:3):4,54:11):4,65:3):7,(55:5,60:3):6):4,(56:4,63:5):10):11,(((59:1,62:0.0):6,67:13):7,61:8):11):13,51:10):5,58:5):4):11):7):22):38):23):23):11):6):19):14):14):8,(18:9,((19:8,((71:4,(72:5,((73:10,((((((74:0.0,76:0.0):3,(79:0.0,80:0.0):4):2,(77:0.0,78:0.0):3):3,75:1):14,((((((83:1,85:1):1,87:8):6,84:6):3,86:2):16,90:21):4,89:0.0):21):13,82:10):7):9,81:8):14):13):1,88:3):27):24,((68:3,69:2):5,70:3):19):28):20):4,21:4):10):23):3):7):0.0;
	TREE Tree_196 = (1:10,(2:11,(3:8,(4:9,(((((5:9,(8:3,((9:1,13:5):11,((10:12,((11:0.0,12:5):17,((15:1,16:0.0):5,17:5):4):6):9,14:6):15):6):12):15,6:17):18,(7:12,(20:11,(22:3,(23:6,((24:6,(25:10,(26:10,27:2):8):10):25,(28:4,(((29:14,(32:3,35:0.0):14):14,((30:7,(31:11,34:7):10):9,((33:1,36:3):4,(((37:2,40:2):3,39:2):3,38:0.0):8):7):6):26,((((((41:6,(43:1,44:2):9):8,42:12):19,(91:12,((((92:1,(93:1,105:2):4):12,((((96:5,101:6):11,(((98:14,100:11):6,(99:6,(103:7,104:2):9):6):5,102:2):10):6,106:6):10,97:10):18):6,94:4):3,95:6):13):33):2,45:0.0):16,46:9):28,(47:2,(48:1,(49:3,((((((((((50:6,(((52:2,57:8):1,53:0.0):6,64:9):9):3,66:3):4,65:3):5,54:10):6,60:2):4,55:9):3,(56:4,63:5):10):11,(((59:1,62:0.0):6,67:13):6,61:9):11):14,51:10):5,58:5):4):11):7):22):38):23):23):11):6):19):14):14):8,(18:9,((19:8,((71:4,(72:5,((73:10,((((((74:0.0,76:0.0):3,(79:0.0,80:0.0):4):2,(77:0.0,78:0.0):3):3,75:1):14,((((((83:1,85:1):1,87:8):6,84:6):3,86:2):16,90:21):4,89:0.0):21):13,82:10):7):9,81:8):14):13):1,88:3):27):24,((68:3,69:2):5,70:3):19):28):20):4,21:4):10):23):3):7):0.0;
	TREE Tree_197 = (1:10,(2:11,(3:8,(4:9,((((((5:9,(8:3,((9:1,13:5):11,((10:12,((11:0.0,12:5):17,((15:1,16:0.0):5,17:5):4):6):9,14:6):15):6):12):14,6:18):16,7:6):16,(20:11,(22:3,(23:6,((24:6,(25:10,(26:10,27:2):8):10):25,(28:4,((((29:14,(32:3,35:0.0):14):14,(30:7,(31:11,34:7):10):10):4,((33:1,36:3):4,(((37:2,40:2):3,39:2):3,38:0.0):8):8):26,((((((41:6,(43:1,44:2):9):8,42:12):19,(91:12,((((92:1,(93:1,105:2):4):12,((((96:5,101:6):11,(((98:14,(100:5,103:6):8):8,(99:2,104:10):8):4,102:2):11):6,106:6):10,97:10):18):6,94:4):3,95:6):13):33):2,45:0.0):16,46:9):28,(47:2,(48:1,(49:3,(((((((((50:6,(((52:2,57:8):1,53:0.0):6,64:9):9):3,66:3):4,54:11):4,65:3):7,(55:5,60:3):6):4,(56:4,63:5):10):11,(((59:1,62:0.0):6,67:13):7,61:8):11):13,51:10):5,58:5):4):11):7):22):38):23):23):11):6):19):20):9,(18:6,((19:8,((71:4,(72:5,((73:10,((((((74:0.0,76:0.0):3,(79:0.0,80:0.0):4):2,(77:0.0,78:0.0):3):3,75:1):14,((((((83:1,85:1):1,87:8):6,84:6):3,86:2):16,90:21):4,89:0.0):21):13,82:10):7):9,81:8):14):13):1,88:3):27):24,((68:3,69:2):5,70:3):19):31):20):4,21:4):9):23):3):7):0.0;
	TREE Tree_198 = (1:10,(2:11,(3:8,(4:9,((((((5:9,(8:3,((9:1,13:5):11,((10:12,((11:0.0,12:5):17,((15:1,16:0.0):5,17:5):4):6):9,14:6):15):6):12):14,6:18):16,7:6):16,(20:11,(22:3,(23:6,((24:6,(25:10,(26:10,27:2):8):10):25,(28:4,(((29:14,(32:3,35:0.0):14):14,((30:7,(31:11,34:7):10):9,((33:1,36:3):4,(((37:2,40:2):3,39:2):3,38:0.0):8):7):6):26,((((((41:6,(43:1,44:2):9):8,42:12):19,(91:12,((((92:1,(93:1,105:2):4):12,((((96:5,101:6):11,(((98:14,(100:5,103:6):8):8,(99:2,104:10):8):4,102:2):11):6,106:6):10,97:10):18):6,94:4):3,95:6):13):33):2,45:0.0):16,46:9):28,(47:2,(48:1,(49:3,((((((((((50:6,(((52:2,57:8):1,53:0.0):6,64:9):9):3,66:3):4,65:3):5,54:10):6,60:2):4,55:9):3,(56:4,63:5):10):11,(((59:1,62:0.0):6,67:13):6,61:9):11):14,51:10):5,58:5):4):11):7):22):38):23):23):11):6):19):20):9,(18:6,((19:8,((71:4,(72:5,((73:10,((((((74:0.0,76:0.0):3,(79:0.0,80:0.0):4):2,(77:0.0,78:0.0):3):3,75:1):14,((((((83:1,85:1):1,87:8):6,84:6):3,86:2):16,90:21):4,89:0.0):21):13,82:10):7):9,81:8):14):13):1,88:3):27):24,((68:3,69:2):5,70:3):19):31):20):4,21:4):9):23):3):7):0.0;
	TREE Tree_199 = (1:10,(2:11,(3:8,(4:9,((((((5:9,(8:3,((9:1,13:5):11,((10:12,((11:0.0,12:5):17,((15:1,16:0.0):5,17:5):4):6):9,14:6):15):6):12):14,6:18):16,7:6):16,(20:11,(22:3,(23:6,((24:6,(25:10,(26:10,27:2):8):10):25,(28:4,(((29:14,(32:3,35:0.0):14):14,((30:7,(31:11,34:7):10):9,((33:1,36:3):4,(((37:2,40:2):3,39:2):3,38:0.0):8):7):6):26,((((((41:6,(43:1,44:2):9):8,42:12):19,(91:12,((((92:1,(93:1,105:2):4):12,((((96:5,101:6):10,((98:14,(99:6,((100:7,103:4):10,104:7):8):4):3,102:2):13):7,106:6):10,97:10):18):6,94:4):3,95:6):13):33):2,45:0.0):16,46:9):28,(47:2,(48:1,(49:3,(((((((((50:6,(((52:2,57:8):1,53:0.0):6,64:9):9):3,66:3):4,54:11):4,65:3):7,(55:5,60:3):6):4,(56:4,63:5):10):11,(((59:1,62:0.0):6,67:13):7,61:8):11):13,51:10):5,58:5):4):11):7):22):38):23):23):11):6):19):20):9,(18:6,((19:8,((71:4,(72:5,((73:10,((((((74:0.0,76:0.0):3,(79:0.0,80:0.0):4):2,(77:0.0,78:0.0):3):3,75:1):14,((((((83:1,85:1):1,87:8):6,84:6):3,86:2):16,90:21):4,89:0.0):21):13,82:10):7):9,81:8):14):13):1,88:3):27):24,((68:3,69:2):5,70:3):19):31):20):4,21:4):9):23):3):7):0.0;
	TREE Tree_200 = (1:10,(2:11,(3:8,(4:9,(((((5:9,(8:3,((9:1,13:5):11,((10:12,((11:0.0,12:5):17,((15:1,16:0.0):5,17:5):4):6):9,14:6):15):6):12):15,6:17):18,(7:12,(20:11,(22:3,(23:6,((24:6,(25:10,(26:10,27:2):8):10):25,(28:4,((((29:14,(32:3,35:0.0):14):14,(30:7,(31:11,34:7):10):10):4,((33:1,36:3):4,(((37:2,40:2):3,39:2):3,38:0.0):8):8):26,((((((41:6,(43:1,44:2):9):8,42:12):19,(91:12,((((92:1,(93:1,105:2):4):12,((((96:5,101:6):11,(((98:14,(100:5,103:6):8):8,(99:2,104:10):8):4,102:2):11):6,106:6):10,97:10):18):6,94:4):3,95:6):13):33):2,45:0.0):16,46:9):28,(47:2,(48:1,(49:3,((((((((((50:6,(((52:2,57:8):1,53:0.0):6,64:9):9):3,66:3):4,65:3):5,54:10):6,60:2):4,55:9):3,(56:4,63:5):10):11,(((59:1,62:0.0):6,67:13):6,61:9):11):14,51:10):5,58:5):4):11):7):22):38):23):23):11):6):19):14):14):8,(18:9,((19:8,((71:4,(72:5,((73:10,((((((74:0.0,76:0.0):3,(79:0.0,80:0.0):4):2,(77:0.0,78:0.0):3):3,75:1):14,((((((83:1,85:1):1,87:8):6,84:6):3,86:2):16,90:21):4,89:0.0):21):13,82:10):7):9,81:8):14):13):1,88:3):27):24,((68:3,69:2):5,70:3):19):28):20):4,21:4):10):23):3):7):0.0;
	TREE Tree_201 = (1:10,(2:11,(3:8,(4:9,(((((5:9,(8:3,((9:1,13:5):11,((10:12,((11:0.0,12:5):17,((15:1,16:0.0):5,17:5):4):6):9,14:6):15):6):12):15,6:17):18,(7:12,(20:11,(22:3,(23:6,((24:6,(25:10,(26:10,27:2):8):10):25,(28:4,((((29:14,(32:3,35:0.0):14):14,(30:7,(31:11,34:7):10):10):4,((33:1,36:3):4,(((37:2,40:2):3,39:2):3,38:0.0):8):8):26,((((((41:6,(43:1,44:2):9):8,42:12):19,(91:12,((((92:1,(93:1,105:2):4):12,((((96:5,101:6):10,((98:14,(99:6,((100:7,103:4):10,104:7):8):4):3,102:2):13):7,106:6):10,97:10):18):6,94:4):3,95:6):13):33):2,45:0.0):16,46:9):28,(47:2,(48:1,(49:3,(((((((((50:6,(((52:2,57:8):1,53:0.0):6,64:9):9):3,66:3):4,54:11):4,65:3):7,(55:5,60:3):6):4,(56:4,63:5):10):11,(((59:1,62:0.0):6,67:13):7,61:8):11):13,51:10):5,58:5):4):11):7):22):38):23):23):11):6):19):14):14):8,(18:9,((19:8,((71:4,(72:5,((73:10,((((((74:0.0,76:0.0):3,(79:0.0,80:0.0):4):2,(77:0.0,78:0.0):3):3,75:1):14,((((((83:1,85:1):1,87:8):6,84:6):3,86:2):16,90:21):4,89:0.0):21):13,82:10):7):9,81:8):14):13):1,88:3):27):24,((68:3,69:2):5,70:3):19):28):20):4,21:4):10):23):3):7):0.0;
	TREE Tree_202 = (1:10,(2:11,(3:8,(4:9,(((((5:9,(8:3,((9:1,13:5):11,((10:12,((11:0.0,12:5):17,((15:1,16:0.0):5,17:5):4):6):9,14:6):15):6):12):15,6:17):18,(7:12,(20:11,(22:3,(23:6,((24:6,(25:10,(26:10,27:2):8):10):25,(28:4,(((29:14,(32:3,35:0.0):14):14,((30:7,(31:11,34:7):10):9,((33:1,36:3):4,(((37:2,40:2):3,39:2):3,38:0.0):8):7):6):26,((((((41:6,(43:1,44:2):9):8,42:12):19,(91:12,((((92:1,(93:1,105:2):4):12,((((96:5,101:6):11,(((98:14,(100:5,103:6):8):8,(99:2,104:10):8):4,102:2):11):6,106:6):10,97:10):18):6,94:4):3,95:6):13):33):2,45:0.0):16,46:9):28,(47:2,(48:1,(49:3,(((((((((50:6,(((52:2,57:8):1,53:0.0):6,64:9):9):7,(54:3,66:2):9):4,65:3):6,60:3):3,55:9):3,(56:4,63:5):10):11,(((59:1,62:0.0):6,67:13):6,61:9):11):14,51:10):5,58:5):4):11):7):22):38):23):23):11):6):19):14):14):8,(18:9,((19:8,((71:4,(72:5,((73:10,((((((74:0.0,76:0.0):3,(79:0.0,80:0.0):4):2,(77:0.0,78:0.0):3):3,75:1):14,((((((83:1,85:1):1,87:8):6,84:6):3,86:2):16,90:21):4,89:0.0):21):13,82:10):7):9,81:8):14):13):1,88:3):27):24,((68:3,69:2):5,70:3):19):28):20):4,21:4):10):23):3):7):0.0;
	TREE Tree_203 = (1:10,(2:11,(3:8,(4:9,(((((5:9,(8:3,((9:1,13:5):11,((10:12,((11:0.0,12:5):17,((15:1,16:0.0):5,17:5):4):6):9,14:6):15):6):12):15,6:17):18,(7:12,(20:11,(22:3,(23:6,((24:6,(25:10,(26:10,27:2):8):10):25,(28:4,(((29:14,(32:3,35:0.0):14):14,((30:7,(31:11,34:7):10):9,((33:1,36:3):4,(((37:2,40:2):3,39:2):3,38:0.0):8):7):6):26,((((((41:6,(43:1,44:2):9):8,42:12):19,(91:12,((((92:1,(93:1,105:2):4):12,((((96:5,101:6):10,((98:14,(99:6,((100:7,103:4):10,104:7):8):4):3,102:2):13):7,106:6):10,97:10):18):6,94:4):3,95:6):13):33):2,45:0.0):16,46:9):28,(47:2,(48:1,(49:3,((((((((((50:6,(((52:2,57:8):1,53:0.0):6,64:9):9):3,66:3):4,65:3):5,54:10):6,60:2):4,55:9):3,(56:4,63:5):10):11,(((59:1,62:0.0):6,67:13):6,61:9):11):14,51:10):5,58:5):4):11):7):22):38):23):23):11):6):19):14):14):8,(18:9,((19:8,((71:4,(72:5,((73:10,((((((74:0.0,76:0.0):3,(79:0.0,80:0.0):4):2,(77:0.0,78:0.0):3):3,75:1):14,((((((83:1,85:1):1,87:8):6,84:6):3,86:2):16,90:21):4,89:0.0):21):13,82:10):7):9,81:8):14):13):1,88:3):27):24,((68:3,69:2):5,70:3):19):28):20):4,21:4):10):23):3):7):0.0;
	TREE Tree_204 = (1:10,(2:11,(3:8,(4:9,((((((5:9,(8:3,((9:1,13:5):11,((10:12,((11:0.0,12:5):17,((15:1,16:0.0):5,17:5):4):6):9,14:6):15):6):12):14,6:18):16,7:6):16,(20:11,(22:3,(23:6,((24:6,(25:10,(26:10,27:2):8):10):25,(28:4,((((29:14,(32:3,35:0.0):14):14,(30:7,(31:11,34:7):10):10):4,((33:1,36:3):4,((37:2,40:2):3,(38:1,39:3):1):8):8):26,((((((41:6,(43:1,44:2):9):8,42:12):19,(91:12,(((((92:0.0,105:1):3,93:4):12,((((96:5,101:6):11,(((98:14,100:11):6,(99:6,(103:7,104:2):9):6):5,102:2):10):6,106:6):10,97:10):18):6,94:4):3,95:6):13):33):2,45:0.0):16,46:9):28,(47:2,(48:1,((49:3,((((((((50:6,(((52:2,57:8):1,53:0.0):6,64:9):9):3,66:3):9,(54:0.0,65:0.0):13):6,60:2):4,55:9):3,(56:4,63:5):10):11,(((59:1,62:0.0):6,67:13):6,61:9):11):14,51:10):6):3,58:5):11):7):22):38):23):23):11):6):19):20):9,(18:6,((19:8,((71:4,(72:5,((73:10,(((((((74:0.0,76:0.0):3,(79:0.0,80:0.0):4):1,78:1):1,77:2):2,75:2):15,((((83:2,(84:6,(85:3,86:1):2):2):5,87:7):15,90:21):2,89:0.0):22):14,82:9):7):9,81:8):14):13):1,88:3):27):25,((68:3,69:2):5,70:3):19):31):20):4,21:4):9):23):3):7):0.0;
	TREE Tree_205 = (1:10,(2:11,(3:8,(4:9,((((((5:9,(8:3,((9:1,13:5):11,((10:12,((11:0.0,12:5):17,((15:1,16:0.0):5,17:5):4):6):9,14:6):15):6):12):14,6:18):16,7:6):16,(20:11,(22:3,(23:6,((24:6,(25:10,(26:10,27:2):8):10):25,(28:4,((((29:14,(32:3,35:0.0):14):14,(30:7,(31:11,34:7):10):10):4,((33:1,36:3):4,((37:2,40:2):3,(38:1,39:3):1):8):8):26,(((((41:5,(43:1,44:2):10):8,42:12):18,(45:1,(91:12,(((((92:0.0,105:1):3,93:4):12,((((96:5,101:6):11,(((98:14,100:11):6,(99:6,(103:7,104:2):9):6):5,102:2):10):6,106:6):10,97:10):18):6,94:4):3,95:6):13):3):32):17,46:9):27,(47:2,(48:1,((49:3,((((((((50:6,(((52:2,57:8):1,53:0.0):6,64:9):9):7,(54:3,66:2):9):4,65:3):6,60:3):3,55:9):3,(56:4,63:5):10):11,(((59:1,62:0.0):6,67:13):6,61:9):11):14,51:10):6):3,58:5):11):7):22):38):23):23):11):6):19):20):9,(18:6,((19:8,((71:4,(72:5,((73:10,(((((((74:0.0,76:0.0):3,(79:0.0,80:0.0):4):1,78:1):1,77:2):2,75:2):15,((((83:2,(84:6,(85:3,86:1):2):2):5,87:7):15,90:21):2,89:0.0):22):14,82:9):7):9,81:8):14):13):1,88:3):27):25,((68:3,69:2):5,70:3):19):31):20):4,21:4):9):23):3):7):0.0;
	TREE Tree_206 = (1:10,(2:11,(3:8,(4:9,((((((5:9,(8:3,((9:1,13:5):11,((10:12,((11:0.0,12:5):17,((15:1,16:0.0):5,17:5):4):6):9,14:6):15):6):12):14,6:18):16,7:6):16,(20:11,(22:3,(23:6,((24:6,(25:10,(26:10,27:2):8):10):25,(28:4,((((29:14,(32:3,35:0.0):14):14,(30:7,(31:11,34:7):10):10):4,((33:1,36:3):4,((37:2,40:2):3,(38:1,39:3):1):8):8):26,(((((41:5,(43:1,44:2):10):8,42:12):18,(45:1,(91:12,(((((92:0.0,105:1):3,93:4):12,((((96:5,101:6):11,(((98:14,100:11):6,(99:6,(103:7,104:2):9):6):5,102:2):10):6,106:6):10,97:10):18):6,94:4):3,95:6):13):3):32):17,46:9):27,(47:2,(48:1,((49:3,(((((((50:6,(((52:2,57:8):1,53:0.0):6,64:9):9):3,66:3):8,(54:0.0,65:0.0):14):7,(55:5,60:3):6):4,(56:4,63:5):10):11,(((59:1,62:0.0):6,67:13):7,61:8):11):13,51:10):6):3,58:5):11):7):22):38):23):23):11):6):19):20):9,(18:6,((19:8,((71:4,(72:5,((73:10,(((((((74:0.0,76:0.0):3,(79:0.0,80:0.0):4):1,78:1):1,77:2):2,75:2):15,((((83:2,(84:6,(85:3,86:1):2):2):5,87:7):15,90:21):2,89:0.0):22):14,82:9):7):9,81:8):14):13):1,88:3):27):25,((68:3,69:2):5,70:3):19):31):20):4,21:4):9):23):3):7):0.0;
	TREE Tree_207 = (1:10,(2:11,(3:8,(4:9,((((((5:9,(8:3,((9:1,13:5):11,((10:12,((11:0.0,12:5):17,((15:1,16:0.0):5,17:5):4):6):9,14:6):15):6):12):14,6:18):16,7:6):16,(20:11,(22:3,(23:6,((24:6,(25:10,(26:10,27:2):8):10):25,(28:4,((((29:14,(32:3,35:0.0):14):14,(30:7,(31:11,34:7):10):10):4,((33:1,36:3):4,((37:2,40:2):3,(38:1,39:3):1):8):8):25,(((((41:5,(43:1,44:2):10):8,42:12):17,(45:1,(91:12,(((((92:0.0,105:1):3,93:4):12,((((96:5,101:6):11,(((98:14,100:11):6,(99:6,(103:7,104:2):9):6):5,102:2):10):6,106:6):10,97:10):18):6,94:4):3,95:6):13):3):33):17,46:9):27,(47:2,(48:1,(49:3,(((((((((50:6,(((52:2,57:8):1,53:0.0):6,64:9):9):3,66:3):9,(54:0.0,65:0.0):13):6,60:2):3,55:10):4,(56:3,63:6):9):11,(((59:1,62:0.0):4,67:15):4,61:11):11):3,58:5):19,51:7):6):10):7):21):38):23):24):11):6):19):20):9,(18:6,((19:8,((71:4,(72:5,((73:10,(((((((74:0.0,76:0.0):3,(79:0.0,80:0.0):4):1,78:1):1,77:2):2,75:2):15,((((83:2,(84:6,(85:3,86:1):2):2):5,87:7):15,90:21):2,89:0.0):22):14,82:9):7):9,81:8):14):13):1,88:3):27):25,((68:3,69:2):5,70:3):19):31):20):4,21:4):9):23):3):7):0.0;
	TREE Tree_208 = (1:10,(2:11,(3:8,(4:9,((((((5:9,(8:3,((9:1,13:5):11,((10:12,((11:0.0,12:5):17,((15:1,16:0.0):5,17:5):4):6):9,14:6):15):6):12):14,6:18):16,7:6):16,(20:11,(22:3,(23:6,((24:6,(25:10,(26:10,27:2):8):10):25,(28:4,((((29:14,(32:3,35:0.0):14):14,(30:7,(31:11,34:7):10):10):4,((33:1,36:3):4,((37:2,40:2):3,(38:1,39:3):1):8):8):26,(((((41:5,(43:1,44:2):10):8,42:12):18,(45:1,(91:12,(((((92:0.0,105:1):3,93:4):12,((((96:5,101:6):11,(((98:14,100:11):6,(99:6,(103:7,104:2):9):6):5,102:2):10):6,106:6):10,97:10):18):6,94:4):3,95:6):13):3):32):17,46:9):27,(47:2,(48:1,((49:3,(((((((((50:6,(((52:2,57:8):1,53:0.0):6,64:9):9):3,66:3):5,54:10):4,65:3):6,60:2):4,55:9):3,(56:4,63:5):10):11,(((59:1,62:0.0):6,67:13):6,61:9):11):14,51:10):6):3,58:5):11):7):22):38):23):23):11):6):19):20):9,(18:6,((19:8,((71:4,(72:5,((73:10,(((((((74:0.0,76:0.0):3,(79:0.0,80:0.0):4):1,78:1):1,77:2):2,75:2):15,((((83:2,(84:6,(85:3,86:1):2):2):5,87:7):15,90:21):2,89:0.0):22):14,82:9):7):9,81:8):14):13):1,88:3):27):25,((68:3,69:2):5,70:3):19):31):20):4,21:4):9):23):3):7):0.0;
	TREE Tree_209 = (1:10,(2:11,(3:8,(4:9,((((((5:9,(8:3,((9:1,13:5):11,((10:12,((11:0.0,12:5):17,((15:1,16:0.0):5,17:5):4):6):9,14:6):15):6):12):14,6:18):16,7:6):16,(20:11,(22:3,(23:6,((24:6,(25:10,(26:10,27:2):8):10):25,(28:4,((((29:14,(32:3,35:0.0):14):14,(30:7,(31:11,34:7):10):10):4,((33:1,36:3):4,((37:2,40:2):3,(38:1,39:3):1):8):8):26,(((((41:5,(43:1,44:2):10):8,42:12):19,(45:1,(91:11,(((((92:0.0,105:1):3,93:4):12,((((96:5,101:6):11,(((98:14,100:11):6,(99:6,(103:7,104:2):9):6):5,102:2):10):6,106:6):10,97:10):18):3,95:8):5,94:3):14):3):32):17,46:8):27,(47:2,(48:1,((49:3,((((((((50:6,(((52:2,57:8):1,53:0.0):6,64:9):9):3,66:3):9,(54:0.0,65:0.0):13):6,60:2):4,55:9):3,(56:4,63:5):10):11,(((59:1,62:0.0):6,67:13):6,61:9):11):14,51:10):6):3,58:5):11):7):22):38):23):23):11):6):19):20):9,(18:6,((19:8,((71:4,(72:5,((73:10,(((((((74:0.0,76:0.0):3,(79:0.0,80:0.0):4):1,78:1):1,77:2):2,75:2):15,((((83:2,(84:6,(85:3,86:1):2):2):5,87:7):15,90:21):2,89:0.0):22):14,82:9):7):9,81:8):14):13):1,88:3):27):25,((68:3,69:2):5,70:3):19):31):20):4,21:4):9):23):3):7):0.0;
	TREE Tree_210 = (1:10,(2:11,(3:8,(4:9,((((((5:9,(8:3,((9:1,13:5):11,((10:12,((11:0.0,12:5):17,((15:1,16:0.0):5,17:5):4):6):9,14:6):15):6):12):14,6:18):16,7:6):16,(20:11,(22:3,(23:6,((24:6,(25:10,(26:10,27:2):8):10):25,(28:4,((((29:14,(32:3,35:0.0):14):14,(30:7,(31:11,34:7):10):10):4,((33:1,36:3):4,((37:2,40:2):3,(38:1,39:3):1):8):8):26,(((((41:5,(43:1,44:2):10):8,42:12):18,(45:1,(91:12,(((((92:0.0,105:1):3,93:4):12,((((96:5,101:6):11,(((98:14,100:11):6,((99:3,104:9):5,103:7):6):5,102:2):10):6,106:6):10,97:10):18):6,94:4):3,95:6):13):3):32):17,46:9):27,(47:2,(48:1,((49:3,((((((((50:6,(((52:2,57:8):1,53:0.0):6,64:9):9):3,66:3):9,(54:0.0,65:0.0):13):6,60:2):4,55:9):3,(56:4,63:5):10):11,(((59:1,62:0.0):6,67:13):6,61:9):11):14,51:10):6):3,58:5):11):7):22):38):23):23):11):6):19):20):9,(18:6,((19:8,((71:4,(72:5,((73:10,(((((((74:0.0,76:0.0):3,(79:0.0,80:0.0):4):1,78:1):1,77:2):2,75:2):15,((((83:2,(84:6,(85:3,86:1):2):2):5,87:7):15,90:21):2,89:0.0):22):14,82:9):7):9,81:8):14):13):1,88:3):27):25,((68:3,69:2):5,70:3):19):31):20):4,21:4):9):23):3):7):0.0;
	TREE Tree_211 = (1:10,(2:11,(3:8,(4:9,((((((5:9,(8:3,((9:1,13:5):11,((10:12,((11:0.0,12:5):17,((15:1,16:0.0):5,17:5):4):6):9,14:6):15):6):12):14,6:18):16,7:6):16,(20:11,(22:3,(23:6,((24:6,(25:10,(26:10,27:2):8):10):25,(28:4,((((29:14,(32:3,35:0.0):14):14,(30:7,(31:11,34:7):10):10):4,((33:1,36:3):4,((37:2,40:2):3,(38:1,39:3):1):8):8):26,(((((41:5,(43:1,44:2):10):8,42:12):18,(45:1,(91:12,(((((92:0.0,105:1):3,93:4):12,((((96:5,101:6):10,((98:14,(99:6,((100:7,103:4):10,104:7):8):4):3,102:2):13):7,106:6):10,97:10):18):6,94:4):3,95:6):13):3):32):17,46:9):27,(47:2,(48:1,((49:3,((((((((50:6,(((52:2,57:8):1,53:0.0):6,64:9):9):3,66:3):9,(54:0.0,65:0.0):13):6,60:2):4,55:9):3,(56:4,63:5):10):11,(((59:1,62:0.0):6,67:13):6,61:9):11):14,51:10):6):3,58:5):11):7):22):38):23):23):11):6):19):20):9,(18:6,((19:8,((71:4,(72:5,((73:10,(((((((74:0.0,76:0.0):3,(79:0.0,80:0.0):4):1,78:1):1,77:2):2,75:2):15,((((83:2,(84:6,(85:3,86:1):2):2):5,87:7):15,90:21):2,89:0.0):22):14,82:9):7):9,81:8):14):13):1,88:3):27):25,((68:3,69:2):5,70:3):19):31):20):4,21:4):9):23):3):7):0.0;
	TREE Tree_212 = (1:10,(2:11,(3:8,(4:9,((((((5:9,(8:3,((9:1,13:5):11,((10:12,((11:0.0,12:5):17,((15:1,16:0.0):5,17:5):4):6):9,14:6):15):6):12):14,6:18):16,7:6):16,(20:11,(22:3,(23:6,((24:6,(25:10,(26:10,27:2):8):10):25,(28:4,((((29:14,(32:3,35:0.0):14):14,(30:7,(31:11,34:7):10):10):4,((33:1,36:3):4,((37:2,40:2):3,(38:1,39:3):1):8):8):26,(((((41:5,(43:1,44:2):10):8,42:12):18,(45:1,(91:12,(((((92:0.0,105:1):3,93:4):12,((((96:5,101:6):11,(((98:14,(100:5,103:6):8):8,(99:2,104:10):8):4,102:2):11):6,106:6):10,97:10):18):6,94:4):3,95:6):13):3):32):17,46:9):27,(47:2,(48:1,((49:3,((((((((50:6,(((52:2,57:8):1,53:0.0):6,64:9):9):3,66:3):9,(54:0.0,65:0.0):13):6,60:2):4,55:9):3,(56:4,63:5):10):11,(((59:1,62:0.0):6,67:13):6,61:9):11):14,51:10):6):3,58:5):11):7):22):38):23):23):11):6):19):20):9,(18:6,((19:8,((71:4,(72:5,((73:10,(((((((74:0.0,76:0.0):3,(79:0.0,80:0.0):4):1,78:1):1,77:2):2,75:2):15,((((83:2,(84:6,(85:3,86:1):2):2):5,87:7):15,90:21):2,89:0.0):22):14,82:9):7):9,81:8):14):13):1,88:3):27):25,((68:3,69:2):5,70:3):19):31):20):4,21:4):9):23):3):7):0.0;
	TREE Tree_213 = (1:10,(2:11,(3:8,(4:9,(((((5:9,(8:3,((9:1,13:5):11,((10:12,((11:0.0,12:5):17,((15:1,16:0.0):5,17:5):4):6):9,14:6):15):6):12):15,6:17):18,(7:12,(20:11,(22:3,(23:6,((24:6,(25:10,(26:10,27:2):8):10):25,(28:4,((((29:14,(32:3,35:0.0):14):14,(30:7,(31:11,34:7):10):10):4,((33:1,36:3):4,((37:2,40:2):3,(38:1,39:3):1):8):8):26,(((((41:5,(43:1,44:2):10):8,42:12):18,(45:1,(91:12,(((((92:0.0,105:1):3,93:4):12,((((96:5,101:6):11,(((98:14,100:11):6,(99:6,(103:7,104:2):9):6):5,102:2):10):6,106:6):10,97:10):18):6,94:4):3,95:6):13):3):32):17,46:9):27,(47:2,(48:1,((49:3,((((((((50:6,(((52:2,57:8):1,53:0.0):6,64:9):9):3,66:3):9,(54:0.0,65:0.0):13):6,60:2):4,55:9):3,(56:4,63:5):10):11,(((59:1,62:0.0):6,67:13):6,61:9):11):14,51:10):6):3,58:5):11):7):22):38):23):23):11):6):19):14):14):8,(18:9,((19:8,((71:4,(72:5,((73:10,(((((((74:0.0,76:0.0):3,(79:0.0,80:0.0):4):1,78:1):1,77:2):2,75:2):15,((((83:2,(84:6,(85:3,86:1):2):2):5,87:7):15,90:21):2,89:0.0):22):14,82:9):7):9,81:8):14):13):1,88:3):27):25,((68:3,69:2):5,70:3):19):28):20):4,21:4):10):23):3):7):0.0;
	TREE Tree_214 = (1:10,(2:11,(3:8,(4:9,((((((5:9,(8:3,((9:1,13:5):11,((10:12,((11:0.0,12:5):17,((15:1,16:0.0):5,17:5):4):6):9,14:6):15):6):12):14,6:18):16,7:6):16,(20:11,(22:3,(23:6,((24:6,(25:10,(26:10,27:2):8):10):25,(28:4,(((29:14,(32:3,35:0.0):14):14,((30:7,(31:11,34:7):10):9,((33:1,36:3):4,((37:2,40:2):3,(38:1,39:3):1):8):7):6):26,(((((41:5,(43:1,44:2):10):8,42:12):18,(45:1,(91:12,(((((92:0.0,105:1):3,93:4):12,((((96:5,101:6):11,(((98:14,100:11):6,(99:6,(103:7,104:2):9):6):5,102:2):10):6,106:6):10,97:10):18):6,94:4):3,95:6):13):3):32):17,46:9):27,(47:2,(48:1,((49:3,((((((((50:6,(((52:2,57:8):1,53:0.0):6,64:9):9):3,66:3):9,(54:0.0,65:0.0):13):6,60:2):4,55:9):3,(56:4,63:5):10):11,(((59:1,62:0.0):6,67:13):6,61:9):11):14,51:10):6):3,58:5):11):7):22):38):23):23):11):6):19):20):9,(18:6,((19:8,((71:4,(72:5,((73:10,(((((((74:0.0,76:0.0):3,(79:0.0,80:0.0):4):1,78:1):1,77:2):2,75:2):15,((((83:2,(84:6,(85:3,86:1):2):2):5,87:7):15,90:21):2,89:0.0):22):14,82:9):7):9,81:8):14):13):1,88:3):27):25,((68:3,69:2):5,70:3):19):31):20):4,21:4):9):23):3):7):0.0;
	TREE Tree_215 = (1:10,(2:11,(3:8,(4:9,((((((5:9,(8:3,((9:1,13:5):11,((10:12,((11:0.0,12:5):17,((15:1,16:0.0):5,17:5):4):6):9,14:6):15):6):12):14,6:18):16,7:6):16,(20:11,(22:3,(23:6,((24:6,(25:10,(26:10,27:2):8):10):25,(28:4,((((29:14,(32:3,35:0.0):14):14,(30:7,(31:11,34:7):10):10):4,((33:1,36:3):4,((37:2,40:2):3,(38:1,39:3):1):8):8):26,(((((41:5,(43:1,44:2):10):8,42:12):18,(45:1,(91:12,(((((92:0.0,105:1):3,93:4):12,((((96:5,101:6):11,(((98:14,100:11):6,(99:6,(103:7,104:2):9):6):5,102:2):10):6,106:6):10,97:10):18):6,94:4):3,95:6):13):3):32):17,46:9):27,(47:2,(48:1,((49:3,((((((((50:6,(((52:2,57:8):1,53:0.0):6,64:9):9):3,66:3):4,54:11):4,65:3):7,(55:5,60:3):6):4,(56:4,63:5):10):11,(((59:1,62:0.0):6,67:13):7,61:8):11):13,51:10):6):3,58:5):11):7):22):38):23):23):11):6):19):20):9,(18:6,((19:8,((71:4,(72:5,((73:10,(((((((74:0.0,76:0.0):3,(79:0.0,80:0.0):4):1,78:1):1,77:2):2,75:2):15,((((83:2,(84:6,(85:3,86:1):2):2):5,87:7):15,90:21):2,89:0.0):22):14,82:9):7):9,81:8):14):13):1,88:3):27):25,((68:3,69:2):5,70:3):19):31):20):4,21:4):9):23):3):7):0.0;
	TREE Tree_216 = (1:10,(2:11,(3:8,(4:9,((((((5:9,(8:3,((9:1,13:5):11,((10:12,((11:0.0,12:5):17,((15:1,16:0.0):5,17:5):4):6):9,14:6):15):6):12):14,6:18):16,7:6):16,(20:11,(22:3,(23:6,((24:6,(25:10,(26:10,27:2):8):10):25,(28:4,((((29:14,(32:3,35:0.0):14):14,(30:7,(31:11,34:7):10):10):4,((33:1,36:3):4,(((37:2,40:2):3,39:2):3,38:0.0):8):8):26,((((((41:6,(43:1,44:2):9):8,42:12):19,(91:12,(((((92:0.0,105:1):3,93:4):12,((((96:5,101:6):11,(((98:14,100:11):6,(99:6,(103:7,104:2):9):6):5,102:2):10):6,106:6):10,97:10):18):6,94:4):3,95:6):13):33):2,45:0.0):16,46:9):28,(47:2,(48:1,((49:3,((((((((50:6,(((52:2,57:8):1,53:0.0):6,64:9):9):7,(54:3,66:2):9):4,65:3):6,60:3):3,55:9):3,(56:4,63:5):10):11,(((59:1,62:0.0):6,67:13):6,61:9):11):14,51:10):6):3,58:5):11):7):22):38):23):23):11):6):19):20):9,(18:6,((19:8,((71:4,(72:5,((73:10,(((((((74:0.0,76:0.0):3,(79:0.0,80:0.0):4):1,78:1):1,77:2):2,75:2):15,((((83:2,(84:6,(85:3,86:1):2):2):5,87:7):15,90:21):2,89:0.0):22):14,82:9):7):9,81:8):14):13):1,88:3):27):25,((68:3,69:2):5,70:3):19):31):20):4,21:4):9):23):3):7):0.0;
	TREE Tree_217 = (1:10,(2:11,(3:8,(4:9,((((((5:9,(8:3,((9:1,13:5):11,((10:12,((11:0.0,12:5):17,((15:1,16:0.0):5,17:5):4):6):9,14:6):15):6):12):14,6:18):16,7:6):16,(20:11,(22:3,(23:6,((24:6,(25:10,(26:10,27:2):8):10):25,(28:4,((((29:14,(32:3,35:0.0):14):14,(30:7,(31:11,34:7):10):10):4,((33:1,36:3):4,(((37:2,40:2):3,39:2):3,38:0.0):8):8):26,((((((41:6,(43:1,44:2):9):8,42:12):19,(91:12,(((((92:0.0,105:1):3,93:4):12,((((96:5,101:6):11,(((98:14,100:11):6,(99:6,(103:7,104:2):9):6):5,102:2):10):6,106:6):10,97:10):18):6,94:4):3,95:6):13):33):2,45:0.0):16,46:9):28,(47:2,(48:1,((49:3,(((((((50:6,(((52:2,57:8):1,53:0.0):6,64:9):9):3,66:3):8,(54:0.0,65:0.0):14):7,(55:5,60:3):6):4,(56:4,63:5):10):11,(((59:1,62:0.0):6,67:13):7,61:8):11):13,51:10):6):3,58:5):11):7):22):38):23):23):11):6):19):20):9,(18:6,((19:8,((71:4,(72:5,((73:10,(((((((74:0.0,76:0.0):3,(79:0.0,80:0.0):4):1,78:1):1,77:2):2,75:2):15,((((83:2,(84:6,(85:3,86:1):2):2):5,87:7):15,90:21):2,89:0.0):22):14,82:9):7):9,81:8):14):13):1,88:3):27):25,((68:3,69:2):5,70:3):19):31):20):4,21:4):9):23):3):7):0.0;
	TREE Tree_218 = (1:10,(2:11,(3:8,(4:9,((((((5:9,(8:3,((9:1,13:5):11,((10:12,((11:0.0,12:5):17,((15:1,16:0.0):5,17:5):4):6):9,14:6):15):6):12):14,6:18):16,7:6):16,(20:11,(22:3,(23:6,((24:6,(25:10,(26:10,27:2):8):10):25,(28:4,((((29:14,(32:3,35:0.0):14):14,(30:7,(31:11,34:7):10):10):4,((33:1,36:3):4,(((37:2,40:2):3,39:2):3,38:0.0):8):8):25,((((((41:6,(43:1,44:2):9):8,42:12):18,(91:12,(((((92:0.0,105:1):3,93:4):12,((((96:5,101:6):11,(((98:14,100:11):6,(99:6,(103:7,104:2):9):6):5,102:2):10):6,106:6):10,97:10):18):6,94:4):3,95:6):13):34):2,45:0.0):16,46:9):28,(47:2,(48:1,(49:3,(((((((((50:6,(((52:2,57:8):1,53:0.0):6,64:9):9):3,66:3):9,(54:0.0,65:0.0):13):6,60:2):3,55:10):4,(56:3,63:6):9):11,(((59:1,62:0.0):4,67:15):4,61:11):11):3,58:5):19,51:7):6):10):7):21):38):23):24):11):6):19):20):9,(18:6,((19:8,((71:4,(72:5,((73:10,(((((((74:0.0,76:0.0):3,(79:0.0,80:0.0):4):1,78:1):1,77:2):2,75:2):15,((((83:2,(84:6,(85:3,86:1):2):2):5,87:7):15,90:21):2,89:0.0):22):14,82:9):7):9,81:8):14):13):1,88:3):27):25,((68:3,69:2):5,70:3):19):31):20):4,21:4):9):23):3):7):0.0;
	TREE Tree_219 = (1:10,(2:11,(3:8,(4:9,((((((5:9,(8:3,((9:1,13:5):11,((10:12,((11:0.0,12:5):17,((15:1,16:0.0):5,17:5):4):6):9,14:6):15):6):12):14,6:18):16,7:6):16,(20:11,(22:3,(23:6,((24:6,(25:10,(26:10,27:2):8):10):25,(28:4,((((29:14,(32:3,35:0.0):14):14,(30:7,(31:11,34:7):10):10):4,((33:1,36:3):4,(((37:2,40:2):3,39:2):3,38:0.0):8):8):26,((((((41:6,(43:1,44:2):9):8,42:12):19,(91:12,(((((92:0.0,105:1):3,93:4):12,((((96:5,101:6):11,(((98:14,100:11):6,(99:6,(103:7,104:2):9):6):5,102:2):10):6,106:6):10,97:10):18):6,94:4):3,95:6):13):33):2,45:0.0):16,46:9):28,(47:2,(48:1,((49:3,(((((((((50:6,(((52:2,57:8):1,53:0.0):6,64:9):9):3,66:3):5,54:10):4,65:3):6,60:2):4,55:9):3,(56:4,63:5):10):11,(((59:1,62:0.0):6,67:13):6,61:9):11):14,51:10):6):3,58:5):11):7):22):38):23):23):11):6):19):20):9,(18:6,((19:8,((71:4,(72:5,((73:10,(((((((74:0.0,76:0.0):3,(79:0.0,80:0.0):4):1,78:1):1,77:2):2,75:2):15,((((83:2,(84:6,(85:3,86:1):2):2):5,87:7):15,90:21):2,89:0.0):22):14,82:9):7):9,81:8):14):13):1,88:3):27):25,((68:3,69:2):5,70:3):19):31):20):4,21:4):9):23):3):7):0.0;
	TREE Tree_220 = (1:10,(2:11,(3:8,(4:9,((((((5:9,(8:3,((9:1,13:5):11,((10:12,((11:0.0,12:5):17,((15:1,16:0.0):5,17:5):4):6):9,14:6):15):6):12):14,6:18):16,7:6):16,(20:11,(22:3,(23:6,((24:6,(25:10,(26:10,27:2):8):10):25,(28:4,((((29:14,(32:3,35:0.0):14):14,(30:7,(31:11,34:7):10):10):4,((33:1,36:3):4,(((37:2,40:2):3,39:2):3,38:0.0):8):8):26,((((((41:6,(43:1,44:2):9):8,42:12):20,(91:11,(((((92:0.0,105:1):3,93:4):12,((((96:5,101:6):11,(((98:14,100:11):6,(99:6,(103:7,104:2):9):6):5,102:2):10):6,106:6):10,97:10):18):3,95:8):5,94:3):14):33):2,45:0.0):16,46:8):28,(47:2,(48:1,((49:3,((((((((50:6,(((52:2,57:8):1,53:0.0):6,64:9):9):3,66:3):9,(54:0.0,65:0.0):13):6,60:2):4,55:9):3,(56:4,63:5):10):11,(((59:1,62:0.0):6,67:13):6,61:9):11):14,51:10):6):3,58:5):11):7):22):38):23):23):11):6):19):20):9,(18:6,((19:8,((71:4,(72:5,((73:10,(((((((74:0.0,76:0.0):3,(79:0.0,80:0.0):4):1,78:1):1,77:2):2,75:2):15,((((83:2,(84:6,(85:3,86:1):2):2):5,87:7):15,90:21):2,89:0.0):22):14,82:9):7):9,81:8):14):13):1,88:3):27):25,((68:3,69:2):5,70:3):19):31):20):4,21:4):9):23):3):7):0.0;
	TREE Tree_221 = (1:10,(2:11,(3:8,(4:9,((((((5:9,(8:3,((9:1,13:5):11,((10:12,((11:0.0,12:5):17,((15:1,16:0.0):5,17:5):4):6):9,14:6):15):6):12):14,6:18):16,7:6):16,(20:11,(22:3,(23:6,((24:6,(25:10,(26:10,27:2):8):10):25,(28:4,((((29:14,(32:3,35:0.0):14):14,(30:7,(31:11,34:7):10):10):4,((33:1,36:3):4,(((37:2,40:2):3,39:2):3,38:0.0):8):8):26,((((((41:6,(43:1,44:2):9):8,42:12):19,(91:12,(((((92:0.0,105:1):3,93:4):12,((((96:5,101:6):11,(((98:14,100:11):6,((99:3,104:9):5,103:7):6):5,102:2):10):6,106:6):10,97:10):18):6,94:4):3,95:6):13):33):2,45:0.0):16,46:9):28,(47:2,(48:1,((49:3,((((((((50:6,(((52:2,57:8):1,53:0.0):6,64:9):9):3,66:3):9,(54:0.0,65:0.0):13):6,60:2):4,55:9):3,(56:4,63:5):10):11,(((59:1,62:0.0):6,67:13):6,61:9):11):14,51:10):6):3,58:5):11):7):22):38):23):23):11):6):19):20):9,(18:6,((19:8,((71:4,(72:5,((73:10,(((((((74:0.0,76:0.0):3,(79:0.0,80:0.0):4):1,78:1):1,77:2):2,75:2):15,((((83:2,(84:6,(85:3,86:1):2):2):5,87:7):15,90:21):2,89:0.0):22):14,82:9):7):9,81:8):14):13):1,88:3):27):25,((68:3,69:2):5,70:3):19):31):20):4,21:4):9):23):3):7):0.0;
	TREE Tree_222 = (1:10,(2:11,(3:8,(4:9,((((((5:9,(8:3,((9:1,13:5):11,((10:12,((11:0.0,12:5):17,((15:1,16:0.0):5,17:5):4):6):9,14:6):15):6):12):14,6:18):16,7:6):16,(20:11,(22:3,(23:6,((24:6,(25:10,(26:10,27:2):8):10):25,(28:4,((((29:14,(32:3,35:0.0):14):14,(30:7,(31:11,34:7):10):10):4,((33:1,36:3):4,(((37:2,40:2):3,39:2):3,38:0.0):8):8):26,((((((41:6,(43:1,44:2):9):8,42:12):19,(91:12,(((((92:0.0,105:1):3,93:4):12,((((96:5,101:6):10,((98:14,(99:6,((100:7,103:4):10,104:7):8):4):3,102:2):13):7,106:6):10,97:10):18):6,94:4):3,95:6):13):33):2,45:0.0):16,46:9):28,(47:2,(48:1,((49:3,((((((((50:6,(((52:2,57:8):1,53:0.0):6,64:9):9):3,66:3):9,(54:0.0,65:0.0):13):6,60:2):4,55:9):3,(56:4,63:5):10):11,(((59:1,62:0.0):6,67:13):6,61:9):11):14,51:10):6):3,58:5):11):7):22):38):23):23):11):6):19):20):9,(18:6,((19:8,((71:4,(72:5,((73:10,(((((((74:0.0,76:0.0):3,(79:0.0,80:0.0):4):1,78:1):1,77:2):2,75:2):15,((((83:2,(84:6,(85:3,86:1):2):2):5,87:7):15,90:21):2,89:0.0):22):14,82:9):7):9,81:8):14):13):1,88:3):27):25,((68:3,69:2):5,70:3):19):31):20):4,21:4):9):23):3):7):0.0;
	TREE Tree_223 = (1:10,(2:11,(3:8,(4:9,((((((5:9,(8:3,((9:1,13:5):11,((10:12,((11:0.0,12:5):17,((15:1,16:0.0):5,17:5):4):6):9,14:6):15):6):12):14,6:18):16,7:6):16,(20:11,(22:3,(23:6,((24:6,(25:10,(26:10,27:2):8):10):25,(28:4,((((29:14,(32:3,35:0.0):14):14,(30:7,(31:11,34:7):10):10):4,((33:1,36:3):4,(((37:2,40:2):3,39:2):3,38:0.0):8):8):26,((((((41:6,(43:1,44:2):9):8,42:12):19,(91:12,(((((92:0.0,105:1):3,93:4):12,((((96:5,101:6):11,(((98:14,(100:5,103:6):8):8,(99:2,104:10):8):4,102:2):11):6,106:6):10,97:10):18):6,94:4):3,95:6):13):33):2,45:0.0):16,46:9):28,(47:2,(48:1,((49:3,((((((((50:6,(((52:2,57:8):1,53:0.0):6,64:9):9):3,66:3):9,(54:0.0,65:0.0):13):6,60:2):4,55:9):3,(56:4,63:5):10):11,(((59:1,62:0.0):6,67:13):6,61:9):11):14,51:10):6):3,58:5):11):7):22):38):23):23):11):6):19):20):9,(18:6,((19:8,((71:4,(72:5,((73:10,(((((((74:0.0,76:0.0):3,(79:0.0,80:0.0):4):1,78:1):1,77:2):2,75:2):15,((((83:2,(84:6,(85:3,86:1):2):2):5,87:7):15,90:21):2,89:0.0):22):14,82:9):7):9,81:8):14):13):1,88:3):27):25,((68:3,69:2):5,70:3):19):31):20):4,21:4):9):23):3):7):0.0;
	TREE Tree_224 = (1:10,(2:11,(3:8,(4:9,(((((5:9,(8:3,((9:1,13:5):11,((10:12,((11:0.0,12:5):17,((15:1,16:0.0):5,17:5):4):6):9,14:6):15):6):12):15,6:17):18,(7:12,(20:11,(22:3,(23:6,((24:6,(25:10,(26:10,27:2):8):10):25,(28:4,((((29:14,(32:3,35:0.0):14):14,(30:7,(31:11,34:7):10):10):4,((33:1,36:3):4,(((37:2,40:2):3,39:2):3,38:0.0):8):8):26,((((((41:6,(43:1,44:2):9):8,42:12):19,(91:12,(((((92:0.0,105:1):3,93:4):12,((((96:5,101:6):11,(((98:14,100:11):6,(99:6,(103:7,104:2):9):6):5,102:2):10):6,106:6):10,97:10):18):6,94:4):3,95:6):13):33):2,45:0.0):16,46:9):28,(47:2,(48:1,((49:3,((((((((50:6,(((52:2,57:8):1,53:0.0):6,64:9):9):3,66:3):9,(54:0.0,65:0.0):13):6,60:2):4,55:9):3,(56:4,63:5):10):11,(((59:1,62:0.0):6,67:13):6,61:9):11):14,51:10):6):3,58:5):11):7):22):38):23):23):11):6):19):14):14):8,(18:9,((19:8,((71:4,(72:5,((73:10,(((((((74:0.0,76:0.0):3,(79:0.0,80:0.0):4):1,78:1):1,77:2):2,75:2):15,((((83:2,(84:6,(85:3,86:1):2):2):5,87:7):15,90:21):2,89:0.0):22):14,82:9):7):9,81:8):14):13):1,88:3):27):25,((68:3,69:2):5,70:3):19):28):20):4,21:4):10):23):3):7):0.0;
	TREE Tree_225 = (1:10,(2:11,(3:8,(4:9,((((((5:9,(8:3,((9:1,13:5):11,((10:12,((11:0.0,12:5):17,((15:1,16:0.0):5,17:5):4):6):9,14:6):15):6):12):14,6:18):16,7:6):16,(20:11,(22:3,(23:6,((24:6,(25:10,(26:10,27:2):8):10):25,(28:4,(((29:14,(32:3,35:0.0):14):14,((30:7,(31:11,34:7):10):9,((33:1,36:3):4,(((37:2,40:2):3,39:2):3,38:0.0):8):7):6):26,((((((41:6,(43:1,44:2):9):8,42:12):19,(91:12,(((((92:0.0,105:1):3,93:4):12,((((96:5,101:6):11,(((98:14,100:11):6,(99:6,(103:7,104:2):9):6):5,102:2):10):6,106:6):10,97:10):18):6,94:4):3,95:6):13):33):2,45:0.0):16,46:9):28,(47:2,(48:1,((49:3,((((((((50:6,(((52:2,57:8):1,53:0.0):6,64:9):9):3,66:3):9,(54:0.0,65:0.0):13):6,60:2):4,55:9):3,(56:4,63:5):10):11,(((59:1,62:0.0):6,67:13):6,61:9):11):14,51:10):6):3,58:5):11):7):22):38):23):23):11):6):19):20):9,(18:6,((19:8,((71:4,(72:5,((73:10,(((((((74:0.0,76:0.0):3,(79:0.0,80:0.0):4):1,78:1):1,77:2):2,75:2):15,((((83:2,(84:6,(85:3,86:1):2):2):5,87:7):15,90:21):2,89:0.0):22):14,82:9):7):9,81:8):14):13):1,88:3):27):25,((68:3,69:2):5,70:3):19):31):20):4,21:4):9):23):3):7):0.0;
	TREE Tree_226 = (1:10,(2:11,(3:8,(4:9,((((((5:9,(8:3,((9:1,13:5):11,((10:12,((11:0.0,12:5):17,((15:1,16:0.0):5,17:5):4):6):9,14:6):15):6):12):14,6:18):16,7:6):16,(20:11,(22:3,(23:6,((24:6,(25:10,(26:10,27:2):8):10):25,(28:4,((((29:14,(32:3,35:0.0):14):14,(30:7,(31:11,34:7):10):10):4,((33:1,36:3):4,(((37:2,40:2):3,39:2):3,38:0.0):8):8):26,((((((41:6,(43:1,44:2):9):8,42:12):19,(91:12,(((((92:0.0,105:1):3,93:4):12,((((96:5,101:6):11,(((98:14,100:11):6,(99:6,(103:7,104:2):9):6):5,102:2):10):6,106:6):10,97:10):18):6,94:4):3,95:6):13):33):2,45:0.0):16,46:9):28,(47:2,(48:1,((49:3,((((((((50:6,(((52:2,57:8):1,53:0.0):6,64:9):9):3,66:3):4,54:11):4,65:3):7,(55:5,60:3):6):4,(56:4,63:5):10):11,(((59:1,62:0.0):6,67:13):7,61:8):11):13,51:10):6):3,58:5):11):7):22):38):23):23):11):6):19):20):9,(18:6,((19:8,((71:4,(72:5,((73:10,(((((((74:0.0,76:0.0):3,(79:0.0,80:0.0):4):1,78:1):1,77:2):2,75:2):15,((((83:2,(84:6,(85:3,86:1):2):2):5,87:7):15,90:21):2,89:0.0):22):14,82:9):7):9,81:8):14):13):1,88:3):27):25,((68:3,69:2):5,70:3):19):31):20):4,21:4):9):23):3):7):0.0;
	TREE Tree_227 = (1:10,(2:11,(3:8,(4:9,((((((5:9,(8:3,((9:1,13:5):11,((10:12,((11:0.0,12:5):17,((15:1,16:0.0):5,17:5):4):6):9,14:6):15):6):12):14,6:18):16,7:6):16,(20:11,(22:3,(23:6,((24:6,(25:10,(26:10,27:2):8):10):25,(28:4,((((29:14,(32:3,35:0.0):14):14,(30:7,(31:11,34:7):10):10):4,((33:1,36:3):4,(((37:2,40:2):3,39:2):3,38:0.0):8):8):26,(((((41:5,(43:1,44:2):10):8,42:12):18,(45:1,(91:12,(((((92:0.0,105:1):3,93:4):12,((((96:5,101:6):11,(((98:14,100:11):6,(99:6,(103:7,104:2):9):6):5,102:2):10):6,106:6):10,97:10):18):6,94:4):3,95:6):13):3):32):17,46:9):27,(47:2,(48:1,((49:3,(((((((50:6,(((52:2,57:8):1,53:0.0):6,64:9):9):7,(54:3,66:2):9):4,65:3):7,(55:5,60:3):6):4,(56:4,63:5):10):11,(((59:1,62:0.0):6,67:13):7,61:8):11):13,51:10):6):3,58:5):11):7):22):38):23):23):11):6):19):20):9,(18:6,((19:8,((71:4,(72:5,((73:10,(((((((74:0.0,76:0.0):3,(79:0.0,80:0.0):4):1,78:1):1,77:2):2,75:2):15,((((83:2,(84:6,(85:3,86:1):2):2):5,87:7):15,90:21):2,89:0.0):22):14,82:9):7):9,81:8):14):13):1,88:3):27):25,((68:3,69:2):5,70:3):19):31):20):4,21:4):9):23):3):7):0.0;
	TREE Tree_228 = (1:10,(2:11,(3:8,(4:9,((((((5:9,(8:3,((9:1,13:5):11,((10:12,((11:0.0,12:5):17,((15:1,16:0.0):5,17:5):4):6):9,14:6):15):6):12):14,6:18):16,7:6):16,(20:11,(22:3,(23:6,((24:6,(25:10,(26:10,27:2):8):10):25,(28:4,((((29:14,(32:3,35:0.0):14):14,(30:7,(31:11,34:7):10):10):4,((33:1,36:3):4,(((37:2,40:2):3,39:2):3,38:0.0):8):8):25,(((((41:5,(43:1,44:2):10):8,42:12):17,(45:1,(91:12,(((((92:0.0,105:1):3,93:4):12,((((96:5,101:6):11,(((98:14,100:11):6,(99:6,(103:7,104:2):9):6):5,102:2):10):6,106:6):10,97:10):18):6,94:4):3,95:6):13):3):33):17,46:9):27,(47:2,(48:1,(49:3,(((((((((50:6,(((52:2,57:8):1,53:0.0):6,64:9):9):7,(54:3,66:2):9):4,65:3):6,60:3):3,55:9):4,(56:4,63:5):9):11,(((59:1,62:0.0):5,67:14):5,61:10):11):3,58:6):18,51:7):6):10):7):21):38):23):24):11):6):19):20):9,(18:6,((19:8,((71:4,(72:5,((73:10,(((((((74:0.0,76:0.0):3,(79:0.0,80:0.0):4):1,78:1):1,77:2):2,75:2):15,((((83:2,(84:6,(85:3,86:1):2):2):5,87:7):15,90:21):2,89:0.0):22):14,82:9):7):9,81:8):14):13):1,88:3):27):25,((68:3,69:2):5,70:3):19):31):20):4,21:4):9):23):3):7):0.0;
	TREE Tree_229 = (1:10,(2:11,(3:8,(4:9,((((((5:9,(8:3,((9:1,13:5):11,((10:12,((11:0.0,12:5):17,((15:1,16:0.0):5,17:5):4):6):9,14:6):15):6):12):14,6:18):16,7:6):16,(20:11,(22:3,(23:6,((24:6,(25:10,(26:10,27:2):8):10):25,(28:4,((((29:14,(32:3,35:0.0):14):14,(30:7,(31:11,34:7):10):10):4,((33:1,36:3):4,(((37:2,40:2):3,39:2):3,38:0.0):8):8):26,(((((41:5,(43:1,44:2):10):8,42:12):19,(45:1,(91:11,(((((92:0.0,105:1):3,93:4):12,((((96:5,101:6):11,(((98:14,100:11):6,(99:6,(103:7,104:2):9):6):5,102:2):10):6,106:6):10,97:10):18):3,95:8):5,94:3):14):3):32):17,46:8):27,(47:2,(48:1,((49:3,((((((((50:6,(((52:2,57:8):1,53:0.0):6,64:9):9):7,(54:3,66:2):9):4,65:3):6,60:3):3,55:9):3,(56:4,63:5):10):11,(((59:1,62:0.0):6,67:13):6,61:9):11):14,51:10):6):3,58:5):11):7):22):38):23):23):11):6):19):20):9,(18:6,((19:8,((71:4,(72:5,((73:10,(((((((74:0.0,76:0.0):3,(79:0.0,80:0.0):4):1,78:1):1,77:2):2,75:2):15,((((83:2,(84:6,(85:3,86:1):2):2):5,87:7):15,90:21):2,89:0.0):22):14,82:9):7):9,81:8):14):13):1,88:3):27):25,((68:3,69:2):5,70:3):19):31):20):4,21:4):9):23):3):7):0.0;
	TREE Tree_230 = (1:10,(2:11,(3:8,(4:9,((((((5:9,(8:3,((9:1,13:5):11,((10:12,((11:0.0,12:5):17,((15:1,16:0.0):5,17:5):4):6):9,14:6):15):6):12):14,6:18):16,7:6):16,(20:11,(22:3,(23:6,((24:6,(25:10,(26:10,27:2):8):10):25,(28:4,((((29:14,(32:3,35:0.0):14):14,(30:7,(31:11,34:7):10):10):4,((33:1,36:3):4,(((37:2,40:2):3,39:2):3,38:0.0):8):8):26,(((((41:5,(43:1,44:2):10):8,42:12):18,(45:1,(91:12,(((((92:0.0,105:1):3,93:4):12,((((96:5,101:6):11,(((98:14,100:11):6,((99:3,104:9):5,103:7):6):5,102:2):10):6,106:6):10,97:10):18):6,94:4):3,95:6):13):3):32):17,46:9):27,(47:2,(48:1,((49:3,((((((((50:6,(((52:2,57:8):1,53:0.0):6,64:9):9):7,(54:3,66:2):9):4,65:3):6,60:3):3,55:9):3,(56:4,63:5):10):11,(((59:1,62:0.0):6,67:13):6,61:9):11):14,51:10):6):3,58:5):11):7):22):38):23):23):11):6):19):20):9,(18:6,((19:8,((71:4,(72:5,((73:10,(((((((74:0.0,76:0.0):3,(79:0.0,80:0.0):4):1,78:1):1,77:2):2,75:2):15,((((83:2,(84:6,(85:3,86:1):2):2):5,87:7):15,90:21):2,89:0.0):22):14,82:9):7):9,81:8):14):13):1,88:3):27):25,((68:3,69:2):5,70:3):19):31):20):4,21:4):9):23):3):7):0.0;
	TREE Tree_231 = (1:10,(2:11,(3:8,(4:9,((((((5:9,(8:3,((9:1,13:5):11,((10:12,((11:0.0,12:5):17,((15:1,16:0.0):5,17:5):4):6):9,14:6):15):6):12):14,6:18):16,7:6):16,(20:11,(22:3,(23:6,((24:6,(25:10,(26:10,27:2):8):10):25,(28:4,((((29:14,(32:3,35:0.0):14):14,(30:7,(31:11,34:7):10):10):4,((33:1,36:3):4,(((37:2,40:2):3,39:2):3,38:0.0):8):8):26,(((((41:5,(43:1,44:2):10):8,42:12):18,(45:1,(91:12,(((((92:0.0,105:1):3,93:4):12,((((96:5,101:6):10,((98:14,(99:6,((100:7,103:4):10,104:7):8):4):3,102:2):13):7,106:6):10,97:10):18):6,94:4):3,95:6):13):3):32):17,46:9):27,(47:2,(48:1,((49:3,((((((((50:6,(((52:2,57:8):1,53:0.0):6,64:9):9):7,(54:3,66:2):9):4,65:3):6,60:3):3,55:9):3,(56:4,63:5):10):11,(((59:1,62:0.0):6,67:13):6,61:9):11):14,51:10):6):3,58:5):11):7):22):38):23):23):11):6):19):20):9,(18:6,((19:8,((71:4,(72:5,((73:10,(((((((74:0.0,76:0.0):3,(79:0.0,80:0.0):4):1,78:1):1,77:2):2,75:2):15,((((83:2,(84:6,(85:3,86:1):2):2):5,87:7):15,90:21):2,89:0.0):22):14,82:9):7):9,81:8):14):13):1,88:3):27):25,((68:3,69:2):5,70:3):19):31):20):4,21:4):9):23):3):7):0.0;
	TREE Tree_232 = (1:10,(2:11,(3:8,(4:9,((((((5:9,(8:3,((9:1,13:5):11,((10:12,((11:0.0,12:5):17,((15:1,16:0.0):5,17:5):4):6):9,14:6):15):6):12):14,6:18):16,7:6):16,(20:11,(22:3,(23:6,((24:6,(25:10,(26:10,27:2):8):10):25,(28:4,((((29:14,(32:3,35:0.0):14):14,(30:7,(31:11,34:7):10):10):4,((33:1,36:3):4,(((37:2,40:2):3,39:2):3,38:0.0):8):8):26,(((((41:5,(43:1,44:2):10):8,42:12):18,(45:1,(91:12,(((((92:0.0,105:1):3,93:4):12,((((96:5,101:6):11,(((98:14,(100:5,103:6):8):8,(99:2,104:10):8):4,102:2):11):6,106:6):10,97:10):18):6,94:4):3,95:6):13):3):32):17,46:9):27,(47:2,(48:1,((49:3,((((((((50:6,(((52:2,57:8):1,53:0.0):6,64:9):9):7,(54:3,66:2):9):4,65:3):6,60:3):3,55:9):3,(56:4,63:5):10):11,(((59:1,62:0.0):6,67:13):6,61:9):11):14,51:10):6):3,58:5):11):7):22):38):23):23):11):6):19):20):9,(18:6,((19:8,((71:4,(72:5,((73:10,(((((((74:0.0,76:0.0):3,(79:0.0,80:0.0):4):1,78:1):1,77:2):2,75:2):15,((((83:2,(84:6,(85:3,86:1):2):2):5,87:7):15,90:21):2,89:0.0):22):14,82:9):7):9,81:8):14):13):1,88:3):27):25,((68:3,69:2):5,70:3):19):31):20):4,21:4):9):23):3):7):0.0;
	TREE Tree_233 = (1:10,(2:11,(3:8,(4:9,(((((5:9,(8:3,((9:1,13:5):11,((10:12,((11:0.0,12:5):17,((15:1,16:0.0):5,17:5):4):6):9,14:6):15):6):12):15,6:17):18,(7:12,(20:11,(22:3,(23:6,((24:6,(25:10,(26:10,27:2):8):10):25,(28:4,((((29:14,(32:3,35:0.0):14):14,(30:7,(31:11,34:7):10):10):4,((33:1,36:3):4,(((37:2,40:2):3,39:2):3,38:0.0):8):8):26,(((((41:5,(43:1,44:2):10):8,42:12):18,(45:1,(91:12,(((((92:0.0,105:1):3,93:4):12,((((96:5,101:6):11,(((98:14,100:11):6,(99:6,(103:7,104:2):9):6):5,102:2):10):6,106:6):10,97:10):18):6,94:4):3,95:6):13):3):32):17,46:9):27,(47:2,(48:1,((49:3,((((((((50:6,(((52:2,57:8):1,53:0.0):6,64:9):9):7,(54:3,66:2):9):4,65:3):6,60:3):3,55:9):3,(56:4,63:5):10):11,(((59:1,62:0.0):6,67:13):6,61:9):11):14,51:10):6):3,58:5):11):7):22):38):23):23):11):6):19):14):14):8,(18:9,((19:8,((71:4,(72:5,((73:10,(((((((74:0.0,76:0.0):3,(79:0.0,80:0.0):4):1,78:1):1,77:2):2,75:2):15,((((83:2,(84:6,(85:3,86:1):2):2):5,87:7):15,90:21):2,89:0.0):22):14,82:9):7):9,81:8):14):13):1,88:3):27):25,((68:3,69:2):5,70:3):19):28):20):4,21:4):10):23):3):7):0.0;
	TREE Tree_234 = (1:10,(2:11,(3:8,(4:9,((((((5:9,(8:3,((9:1,13:5):11,((10:12,((11:0.0,12:5):17,((15:1,16:0.0):5,17:5):4):6):9,14:6):15):6):12):14,6:18):16,7:6):16,(20:11,(22:3,(23:6,((24:6,(25:10,(26:10,27:2):8):10):25,(28:4,(((29:14,(32:3,35:0.0):14):14,((30:7,(31:11,34:7):10):9,((33:1,36:3):4,(((37:2,40:2):3,39:2):3,38:0.0):8):7):6):26,(((((41:5,(43:1,44:2):10):8,42:12):18,(45:1,(91:12,(((((92:0.0,105:1):3,93:4):12,((((96:5,101:6):11,(((98:14,100:11):6,(99:6,(103:7,104:2):9):6):5,102:2):10):6,106:6):10,97:10):18):6,94:4):3,95:6):13):3):32):17,46:9):27,(47:2,(48:1,((49:3,((((((((50:6,(((52:2,57:8):1,53:0.0):6,64:9):9):7,(54:3,66:2):9):4,65:3):6,60:3):3,55:9):3,(56:4,63:5):10):11,(((59:1,62:0.0):6,67:13):6,61:9):11):14,51:10):6):3,58:5):11):7):22):38):23):23):11):6):19):20):9,(18:6,((19:8,((71:4,(72:5,((73:10,(((((((74:0.0,76:0.0):3,(79:0.0,80:0.0):4):1,78:1):1,77:2):2,75:2):15,((((83:2,(84:6,(85:3,86:1):2):2):5,87:7):15,90:21):2,89:0.0):22):14,82:9):7):9,81:8):14):13):1,88:3):27):25,((68:3,69:2):5,70:3):19):31):20):4,21:4):9):23):3):7):0.0;
	TREE Tree_235 = (1:10,(2:11,(3:8,(4:9,((((((5:9,(8:3,((9:1,13:5):11,((10:12,((11:0.0,12:5):17,((15:1,16:0.0):5,17:5):4):6):9,14:6):15):6):12):14,6:18):16,7:6):16,(20:11,(22:3,(23:6,((24:6,(25:10,(26:10,27:2):8):10):25,(28:4,((((29:14,(32:3,35:0.0):14):14,(30:7,(31:11,34:7):10):10):4,((33:1,36:3):4,(((37:2,40:2):3,39:2):3,38:0.0):8):8):25,(((((41:5,(43:1,44:2):10):8,42:12):17,(45:1,(91:12,(((((92:0.0,105:1):3,93:4):12,((((96:5,101:6):11,(((98:14,100:11):6,(99:6,(103:7,104:2):9):6):5,102:2):10):6,106:6):10,97:10):18):6,94:4):3,95:6):13):3):33):17,46:9):27,(47:2,(48:1,(49:3,((((((((50:6,(((52:2,57:8):1,53:0.0):6,64:9):9):3,66:3):9,(54:0.0,65:0.0):13):7,(55:6,60:2):6):5,(56:3,63:6):9):11,(((59:1,62:0.0):4,67:15):5,61:10):11):3,58:5):18,51:7):6):10):7):21):38):23):24):11):6):19):20):9,(18:6,((19:8,((71:4,(72:5,((73:10,(((((((74:0.0,76:0.0):3,(79:0.0,80:0.0):4):1,78:1):1,77:2):2,75:2):15,((((83:2,(84:6,(85:3,86:1):2):2):5,87:7):15,90:21):2,89:0.0):22):14,82:9):7):9,81:8):14):13):1,88:3):27):25,((68:3,69:2):5,70:3):19):31):20):4,21:4):9):23):3):7):0.0;
	TREE Tree_236 = (1:10,(2:11,(3:8,(4:9,((((((5:9,(8:3,((9:1,13:5):11,((10:12,((11:0.0,12:5):17,((15:1,16:0.0):5,17:5):4):6):9,14:6):15):6):12):14,6:18):16,7:6):16,(20:11,(22:3,(23:6,((24:6,(25:10,(26:10,27:2):8):10):25,(28:4,((((29:14,(32:3,35:0.0):14):14,(30:7,(31:11,34:7):10):10):4,((33:1,36:3):4,(((37:2,40:2):3,39:2):3,38:0.0):8):8):26,(((((41:5,(43:1,44:2):10):8,42:12):18,(45:1,(91:12,(((((92:0.0,105:1):3,93:4):12,((((96:5,101:6):11,(((98:14,100:11):6,((99:3,104:9):5,103:7):6):5,102:2):10):6,106:6):10,97:10):18):6,94:4):3,95:6):13):3):32):17,46:9):27,(47:2,(48:1,((49:3,(((((((50:6,(((52:2,57:8):1,53:0.0):6,64:9):9):3,66:3):8,(54:0.0,65:0.0):14):7,(55:5,60:3):6):4,(56:4,63:5):10):11,(((59:1,62:0.0):6,67:13):7,61:8):11):13,51:10):6):3,58:5):11):7):22):38):23):23):11):6):19):20):9,(18:6,((19:8,((71:4,(72:5,((73:10,(((((((74:0.0,76:0.0):3,(79:0.0,80:0.0):4):1,78:1):1,77:2):2,75:2):15,((((83:2,(84:6,(85:3,86:1):2):2):5,87:7):15,90:21):2,89:0.0):22):14,82:9):7):9,81:8):14):13):1,88:3):27):25,((68:3,69:2):5,70:3):19):31):20):4,21:4):9):23):3):7):0.0;
	TREE Tree_237 = (1:10,(2:11,(3:8,(4:9,((((((5:9,(8:3,((9:1,13:5):11,((10:12,((11:0.0,12:5):17,((15:1,16:0.0):5,17:5):4):6):9,14:6):15):6):12):14,6:18):16,7:6):16,(20:11,(22:3,(23:6,((24:6,(25:10,(26:10,27:2):8):10):25,(28:4,((((29:14,(32:3,35:0.0):14):14,(30:7,(31:11,34:7):10):10):4,((33:1,36:3):4,(((37:2,40:2):3,39:2):3,38:0.0):8):8):26,(((((41:5,(43:1,44:2):10):8,42:12):18,(45:1,(91:12,(((((92:0.0,105:1):3,93:4):12,((((96:5,101:6):10,((98:14,(99:6,((100:7,103:4):10,104:7):8):4):3,102:2):13):7,106:6):10,97:10):18):6,94:4):3,95:6):13):3):32):17,46:9):27,(47:2,(48:1,((49:3,(((((((50:6,(((52:2,57:8):1,53:0.0):6,64:9):9):3,66:3):8,(54:0.0,65:0.0):14):7,(55:5,60:3):6):4,(56:4,63:5):10):11,(((59:1,62:0.0):6,67:13):7,61:8):11):13,51:10):6):3,58:5):11):7):22):38):23):23):11):6):19):20):9,(18:6,((19:8,((71:4,(72:5,((73:10,(((((((74:0.0,76:0.0):3,(79:0.0,80:0.0):4):1,78:1):1,77:2):2,75:2):15,((((83:2,(84:6,(85:3,86:1):2):2):5,87:7):15,90:21):2,89:0.0):22):14,82:9):7):9,81:8):14):13):1,88:3):27):25,((68:3,69:2):5,70:3):19):31):20):4,21:4):9):23):3):7):0.0;
	TREE Tree_238 = (1:10,(2:11,(3:8,(4:9,((((((5:9,(8:3,((9:1,13:5):11,((10:12,((11:0.0,12:5):17,((15:1,16:0.0):5,17:5):4):6):9,14:6):15):6):12):14,6:18):16,7:6):16,(20:11,(22:3,(23:6,((24:6,(25:10,(26:10,27:2):8):10):25,(28:4,(((29:14,(32:3,35:0.0):14):14,((30:7,(31:11,34:7):10):9,((33:1,36:3):4,(((37:2,40:2):3,39:2):3,38:0.0):8):7):6):26,(((((41:5,(43:1,44:2):10):8,42:12):18,(45:1,(91:12,(((((92:0.0,105:1):3,93:4):12,((((96:5,101:6):11,(((98:14,100:11):6,(99:6,(103:7,104:2):9):6):5,102:2):10):6,106:6):10,97:10):18):6,94:4):3,95:6):13):3):32):17,46:9):27,(47:2,(48:1,((49:3,(((((((50:6,(((52:2,57:8):1,53:0.0):6,64:9):9):3,66:3):8,(54:0.0,65:0.0):14):7,(55:5,60:3):6):4,(56:4,63:5):10):11,(((59:1,62:0.0):6,67:13):7,61:8):11):13,51:10):6):3,58:5):11):7):22):38):23):23):11):6):19):20):9,(18:6,((19:8,((71:4,(72:5,((73:10,(((((((74:0.0,76:0.0):3,(79:0.0,80:0.0):4):1,78:1):1,77:2):2,75:2):15,((((83:2,(84:6,(85:3,86:1):2):2):5,87:7):15,90:21):2,89:0.0):22):14,82:9):7):9,81:8):14):13):1,88:3):27):25,((68:3,69:2):5,70:3):19):31):20):4,21:4):9):23):3):7):0.0;
	TREE Tree_239 = (1:10,(2:11,(3:8,(4:9,((((((5:9,(8:3,((9:1,13:5):11,((10:12,((11:0.0,12:5):17,((15:1,16:0.0):5,17:5):4):6):9,14:6):15):6):12):14,6:18):16,7:6):16,(20:11,(22:3,(23:6,((24:6,(25:10,(26:10,27:2):8):10):25,(28:4,((((29:14,(32:3,35:0.0):14):14,(30:7,(31:11,34:7):10):10):4,((33:1,36:3):4,(((37:2,40:2):3,39:2):3,38:0.0):8):8):25,(((((41:5,(43:1,44:2):10):8,42:12):17,(45:1,(91:12,(((((92:0.0,105:1):3,93:4):12,((((96:5,101:6):11,(((98:14,100:11):6,(99:6,(103:7,104:2):9):6):5,102:2):10):6,106:6):10,97:10):18):6,94:4):3,95:6):13):3):33):17,46:9):27,(47:2,(48:1,(49:3,((((((((((50:6,(((52:2,57:8):1,53:0.0):6,64:9):9):3,66:3):5,54:10):4,65:3):6,60:2):3,55:10):4,(56:3,63:6):9):11,(((59:1,62:0.0):4,67:15):4,61:11):11):3,58:5):19,51:7):6):10):7):21):38):23):24):11):6):19):20):9,(18:6,((19:8,((71:4,(72:5,((73:10,(((((((74:0.0,76:0.0):3,(79:0.0,80:0.0):4):1,78:1):1,77:2):2,75:2):15,((((83:2,(84:6,(85:3,86:1):2):2):5,87:7):15,90:21):2,89:0.0):22):14,82:9):7):9,81:8):14):13):1,88:3):27):25,((68:3,69:2):5,70:3):19):31):20):4,21:4):9):23):3):7):0.0;
	TREE Tree_240 = (1:10,(2:11,(3:8,(4:9,((((((5:9,(8:3,((9:1,13:5):11,((10:12,((11:0.0,12:5):17,((15:1,16:0.0):5,17:5):4):6):9,14:6):15):6):12):14,6:18):16,7:6):16,(20:11,(22:3,(23:6,((24:6,(25:10,(26:10,27:2):8):10):25,(28:4,((((29:14,(32:3,35:0.0):14):14,(30:7,(31:11,34:7):10):10):4,((33:1,36:3):4,(((37:2,40:2):3,39:2):3,38:0.0):8):8):25,(((((41:5,(43:1,44:2):10):8,42:12):18,(45:1,(91:11,(((((92:0.0,105:1):3,93:4):12,((((96:5,101:6):11,(((98:14,100:11):6,(99:6,(103:7,104:2):9):6):5,102:2):10):6,106:6):10,97:10):18):3,95:8):5,94:3):14):3):33):17,46:8):27,(47:2,(48:1,(49:3,(((((((((50:6,(((52:2,57:8):1,53:0.0):6,64:9):9):3,66:3):9,(54:0.0,65:0.0):13):6,60:2):3,55:10):4,(56:3,63:6):9):11,(((59:1,62:0.0):4,67:15):4,61:11):11):3,58:5):19,51:7):6):10):7):21):38):23):24):11):6):19):20):9,(18:6,((19:8,((71:4,(72:5,((73:10,(((((((74:0.0,76:0.0):3,(79:0.0,80:0.0):4):1,78:1):1,77:2):2,75:2):15,((((83:2,(84:6,(85:3,86:1):2):2):5,87:7):15,90:21):2,89:0.0):22):14,82:9):7):9,81:8):14):13):1,88:3):27):25,((68:3,69:2):5,70:3):19):31):20):4,21:4):9):23):3):7):0.0;
	TREE Tree_241 = (1:10,(2:11,(3:8,(4:9,((((((5:9,(8:3,((9:1,13:5):11,((10:12,((11:0.0,12:5):17,((15:1,16:0.0):5,17:5):4):6):9,14:6):15):6):12):14,6:18):16,7:6):16,(20:11,(22:3,(23:6,((24:6,(25:10,(26:10,27:2):8):10):25,(28:4,((((29:14,(32:3,35:0.0):14):14,(30:7,(31:11,34:7):10):10):4,((33:1,36:3):4,(((37:2,40:2):3,39:2):3,38:0.0):8):8):25,(((((41:5,(43:1,44:2):10):8,42:12):17,(45:1,(91:12,(((((92:0.0,105:1):3,93:4):12,((((96:5,101:6):11,(((98:14,100:11):6,((99:3,104:9):5,103:7):6):5,102:2):10):6,106:6):10,97:10):18):6,94:4):3,95:6):13):3):33):17,46:9):27,(47:2,(48:1,(49:3,(((((((((50:6,(((52:2,57:8):1,53:0.0):6,64:9):9):3,66:3):9,(54:0.0,65:0.0):13):6,60:2):3,55:10):4,(56:3,63:6):9):11,(((59:1,62:0.0):4,67:15):4,61:11):11):3,58:5):19,51:7):6):10):7):21):38):23):24):11):6):19):20):9,(18:6,((19:8,((71:4,(72:5,((73:10,(((((((74:0.0,76:0.0):3,(79:0.0,80:0.0):4):1,78:1):1,77:2):2,75:2):15,((((83:2,(84:6,(85:3,86:1):2):2):5,87:7):15,90:21):2,89:0.0):22):14,82:9):7):9,81:8):14):13):1,88:3):27):25,((68:3,69:2):5,70:3):19):31):20):4,21:4):9):23):3):7):0.0;
	TREE Tree_242 = (1:10,(2:11,(3:8,(4:9,((((((5:9,(8:3,((9:1,13:5):11,((10:12,((11:0.0,12:5):17,((15:1,16:0.0):5,17:5):4):6):9,14:6):15):6):12):14,6:18):16,7:6):16,(20:11,(22:3,(23:6,((24:6,(25:10,(26:10,27:2):8):10):25,(28:4,((((29:14,(32:3,35:0.0):14):14,(30:7,(31:11,34:7):10):10):4,((33:1,36:3):4,(((37:2,40:2):3,39:2):3,38:0.0):8):8):25,(((((41:5,(43:1,44:2):10):8,42:12):17,(45:1,(91:12,(((((92:0.0,105:1):3,93:4):12,((((96:5,101:6):10,((98:14,(99:6,((100:7,103:4):10,104:7):8):4):3,102:2):13):7,106:6):10,97:10):18):6,94:4):3,95:6):13):3):33):17,46:9):27,(47:2,(48:1,(49:3,(((((((((50:6,(((52:2,57:8):1,53:0.0):6,64:9):9):3,66:3):9,(54:0.0,65:0.0):13):6,60:2):3,55:10):4,(56:3,63:6):9):11,(((59:1,62:0.0):4,67:15):4,61:11):11):3,58:5):19,51:7):6):10):7):21):38):23):24):11):6):19):20):9,(18:6,((19:8,((71:4,(72:5,((73:10,(((((((74:0.0,76:0.0):3,(79:0.0,80:0.0):4):1,78:1):1,77:2):2,75:2):15,((((83:2,(84:6,(85:3,86:1):2):2):5,87:7):15,90:21):2,89:0.0):22):14,82:9):7):9,81:8):14):13):1,88:3):27):25,((68:3,69:2):5,70:3):19):31):20):4,21:4):9):23):3):7):0.0;
	TREE Tree_243 = (1:10,(2:11,(3:8,(4:9,((((((5:9,(8:3,((9:1,13:5):11,((10:12,((11:0.0,12:5):17,((15:1,16:0.0):5,17:5):4):6):9,14:6):15):6):12):14,6:18):16,7:6):16,(20:11,(22:3,(23:6,((24:6,(25:10,(26:10,27:2):8):10):25,(28:4,((((29:14,(32:3,35:0.0):14):14,(30:7,(31:11,34:7):10):10):4,((33:1,36:3):4,(((37:2,40:2):3,39:2):3,38:0.0):8):8):25,(((((41:5,(43:1,44:2):10):8,42:12):17,(45:1,(91:12,(((((92:0.0,105:1):3,93:4):12,((((96:5,101:6):11,(((98:14,(100:5,103:6):8):8,(99:2,104:10):8):4,102:2):11):6,106:6):10,97:10):18):6,94:4):3,95:6):13):3):33):17,46:9):27,(47:2,(48:1,(49:3,(((((((((50:6,(((52:2,57:8):1,53:0.0):6,64:9):9):3,66:3):9,(54:0.0,65:0.0):13):6,60:2):3,55:10):4,(56:3,63:6):9):11,(((59:1,62:0.0):4,67:15):4,61:11):11):3,58:5):19,51:7):6):10):7):21):38):23):24):11):6):19):20):9,(18:6,((19:8,((71:4,(72:5,((73:10,(((((((74:0.0,76:0.0):3,(79:0.0,80:0.0):4):1,78:1):1,77:2):2,75:2):15,((((83:2,(84:6,(85:3,86:1):2):2):5,87:7):15,90:21):2,89:0.0):22):14,82:9):7):9,81:8):14):13):1,88:3):27):25,((68:3,69:2):5,70:3):19):31):20):4,21:4):9):23):3):7):0.0;
	TREE Tree_244 = (1:10,(2:11,(3:8,(4:9,(((((5:9,(8:3,((9:1,13:5):11,((10:12,((11:0.0,12:5):17,((15:1,16:0.0):5,17:5):4):6):9,14:6):15):6):12):15,6:17):18,(7:12,(20:11,(22:3,(23:6,((24:6,(25:10,(26:10,27:2):8):10):25,(28:4,((((29:14,(32:3,35:0.0):14):14,(30:7,(31:11,34:7):10):10):4,((33:1,36:3):4,(((37:2,40:2):3,39:2):3,38:0.0):8):8):25,(((((41:5,(43:1,44:2):10):8,42:12):17,(45:1,(91:12,(((((92:0.0,105:1):3,93:4):12,((((96:5,101:6):11,(((98:14,100:11):6,(99:6,(103:7,104:2):9):6):5,102:2):10):6,106:6):10,97:10):18):6,94:4):3,95:6):13):3):33):17,46:9):27,(47:2,(48:1,(49:3,(((((((((50:6,(((52:2,57:8):1,53:0.0):6,64:9):9):3,66:3):9,(54:0.0,65:0.0):13):6,60:2):3,55:10):4,(56:3,63:6):9):11,(((59:1,62:0.0):4,67:15):4,61:11):11):3,58:5):19,51:7):6):10):7):21):38):23):24):11):6):19):14):14):8,(18:9,((19:8,((71:4,(72:5,((73:10,(((((((74:0.0,76:0.0):3,(79:0.0,80:0.0):4):1,78:1):1,77:2):2,75:2):15,((((83:2,(84:6,(85:3,86:1):2):2):5,87:7):15,90:21):2,89:0.0):22):14,82:9):7):9,81:8):14):13):1,88:3):27):25,((68:3,69:2):5,70:3):19):28):20):4,21:4):10):23):3):7):0.0;
	TREE Tree_245 = (1:10,(2:11,(3:8,(4:9,((((((5:9,(8:3,((9:1,13:5):11,((10:12,((11:0.0,12:5):17,((15:1,16:0.0):5,17:5):4):6):9,14:6):15):6):12):14,6:18):16,7:6):16,(20:11,(22:3,(23:6,((24:6,(25:10,(26:10,27:2):8):10):25,(28:4,(((29:14,(32:3,35:0.0):14):14,((30:7,(31:11,34:7):10):9,((33:1,36:3):4,(((37:2,40:2):3,39:2):3,38:0.0):8):7):6):26,(((((41:5,(43:1,44:2):10):8,42:12):18,(45:1,(91:12,(((((92:0.0,105:1):3,93:4):12,((((96:5,101:6):11,(((98:14,100:11):6,(99:6,(103:7,104:2):9):6):5,102:2):10):6,106:6):10,97:10):18):6,94:4):3,95:6):13):3):32):17,46:9):27,(47:2,(48:1,(49:3,(((((((((50:6,(((52:2,57:8):1,53:0.0):6,64:9):9):3,66:3):9,(54:0.0,65:0.0):13):6,60:2):3,55:10):4,(56:3,63:6):9):11,(((59:1,62:0.0):4,67:15):4,61:11):11):3,58:5):18,51:8):6):10):7):21):38):23):23):11):6):19):20):9,(18:6,((19:8,((71:4,(72:5,((73:10,(((((((74:0.0,76:0.0):3,(79:0.0,80:0.0):4):1,78:1):1,77:2):2,75:2):15,((((83:2,(84:6,(85:3,86:1):2):2):5,87:7):15,90:21):2,89:0.0):22):14,82:9):7):9,81:8):14):13):1,88:3):27):25,((68:3,69:2):5,70:3):19):31):20):4,21:4):9):23):3):7):0.0;
	TREE Tree_246 = (1:10,(2:11,(3:8,(4:9,((((((5:9,(8:3,((9:1,13:5):11,((10:12,((11:0.0,12:5):17,((15:1,16:0.0):5,17:5):4):6):9,14:6):15):6):12):14,6:18):16,7:6):16,(20:11,(22:3,(23:6,((24:6,(25:10,(26:10,27:2):8):10):25,(28:4,((((29:14,(32:3,35:0.0):14):14,(30:7,(31:11,34:7):10):10):4,((33:1,36:3):4,(((37:2,40:2):3,39:2):3,38:0.0):8):8):25,(((((41:5,(43:1,44:2):10):8,42:12):17,(45:1,(91:12,(((((92:0.0,105:1):3,93:4):12,((((96:5,101:6):11,(((98:14,100:11):6,(99:6,(103:7,104:2):9):6):5,102:2):10):6,106:6):10,97:10):18):6,94:4):3,95:6):13):3):33):17,46:9):27,(47:2,(48:1,(49:3,(((((((((50:6,(((52:2,57:8):1,53:0.0):6,64:9):9):3,66:3):5,54:10):4,65:3):7,(55:6,60:2):6):5,(56:3,63:6):9):11,(((59:1,62:0.0):4,67:15):5,61:10):11):3,58:5):18,51:7):6):10):7):21):38):23):24):11):6):19):20):9,(18:6,((19:8,((71:4,(72:5,((73:10,(((((((74:0.0,76:0.0):3,(79:0.0,80:0.0):4):1,78:1):1,77:2):2,75:2):15,((((83:2,(84:6,(85:3,86:1):2):2):5,87:7):15,90:21):2,89:0.0):22):14,82:9):7):9,81:8):14):13):1,88:3):27):25,((68:3,69:2):5,70:3):19):31):20):4,21:4):9):23):3):7):0.0;
	TREE Tree_247 = (1:10,(2:11,(3:8,(4:9,((((((5:9,(8:3,((9:1,13:5):11,((10:12,((11:0.0,12:5):17,((15:1,16:0.0):5,17:5):4):6):9,14:6):15):6):12):14,6:18):16,7:6):16,(20:11,(22:3,(23:6,((24:6,(25:10,(26:10,27:2):8):10):25,(28:4,((((29:14,(32:3,35:0.0):14):14,(30:7,(31:11,34:7):10):10):4,((33:1,36:3):4,(((37:2,40:2):3,39:2):3,38:0.0):8):8):26,(((((41:5,(43:1,44:2):10):8,42:12):19,(45:1,(91:11,(((((92:0.0,105:1):3,93:4):12,((((96:5,101:6):11,(((98:14,100:11):6,(99:6,(103:7,104:2):9):6):5,102:2):10):6,106:6):10,97:10):18):3,95:8):5,94:3):14):3):32):17,46:8):27,(47:2,(48:1,((49:3,(((((((((50:6,(((52:2,57:8):1,53:0.0):6,64:9):9):3,66:3):5,54:10):4,65:3):6,60:2):4,55:9):3,(56:4,63:5):10):11,(((59:1,62:0.0):6,67:13):6,61:9):11):14,51:10):6):3,58:5):11):7):22):38):23):23):11):6):19):20):9,(18:6,((19:8,((71:4,(72:5,((73:10,(((((((74:0.0,76:0.0):3,(79:0.0,80:0.0):4):1,78:1):1,77:2):2,75:2):15,((((83:2,(84:6,(85:3,86:1):2):2):5,87:7):15,90:21):2,89:0.0):22):14,82:9):7):9,81:8):14):13):1,88:3):27):25,((68:3,69:2):5,70:3):19):31):20):4,21:4):9):23):3):7):0.0;
	TREE Tree_248 = (1:10,(2:11,(3:8,(4:9,((((((5:9,(8:3,((9:1,13:5):11,((10:12,((11:0.0,12:5):17,((15:1,16:0.0):5,17:5):4):6):9,14:6):15):6):12):14,6:18):16,7:6):16,(20:11,(22:3,(23:6,((24:6,(25:10,(26:10,27:2):8):10):25,(28:4,((((29:14,(32:3,35:0.0):14):14,(30:7,(31:11,34:7):10):10):4,((33:1,36:3):4,(((37:2,40:2):3,39:2):3,38:0.0):8):8):26,(((((41:5,(43:1,44:2):10):8,42:12):18,(45:1,(91:12,(((((92:0.0,105:1):3,93:4):12,((((96:5,101:6):11,(((98:14,100:11):6,((99:3,104:9):5,103:7):6):5,102:2):10):6,106:6):10,97:10):18):6,94:4):3,95:6):13):3):32):17,46:9):27,(47:2,(48:1,((49:3,(((((((((50:6,(((52:2,57:8):1,53:0.0):6,64:9):9):3,66:3):5,54:10):4,65:3):6,60:2):4,55:9):3,(56:4,63:5):10):11,(((59:1,62:0.0):6,67:13):6,61:9):11):14,51:10):6):3,58:5):11):7):22):38):23):23):11):6):19):20):9,(18:6,((19:8,((71:4,(72:5,((73:10,(((((((74:0.0,76:0.0):3,(79:0.0,80:0.0):4):1,78:1):1,77:2):2,75:2):15,((((83:2,(84:6,(85:3,86:1):2):2):5,87:7):15,90:21):2,89:0.0):22):14,82:9):7):9,81:8):14):13):1,88:3):27):25,((68:3,69:2):5,70:3):19):31):20):4,21:4):9):23):3):7):0.0;
	TREE Tree_249 = (1:10,(2:11,(3:8,(4:9,((((((5:9,(8:3,((9:1,13:5):11,((10:12,((11:0.0,12:5):17,((15:1,16:0.0):5,17:5):4):6):9,14:6):15):6):12):14,6:18):16,7:6):16,(20:11,(22:3,(23:6,((24:6,(25:10,(26:10,27:2):8):10):25,(28:4,((((29:14,(32:3,35:0.0):14):14,(30:7,(31:11,34:7):10):10):4,((33:1,36:3):4,(((37:2,40:2):3,39:2):3,38:0.0):8):8):26,(((((41:5,(43:1,44:2):10):8,42:12):18,(45:1,(91:12,(((((92:0.0,105:1):3,93:4):12,((((96:5,101:6):10,((98:14,(99:6,((100:7,103:4):10,104:7):8):4):3,102:2):13):7,106:6):10,97:10):18):6,94:4):3,95:6):13):3):32):17,46:9):27,(47:2,(48:1,((49:3,(((((((((50:6,(((52:2,57:8):1,53:0.0):6,64:9):9):3,66:3):5,54:10):4,65:3):6,60:2):4,55:9):3,(56:4,63:5):10):11,(((59:1,62:0.0):6,67:13):6,61:9):11):14,51:10):6):3,58:5):11):7):22):38):23):23):11):6):19):20):9,(18:6,((19:8,((71:4,(72:5,((73:10,(((((((74:0.0,76:0.0):3,(79:0.0,80:0.0):4):1,78:1):1,77:2):2,75:2):15,((((83:2,(84:6,(85:3,86:1):2):2):5,87:7):15,90:21):2,89:0.0):22):14,82:9):7):9,81:8):14):13):1,88:3):27):25,((68:3,69:2):5,70:3):19):31):20):4,21:4):9):23):3):7):0.0;
	TREE Tree_250 = (1:10,(2:11,(3:8,(4:9,((((((5:9,(8:3,((9:1,13:5):11,((10:12,((11:0.0,12:5):17,((15:1,16:0.0):5,17:5):4):6):9,14:6):15):6):12):14,6:18):16,7:6):16,(20:11,(22:3,(23:6,((24:6,(25:10,(26:10,27:2):8):10):25,(28:4,((((29:14,(32:3,35:0.0):14):14,(30:7,(31:11,34:7):10):10):4,((33:1,36:3):4,(((37:2,40:2):3,39:2):3,38:0.0):8):8):26,(((((41:5,(43:1,44:2):10):8,42:12):18,(45:1,(91:12,(((((92:0.0,105:1):3,93:4):12,((((96:5,101:6):11,(((98:14,(100:5,103:6):8):8,(99:2,104:10):8):4,102:2):11):6,106:6):10,97:10):18):6,94:4):3,95:6):13):3):32):17,46:9):27,(47:2,(48:1,((49:3,(((((((((50:6,(((52:2,57:8):1,53:0.0):6,64:9):9):3,66:3):5,54:10):4,65:3):6,60:2):4,55:9):3,(56:4,63:5):10):11,(((59:1,62:0.0):6,67:13):6,61:9):11):14,51:10):6):3,58:5):11):7):22):38):23):23):11):6):19):20):9,(18:6,((19:8,((71:4,(72:5,((73:10,(((((((74:0.0,76:0.0):3,(79:0.0,80:0.0):4):1,78:1):1,77:2):2,75:2):15,((((83:2,(84:6,(85:3,86:1):2):2):5,87:7):15,90:21):2,89:0.0):22):14,82:9):7):9,81:8):14):13):1,88:3):27):25,((68:3,69:2):5,70:3):19):31):20):4,21:4):9):23):3):7):0.0;
	TREE Tree_251 = (1:10,(2:11,(3:8,(4:9,(((((5:9,(8:3,((9:1,13:5):11,((10:12,((11:0.0,12:5):17,((15:1,16:0.0):5,17:5):4):6):9,14:6):15):6):12):15,6:17):18,(7:12,(20:11,(22:3,(23:6,((24:6,(25:10,(26:10,27:2):8):10):25,(28:4,((((29:14,(32:3,35:0.0):14):14,(30:7,(31:11,34:7):10):10):4,((33:1,36:3):4,(((37:2,40:2):3,39:2):3,38:0.0):8):8):26,(((((41:5,(43:1,44:2):10):8,42:12):18,(45:1,(91:12,(((((92:0.0,105:1):3,93:4):12,((((96:5,101:6):11,(((98:14,100:11):6,(99:6,(103:7,104:2):9):6):5,102:2):10):6,106:6):10,97:10):18):6,94:4):3,95:6):13):3):32):17,46:9):27,(47:2,(48:1,((49:3,(((((((((50:6,(((52:2,57:8):1,53:0.0):6,64:9):9):3,66:3):5,54:10):4,65:3):6,60:2):4,55:9):3,(56:4,63:5):10):11,(((59:1,62:0.0):6,67:13):6,61:9):11):14,51:10):6):3,58:5):11):7):22):38):23):23):11):6):19):14):14):8,(18:9,((19:8,((71:4,(72:5,((73:10,(((((((74:0.0,76:0.0):3,(79:0.0,80:0.0):4):1,78:1):1,77:2):2,75:2):15,((((83:2,(84:6,(85:3,86:1):2):2):5,87:7):15,90:21):2,89:0.0):22):14,82:9):7):9,81:8):14):13):1,88:3):27):25,((68:3,69:2):5,70:3):19):28):20):4,21:4):10):23):3):7):0.0;
	TREE Tree_252 = (1:10,(2:11,(3:8,(4:9,((((((5:9,(8:3,((9:1,13:5):11,((10:12,((11:0.0,12:5):17,((15:1,16:0.0):5,17:5):4):6):9,14:6):15):6):12):14,6:18):16,7:6):16,(20:11,(22:3,(23:6,((24:6,(25:10,(26:10,27:2):8):10):25,(28:4,(((29:14,(32:3,35:0.0):14):14,((30:7,(31:11,34:7):10):9,((33:1,36:3):4,(((37:2,40:2):3,39:2):3,38:0.0):8):7):6):26,(((((41:5,(43:1,44:2):10):8,42:12):18,(45:1,(91:12,(((((92:0.0,105:1):3,93:4):12,((((96:5,101:6):11,(((98:14,100:11):6,(99:6,(103:7,104:2):9):6):5,102:2):10):6,106:6):10,97:10):18):6,94:4):3,95:6):13):3):32):17,46:9):27,(47:2,(48:1,((49:3,(((((((((50:6,(((52:2,57:8):1,53:0.0):6,64:9):9):3,66:3):5,54:10):4,65:3):6,60:2):4,55:9):3,(56:4,63:5):10):11,(((59:1,62:0.0):6,67:13):6,61:9):11):14,51:10):6):3,58:5):11):7):22):38):23):23):11):6):19):20):9,(18:6,((19:8,((71:4,(72:5,((73:10,(((((((74:0.0,76:0.0):3,(79:0.0,80:0.0):4):1,78:1):1,77:2):2,75:2):15,((((83:2,(84:6,(85:3,86:1):2):2):5,87:7):15,90:21):2,89:0.0):22):14,82:9):7):9,81:8):14):13):1,88:3):27):25,((68:3,69:2):5,70:3):19):31):20):4,21:4):9):23):3):7):0.0;
	TREE Tree_253 = (1:10,(2:11,(3:8,(4:9,((((((5:9,(8:3,((9:1,13:5):11,((10:12,((11:0.0,12:5):17,((15:1,16:0.0):5,17:5):4):6):9,14:6):15):6):12):14,6:18):16,7:6):16,(20:11,(22:3,(23:6,((24:6,(25:10,(26:10,27:2):8):10):25,(28:4,((((29:14,(32:3,35:0.0):14):14,(30:7,(31:11,34:7):10):10):4,((33:1,36:3):4,(((37:2,40:2):3,39:2):3,38:0.0):8):8):26,(((((41:5,(43:1,44:2):10):8,42:12):19,(45:1,(91:11,(((((92:0.0,105:1):3,93:4):12,((((96:5,101:6):11,(((98:14,100:11):6,((99:3,104:9):5,103:7):6):5,102:2):10):6,106:6):10,97:10):18):3,95:8):5,94:3):14):3):32):17,46:8):27,(47:2,(48:1,((49:3,((((((((50:6,(((52:2,57:8):1,53:0.0):6,64:9):9):3,66:3):9,(54:0.0,65:0.0):13):6,60:2):4,55:9):3,(56:4,63:5):10):11,(((59:1,62:0.0):6,67:13):6,61:9):11):14,51:10):6):3,58:5):11):7):22):38):23):23):11):6):19):20):9,(18:6,((19:8,((71:4,(72:5,((73:10,(((((((74:0.0,76:0.0):3,(79:0.0,80:0.0):4):1,78:1):1,77:2):2,75:2):15,((((83:2,(84:6,(85:3,86:1):2):2):5,87:7):15,90:21):2,89:0.0):22):14,82:9):7):9,81:8):14):13):1,88:3):27):25,((68:3,69:2):5,70:3):19):31):20):4,21:4):9):23):3):7):0.0;
	TREE Tree_254 = (1:10,(2:11,(3:8,(4:9,((((((5:9,(8:3,((9:1,13:5):11,((10:12,((11:0.0,12:5):17,((15:1,16:0.0):5,17:5):4):6):9,14:6):15):6):12):14,6:18):16,7:6):16,(20:11,(22:3,(23:6,((24:6,(25:10,(26:10,27:2):8):10):25,(28:4,((((29:14,(32:3,35:0.0):14):14,(30:7,(31:11,34:7):10):10):4,((33:1,36:3):4,(((37:2,40:2):3,39:2):3,38:0.0):8):8):26,(((((41:5,(43:1,44:2):10):8,42:12):19,(45:1,(91:11,(((((92:0.0,105:1):3,93:4):12,((((96:5,101:6):10,((98:14,(99:6,((100:7,103:4):10,104:7):8):4):3,102:2):13):7,106:6):10,97:10):18):3,95:8):5,94:3):14):3):32):17,46:8):27,(47:2,(48:1,((49:3,((((((((50:6,(((52:2,57:8):1,53:0.0):6,64:9):9):3,66:3):9,(54:0.0,65:0.0):13):6,60:2):4,55:9):3,(56:4,63:5):10):11,(((59:1,62:0.0):6,67:13):6,61:9):11):14,51:10):6):3,58:5):11):7):22):38):23):23):11):6):19):20):9,(18:6,((19:8,((71:4,(72:5,((73:10,(((((((74:0.0,76:0.0):3,(79:0.0,80:0.0):4):1,78:1):1,77:2):2,75:2):15,((((83:2,(84:6,(85:3,86:1):2):2):5,87:7):15,90:21):2,89:0.0):22):14,82:9):7):9,81:8):14):13):1,88:3):27):25,((68:3,69:2):5,70:3):19):31):20):4,21:4):9):23):3):7):0.0;
	TREE Tree_255 = (1:10,(2:11,(3:8,(4:9,((((((5:9,(8:3,((9:1,13:5):11,((10:12,((11:0.0,12:5):17,((15:1,16:0.0):5,17:5):4):6):9,14:6):15):6):12):14,6:18):16,7:6):16,(20:11,(22:3,(23:6,((24:6,(25:10,(26:10,27:2):8):10):25,(28:4,(((29:14,(32:3,35:0.0):14):14,((30:7,(31:11,34:7):10):9,((33:1,36:3):4,(((37:2,40:2):3,39:2):3,38:0.0):8):7):6):26,(((((41:5,(43:1,44:2):10):8,42:12):19,(45:1,(91:11,(((((92:0.0,105:1):3,93:4):12,((((96:5,101:6):11,(((98:14,100:11):6,(99:6,(103:7,104:2):9):6):5,102:2):10):6,106:6):10,97:10):18):3,95:8):5,94:3):14):3):32):17,46:8):27,(47:2,(48:1,((49:3,((((((((50:6,(((52:2,57:8):1,53:0.0):6,64:9):9):3,66:3):9,(54:0.0,65:0.0):13):6,60:2):4,55:9):3,(56:4,63:5):10):11,(((59:1,62:0.0):6,67:13):6,61:9):11):14,51:10):6):3,58:5):11):7):22):38):23):23):11):6):19):20):9,(18:6,((19:8,((71:4,(72:5,((73:10,(((((((74:0.0,76:0.0):3,(79:0.0,80:0.0):4):1,78:1):1,77:2):2,75:2):15,((((83:2,(84:6,(85:3,86:1):2):2):5,87:7):15,90:21):2,89:0.0):22):14,82:9):7):9,81:8):14):13):1,88:3):27):25,((68:3,69:2):5,70:3):19):31):20):4,21:4):9):23):3):7):0.0;
	TREE Tree_256 = (1:10,(2:11,(3:8,(4:9,(((((5:9,(8:3,((9:1,13:5):11,((10:12,((11:0.0,12:5):17,((15:1,16:0.0):5,17:5):4):6):9,14:6):15):6):12):15,6:17):18,(7:12,(20:11,(22:3,(23:6,((24:6,(25:10,(26:10,27:2):8):10):25,(28:4,((((29:14,(32:3,35:0.0):14):14,(30:7,(31:11,34:7):10):10):4,((33:1,36:3):4,(((37:2,40:2):3,39:2):3,38:0.0):8):8):26,(((((41:5,(43:1,44:2):10):8,42:12):18,(45:1,(91:12,(((((92:0.0,105:1):3,93:4):12,((((96:5,101:6):11,(((98:14,100:11):6,((99:3,104:9):5,103:7):6):5,102:2):10):6,106:6):10,97:10):18):6,94:4):3,95:6):13):3):32):17,46:9):27,(47:2,(48:1,((49:3,((((((((50:6,(((52:2,57:8):1,53:0.0):6,64:9):9):3,66:3):9,(54:0.0,65:0.0):13):6,60:2):4,55:9):3,(56:4,63:5):10):11,(((59:1,62:0.0):6,67:13):6,61:9):11):14,51:10):6):3,58:5):11):7):22):38):23):23):11):6):19):14):14):8,(18:9,((19:8,((71:4,(72:5,((73:10,(((((((74:0.0,76:0.0):3,(79:0.0,80:0.0):4):1,78:1):1,77:2):2,75:2):15,((((83:2,(84:6,(85:3,86:1):2):2):5,87:7):15,90:21):2,89:0.0):22):14,82:9):7):9,81:8):14):13):1,88:3):27):25,((68:3,69:2):5,70:3):19):28):20):4,21:4):10):23):3):7):0.0;
	TREE Tree_257 = (1:10,(2:11,(3:8,(4:9,((((((5:9,(8:3,((9:1,13:5):11,((10:12,((11:0.0,12:5):17,((15:1,16:0.0):5,17:5):4):6):9,14:6):15):6):12):14,6:18):16,7:6):16,(20:11,(22:3,(23:6,((24:6,(25:10,(26:10,27:2):8):10):25,(28:4,(((29:14,(32:3,35:0.0):14):14,((30:7,(31:11,34:7):10):9,((33:1,36:3):4,(((37:2,40:2):3,39:2):3,38:0.0):8):7):6):26,(((((41:5,(43:1,44:2):10):8,42:12):18,(45:1,(91:12,(((((92:0.0,105:1):3,93:4):12,((((96:5,101:6):11,(((98:14,100:11):6,((99:3,104:9):5,103:7):6):5,102:2):10):6,106:6):10,97:10):18):6,94:4):3,95:6):13):3):32):17,46:9):27,(47:2,(48:1,((49:3,((((((((50:6,(((52:2,57:8):1,53:0.0):6,64:9):9):3,66:3):9,(54:0.0,65:0.0):13):6,60:2):4,55:9):3,(56:4,63:5):10):11,(((59:1,62:0.0):6,67:13):6,61:9):11):14,51:10):6):3,58:5):11):7):22):38):23):23):11):6):19):20):9,(18:6,((19:8,((71:4,(72:5,((73:10,(((((((74:0.0,76:0.0):3,(79:0.0,80:0.0):4):1,78:1):1,77:2):2,75:2):15,((((83:2,(84:6,(85:3,86:1):2):2):5,87:7):15,90:21):2,89:0.0):22):14,82:9):7):9,81:8):14):13):1,88:3):27):25,((68:3,69:2):5,70:3):19):31):20):4,21:4):9):23):3):7):0.0;
	TREE Tree_258 = (1:10,(2:11,(3:8,(4:9,((((((5:9,(8:3,((9:1,13:5):11,((10:12,((11:0.0,12:5):17,((15:1,16:0.0):5,17:5):4):6):9,14:6):15):6):12):14,6:18):16,7:6):16,(20:11,(22:3,(23:6,((24:6,(25:10,(26:10,27:2):8):10):25,(28:4,((((29:14,(32:3,35:0.0):14):14,(30:7,(31:11,34:7):10):10):4,((33:1,36:3):4,(((37:2,40:2):3,39:2):3,38:0.0):8):8):26,(((((41:5,(43:1,44:2):10):8,42:12):18,(45:1,(91:12,(((((92:0.0,105:1):3,93:4):12,((((96:5,101:6):11,(((98:14,100:11):6,((99:3,104:9):5,103:7):6):5,102:2):10):6,106:6):10,97:10):18):6,94:4):3,95:6):13):3):32):17,46:9):27,(47:2,(48:1,((49:3,((((((((50:6,(((52:2,57:8):1,53:0.0):6,64:9):9):3,66:3):4,54:11):4,65:3):7,(55:5,60:3):6):4,(56:4,63:5):10):11,(((59:1,62:0.0):6,67:13):7,61:8):11):13,51:10):6):3,58:5):11):7):22):38):23):23):11):6):19):20):9,(18:6,((19:8,((71:4,(72:5,((73:10,(((((((74:0.0,76:0.0):3,(79:0.0,80:0.0):4):1,78:1):1,77:2):2,75:2):15,((((83:2,(84:6,(85:3,86:1):2):2):5,87:7):15,90:21):2,89:0.0):22):14,82:9):7):9,81:8):14):13):1,88:3):27):25,((68:3,69:2):5,70:3):19):31):20):4,21:4):9):23):3):7):0.0;
	TREE Tree_259 = (1:10,(2:11,(3:8,(4:9,(((((5:9,(8:3,((9:1,13:5):11,((10:12,((11:0.0,12:5):17,((15:1,16:0.0):5,17:5):4):6):9,14:6):15):6):12):15,6:17):18,(7:12,(20:11,(22:3,(23:6,((24:6,(25:10,(26:10,27:2):8):10):25,(28:4,((((29:14,(32:3,35:0.0):14):14,(30:7,(31:11,34:7):10):10):4,((33:1,36:3):4,(((37:2,40:2):3,39:2):3,38:0.0):8):8):26,(((((41:5,(43:1,44:2):10):8,42:12):18,(45:1,(91:12,(((((92:0.0,105:1):3,93:4):12,((((96:5,101:6):10,((98:14,(99:6,((100:7,103:4):10,104:7):8):4):3,102:2):13):7,106:6):10,97:10):18):6,94:4):3,95:6):13):3):32):17,46:9):27,(47:2,(48:1,((49:3,((((((((50:6,(((52:2,57:8):1,53:0.0):6,64:9):9):3,66:3):9,(54:0.0,65:0.0):13):6,60:2):4,55:9):3,(56:4,63:5):10):11,(((59:1,62:0.0):6,67:13):6,61:9):11):14,51:10):6):3,58:5):11):7):22):38):23):23):11):6):19):14):14):8,(18:9,((19:8,((71:4,(72:5,((73:10,(((((((74:0.0,76:0.0):3,(79:0.0,80:0.0):4):1,78:1):1,77:2):2,75:2):15,((((83:2,(84:6,(85:3,86:1):2):2):5,87:7):15,90:21):2,89:0.0):22):14,82:9):7):9,81:8):14):13):1,88:3):27):25,((68:3,69:2):5,70:3):19):28):20):4,21:4):10):23):3):7):0.0;
	TREE Tree_260 = (1:10,(2:11,(3:8,(4:9,((((((5:9,(8:3,((9:1,13:5):11,((10:12,((11:0.0,12:5):17,((15:1,16:0.0):5,17:5):4):6):9,14:6):15):6):12):14,6:18):16,7:6):16,(20:11,(22:3,(23:6,((24:6,(25:10,(26:10,27:2):8):10):25,(28:4,(((29:14,(32:3,35:0.0):14):14,((30:7,(31:11,34:7):10):9,((33:1,36:3):4,(((37:2,40:2):3,39:2):3,38:0.0):8):7):6):26,(((((41:5,(43:1,44:2):10):8,42:12):18,(45:1,(91:12,(((((92:0.0,105:1):3,93:4):12,((((96:5,101:6):10,((98:14,(99:6,((100:7,103:4):10,104:7):8):4):3,102:2):13):7,106:6):10,97:10):18):6,94:4):3,95:6):13):3):32):17,46:9):27,(47:2,(48:1,((49:3,((((((((50:6,(((52:2,57:8):1,53:0.0):6,64:9):9):3,66:3):9,(54:0.0,65:0.0):13):6,60:2):4,55:9):3,(56:4,63:5):10):11,(((59:1,62:0.0):6,67:13):6,61:9):11):14,51:10):6):3,58:5):11):7):22):38):23):23):11):6):19):20):9,(18:6,((19:8,((71:4,(72:5,((73:10,(((((((74:0.0,76:0.0):3,(79:0.0,80:0.0):4):1,78:1):1,77:2):2,75:2):15,((((83:2,(84:6,(85:3,86:1):2):2):5,87:7):15,90:21):2,89:0.0):22):14,82:9):7):9,81:8):14):13):1,88:3):27):25,((68:3,69:2):5,70:3):19):31):20):4,21:4):9):23):3):7):0.0;
	TREE Tree_261 = (1:10,(2:11,(3:8,(4:9,((((((5:9,(8:3,((9:1,13:5):11,((10:12,((11:0.0,12:5):17,((15:1,16:0.0):5,17:5):4):6):9,14:6):15):6):12):14,6:18):16,7:6):16,(20:11,(22:3,(23:6,((24:6,(25:10,(26:10,27:2):8):10):25,(28:4,((((29:14,(32:3,35:0.0):14):14,(30:7,(31:11,34:7):10):10):4,((33:1,36:3):4,(((37:2,40:2):3,39:2):3,38:0.0):8):8):26,(((((41:5,(43:1,44:2):10):8,42:12):18,(45:1,(91:12,(((((92:0.0,105:1):3,93:4):12,((((96:5,101:6):10,((98:14,(99:6,((100:7,103:4):10,104:7):8):4):3,102:2):13):7,106:6):10,97:10):18):6,94:4):3,95:6):13):3):32):17,46:9):27,(47:2,(48:1,((49:3,((((((((50:6,(((52:2,57:8):1,53:0.0):6,64:9):9):3,66:3):4,54:11):4,65:3):7,(55:5,60:3):6):4,(56:4,63:5):10):11,(((59:1,62:0.0):6,67:13):7,61:8):11):13,51:10):6):3,58:5):11):7):22):38):23):23):11):6):19):20):9,(18:6,((19:8,((71:4,(72:5,((73:10,(((((((74:0.0,76:0.0):3,(79:0.0,80:0.0):4):1,78:1):1,77:2):2,75:2):15,((((83:2,(84:6,(85:3,86:1):2):2):5,87:7):15,90:21):2,89:0.0):22):14,82:9):7):9,81:8):14):13):1,88:3):27):25,((68:3,69:2):5,70:3):19):31):20):4,21:4):9):23):3):7):0.0;
	TREE Tree_262 = (1:10,(2:11,(3:8,(4:9,((((((5:9,(8:3,((9:1,13:5):11,((10:12,((11:0.0,12:5):17,((15:1,16:0.0):5,17:5):4):6):9,14:6):15):6):12):14,6:18):16,7:6):16,(20:11,(22:3,(23:6,((24:6,(25:10,(26:10,27:2):8):10):25,(28:4,(((29:14,(32:3,35:0.0):14):14,((30:7,(31:11,34:7):10):9,((33:1,36:3):4,(((37:2,40:2):3,39:2):3,38:0.0):8):7):6):26,(((((41:5,(43:1,44:2):10):8,42:12):18,(45:1,(91:12,(((((92:0.0,105:1):3,93:4):12,((((96:5,101:6):11,(((98:14,(100:5,103:6):8):8,(99:2,104:10):8):4,102:2):11):6,106:6):10,97:10):18):6,94:4):3,95:6):13):3):32):17,46:9):27,(47:2,(48:1,((49:3,((((((((50:6,(((52:2,57:8):1,53:0.0):6,64:9):9):3,66:3):9,(54:0.0,65:0.0):13):6,60:2):4,55:9):3,(56:4,63:5):10):11,(((59:1,62:0.0):6,67:13):6,61:9):11):14,51:10):6):3,58:5):11):7):22):38):23):23):11):6):19):20):9,(18:6,((19:8,((71:4,(72:5,((73:10,(((((((74:0.0,76:0.0):3,(79:0.0,80:0.0):4):1,78:1):1,77:2):2,75:2):15,((((83:2,(84:6,(85:3,86:1):2):2):5,87:7):15,90:21):2,89:0.0):22):14,82:9):7):9,81:8):14):13):1,88:3):27):25,((68:3,69:2):5,70:3):19):31):20):4,21:4):9):23):3):7):0.0;
	TREE Tree_263 = (1:10,(2:11,(3:8,(4:9,((((((5:9,(8:3,((9:1,13:5):11,((10:12,((11:0.0,12:5):17,((15:1,16:0.0):5,17:5):4):6):9,14:6):15):6):12):14,6:18):16,7:6):16,(20:11,(22:3,(23:6,((24:6,(25:10,(26:10,27:2):8):10):25,(28:4,((((29:14,(32:3,35:0.0):14):14,(30:7,(31:11,34:7):10):10):4,((33:1,36:3):4,(((37:2,40:2):3,39:2):3,38:0.0):8):8):26,(((((41:5,(43:1,44:2):10):8,42:12):18,(45:1,(91:12,(((((92:0.0,105:1):3,93:4):12,((((96:5,101:6):11,(((98:14,(100:5,103:6):8):8,(99:2,104:10):8):4,102:2):11):6,106:6):10,97:10):18):6,94:4):3,95:6):13):3):32):17,46:9):27,(47:2,(48:1,((49:3,((((((((50:6,(((52:2,57:8):1,53:0.0):6,64:9):9):3,66:3):4,54:11):4,65:3):7,(55:5,60:3):6):4,(56:4,63:5):10):11,(((59:1,62:0.0):6,67:13):7,61:8):11):13,51:10):6):3,58:5):11):7):22):38):23):23):11):6):19):20):9,(18:6,((19:8,((71:4,(72:5,((73:10,(((((((74:0.0,76:0.0):3,(79:0.0,80:0.0):4):1,78:1):1,77:2):2,75:2):15,((((83:2,(84:6,(85:3,86:1):2):2):5,87:7):15,90:21):2,89:0.0):22):14,82:9):7):9,81:8):14):13):1,88:3):27):25,((68:3,69:2):5,70:3):19):31):20):4,21:4):9):23):3):7):0.0;
	TREE Tree_264 = (1:10,(2:11,(3:8,(4:9,(((((5:9,(8:3,((9:1,13:5):11,((10:12,((11:0.0,12:5):17,((15:1,16:0.0):5,17:5):4):6):9,14:6):15):6):12):15,6:17):18,(7:12,(20:11,(22:3,(23:6,((24:6,(25:10,(26:10,27:2):8):10):25,(28:4,(((29:14,(32:3,35:0.0):14):14,((30:7,(31:11,34:7):10):9,((33:1,36:3):4,(((37:2,40:2):3,39:2):3,38:0.0):8):7):6):26,(((((41:5,(43:1,44:2):10):8,42:12):18,(45:1,(91:12,(((((92:0.0,105:1):3,93:4):12,((((96:5,101:6):11,(((98:14,100:11):6,(99:6,(103:7,104:2):9):6):5,102:2):10):6,106:6):10,97:10):18):6,94:4):3,95:6):13):3):32):17,46:9):27,(47:2,(48:1,((49:3,((((((((50:6,(((52:2,57:8):1,53:0.0):6,64:9):9):3,66:3):9,(54:0.0,65:0.0):13):6,60:2):4,55:9):3,(56:4,63:5):10):11,(((59:1,62:0.0):6,67:13):6,61:9):11):14,51:10):6):3,58:5):11):7):22):38):23):23):11):6):19):14):14):8,(18:9,((19:8,((71:4,(72:5,((73:10,(((((((74:0.0,76:0.0):3,(79:0.0,80:0.0):4):1,78:1):1,77:2):2,75:2):15,((((83:2,(84:6,(85:3,86:1):2):2):5,87:7):15,90:21):2,89:0.0):22):14,82:9):7):9,81:8):14):13):1,88:3):27):25,((68:3,69:2):5,70:3):19):28):20):4,21:4):10):23):3):7):0.0;
	TREE Tree_265 = (1:10,(2:11,(3:8,(4:9,((((((5:9,(8:3,((9:1,13:5):11,((10:12,((11:0.0,12:5):17,((15:1,16:0.0):5,17:5):4):6):9,14:6):15):6):12):14,6:18):16,7:6):16,(20:11,(22:3,(23:6,((24:6,(25:10,(26:10,27:2):8):10):25,(28:4,(((29:14,(32:3,35:0.0):14):14,((30:7,(31:11,34:7):10):9,((33:1,36:3):4,(((37:2,40:2):3,39:2):3,38:0.0):8):7):6):26,(((((41:5,(43:1,44:2):10):8,42:12):18,(45:1,(91:12,(((((92:0.0,105:1):3,93:4):12,((((96:5,101:6):11,(((98:14,100:11):6,(99:6,(103:7,104:2):9):6):5,102:2):10):6,106:6):10,97:10):18):6,94:4):3,95:6):13):3):32):17,46:9):27,(47:2,(48:1,((49:3,((((((((50:6,(((52:2,57:8):1,53:0.0):6,64:9):9):3,66:3):4,54:11):4,65:3):7,(55:5,60:3):6):4,(56:4,63:5):10):11,(((59:1,62:0.0):6,67:13):7,61:8):11):13,51:10):6):3,58:5):11):7):22):38):23):23):11):6):19):20):9,(18:6,((19:8,((71:4,(72:5,((73:10,(((((((74:0.0,76:0.0):3,(79:0.0,80:0.0):4):1,78:1):1,77:2):2,75:2):15,((((83:2,(84:6,(85:3,86:1):2):2):5,87:7):15,90:21):2,89:0.0):22):14,82:9):7):9,81:8):14):13):1,88:3):27):25,((68:3,69:2):5,70:3):19):31):20):4,21:4):9):23):3):7):0.0;
	TREE Tree_266 = (1:10,(2:11,(3:8,(4:9,(((((5:9,(8:3,((9:1,13:5):11,((10:12,((11:0.0,12:5):17,((15:1,16:0.0):5,17:5):4):6):9,14:6):15):6):12):15,6:17):18,(7:12,(20:11,(22:3,(23:6,((24:6,(25:10,(26:10,27:2):8):10):25,(28:4,(((29:14,(32:3,35:0.0):14):14,((30:7,(31:11,34:7):10):9,((33:1,36:3):4,((37:2,40:2):3,(38:1,39:3):1):8):7):6):26,((((((41:6,(43:1,44:2):9):8,42:12):20,(91:11,((((92:1,(93:1,105:2):4):12,((((96:5,101:6):11,(((98:14,(100:5,103:6):8):8,(99:2,104:10):8):4,102:2):11):6,106:6):10,97:10):18):3,95:8):5,94:3):14):33):2,45:0.0):16,46:8):28,(47:2,(48:1,((49:3,(((((((50:6,(((52:2,57:8):1,53:0.0):6,64:9):9):3,66:3):8,(54:0.0,65:0.0):14):7,(55:5,60:3):6):4,(56:4,63:5):10):11,(((59:1,62:0.0):6,67:13):7,61:8):11):13,51:10):6):3,58:5):11):7):22):38):23):23):11):6):19):14):14):8,(18:9,((19:8,((71:4,(72:5,((73:10,((((((74:0.0,76:0.0):3,(79:0.0,80:0.0):4):2,(77:0.0,78:0.0):3):3,75:1):14,((((((83:1,85:1):1,87:8):6,84:6):3,86:2):16,90:21):4,89:0.0):21):13,82:10):7):9,81:8):14):13):1,88:3):27):24,((68:3,69:2):5,70:3):19):28):20):4,21:4):10):23):3):7):0.0;
	TREE Tree_267 = (1:10,(2:11,(3:8,(4:9,(((((5:9,(8:3,((9:1,13:5):11,((10:12,((11:0.0,12:5):17,((15:1,16:0.0):5,17:5):4):6):9,14:6):15):6):12):15,6:17):18,(7:12,(20:11,(22:3,(23:6,((24:6,(25:10,(26:10,27:2):8):10):25,(28:4,(((29:14,(32:3,35:0.0):14):14,((30:7,(31:11,34:7):10):9,((33:1,36:3):4,((37:2,40:2):3,(38:1,39:3):1):8):7):6):26,(((((41:5,(43:1,44:2):10):8,42:12):19,(45:1,(91:11,((((92:1,(93:1,105:2):4):12,((((96:5,101:6):11,(((98:14,(100:5,103:6):8):8,(99:2,104:10):8):4,102:2):11):6,106:6):10,97:10):18):3,95:8):5,94:3):14):3):32):17,46:8):27,(47:2,(48:1,((49:3,(((((((50:6,(((52:2,57:8):1,53:0.0):6,64:9):9):7,(54:3,66:2):9):4,65:3):7,(55:5,60:3):6):4,(56:4,63:5):10):11,(((59:1,62:0.0):6,67:13):7,61:8):11):13,51:10):6):3,58:5):11):7):22):38):23):23):11):6):19):14):14):8,(18:9,((19:8,((71:4,(72:5,((73:10,((((((74:0.0,76:0.0):3,(79:0.0,80:0.0):4):2,(77:0.0,78:0.0):3):3,75:1):14,((((((83:1,85:1):1,87:8):6,84:6):3,86:2):16,90:21):4,89:0.0):21):13,82:10):7):9,81:8):14):13):1,88:3):27):24,((68:3,69:2):5,70:3):19):28):20):4,21:4):10):23):3):7):0.0;
	TREE Tree_268 = (1:10,(2:11,(3:8,(4:9,(((((5:9,(8:3,((9:1,13:5):11,((10:12,((11:0.0,12:5):17,((15:1,16:0.0):5,17:5):4):6):9,14:6):15):6):12):15,6:17):18,(7:12,(20:11,(22:3,(23:6,((24:6,(25:10,(26:10,27:2):8):10):25,(28:4,(((29:14,(32:3,35:0.0):14):14,((30:7,(31:11,34:7):10):9,((33:1,36:3):4,((37:2,40:2):3,(38:1,39:3):1):8):7):6):26,(((((41:5,(43:1,44:2):10):8,42:12):19,(45:1,(91:11,((((92:1,(93:1,105:2):4):12,((((96:5,101:6):11,(((98:14,(100:5,103:6):8):8,(99:2,104:10):8):4,102:2):11):6,106:6):10,97:10):18):3,95:8):5,94:3):14):3):32):17,46:8):27,(47:2,(48:1,((49:3,((((((((50:6,(((52:2,57:8):1,53:0.0):6,64:9):9):3,66:3):9,(54:0.0,65:0.0):13):6,60:2):4,55:9):3,(56:4,63:5):10):11,(((59:1,62:0.0):6,67:13):6,61:9):11):14,51:10):6):3,58:5):11):7):22):38):23):23):11):6):19):14):14):8,(18:9,((19:8,((71:4,(72:5,((73:10,((((((74:0.0,76:0.0):3,(79:0.0,80:0.0):4):2,(77:0.0,78:0.0):3):3,75:1):14,((((((83:1,85:1):1,87:8):6,84:6):3,86:2):16,90:21):4,89:0.0):21):13,82:10):7):9,81:8):14):13):1,88:3):27):24,((68:3,69:2):5,70:3):19):28):20):4,21:4):10):23):3):7):0.0;
	TREE Tree_269 = (1:10,(2:11,(3:8,(4:9,(((((5:9,(8:3,((9:1,13:5):11,((10:12,((11:0.0,12:5):17,((15:1,16:0.0):5,17:5):4):6):9,14:6):15):6):12):15,6:17):18,(7:12,(20:11,(22:3,(23:6,((24:6,(25:10,(26:10,27:2):8):10):25,(28:4,(((29:14,(32:3,35:0.0):14):14,((30:7,(31:11,34:7):10):9,((33:1,36:3):4,((37:2,40:2):3,(38:1,39:3):1):8):7):6):26,(((((41:5,(43:1,44:2):10):8,42:12):19,(45:1,(91:11,((((92:1,(93:1,105:2):4):12,((((96:5,101:6):11,(((98:14,(100:5,103:6):8):8,(99:2,104:10):8):4,102:2):11):6,106:6):10,97:10):18):3,95:8):5,94:3):14):3):32):17,46:8):27,(47:2,(48:1,(49:3,((((((((50:6,(((52:2,57:8):1,53:0.0):6,64:9):9):3,66:3):9,(54:0.0,65:0.0):13):7,(55:6,60:2):6):5,(56:3,63:6):9):11,(((59:1,62:0.0):4,67:15):5,61:10):11):3,58:5):17,51:8):6):10):7):21):38):23):23):11):6):19):14):14):8,(18:9,((19:8,((71:4,(72:5,((73:10,((((((74:0.0,76:0.0):3,(79:0.0,80:0.0):4):2,(77:0.0,78:0.0):3):3,75:1):14,((((((83:1,85:1):1,87:8):6,84:6):3,86:2):16,90:21):4,89:0.0):21):13,82:10):7):9,81:8):14):13):1,88:3):27):24,((68:3,69:2):5,70:3):19):28):20):4,21:4):10):23):3):7):0.0;
	TREE Tree_270 = (1:10,(2:11,(3:8,(4:9,(((((5:9,(8:3,((9:1,13:5):11,((10:12,((11:0.0,12:5):17,((15:1,16:0.0):5,17:5):4):6):9,14:6):15):6):12):15,6:17):18,(7:12,(20:11,(22:3,(23:6,((24:6,(25:10,(26:10,27:2):8):10):25,(28:4,(((29:14,(32:3,35:0.0):14):14,((30:7,(31:11,34:7):10):9,((33:1,36:3):4,((37:2,40:2):3,(38:1,39:3):1):8):7):6):26,(((((41:5,(43:1,44:2):10):8,42:12):19,(45:1,(91:11,((((92:1,(93:1,105:2):4):12,((((96:5,101:6):11,(((98:14,(100:5,103:6):8):8,(99:2,104:10):8):4,102:2):11):6,106:6):10,97:10):18):3,95:8):5,94:3):14):3):32):17,46:8):27,(47:2,(48:1,((49:3,((((((((50:6,(((52:2,57:8):1,53:0.0):6,64:9):9):3,66:3):4,54:11):4,65:3):7,(55:5,60:3):6):4,(56:4,63:5):10):11,(((59:1,62:0.0):6,67:13):7,61:8):11):13,51:10):6):3,58:5):11):7):22):38):23):23):11):6):19):14):14):8,(18:9,((19:8,((71:4,(72:5,((73:10,((((((74:0.0,76:0.0):3,(79:0.0,80:0.0):4):2,(77:0.0,78:0.0):3):3,75:1):14,((((((83:1,85:1):1,87:8):6,84:6):3,86:2):16,90:21):4,89:0.0):21):13,82:10):7):9,81:8):14):13):1,88:3):27):24,((68:3,69:2):5,70:3):19):28):20):4,21:4):10):23):3):7):0.0;
	TREE Tree_271 = (1:10,(2:11,(3:8,(4:9,(((((5:9,(8:3,((9:1,13:5):11,((10:12,((11:0.0,12:5):17,((15:1,16:0.0):5,17:5):4):6):9,14:6):15):6):12):15,6:17):18,(7:12,(20:11,(22:3,(23:6,((24:6,(25:10,(26:10,27:2):8):10):25,(28:4,(((29:14,(32:3,35:0.0):14):14,((30:7,(31:11,34:7):10):9,((33:1,36:3):4,((37:2,40:2):3,(38:1,39:3):1):8):7):6):26,(((((41:5,(43:1,44:2):10):8,42:12):18,(45:1,(91:12,((((92:1,(93:1,105:2):4):12,((((96:5,101:6):11,(((98:14,(100:5,103:6):8):8,(99:2,104:10):8):4,102:2):11):6,106:6):10,97:10):18):6,94:4):3,95:6):13):3):32):17,46:9):27,(47:2,(48:1,((49:3,(((((((50:6,(((52:2,57:8):1,53:0.0):6,64:9):9):3,66:3):8,(54:0.0,65:0.0):14):7,(55:5,60:3):6):4,(56:4,63:5):10):11,(((59:1,62:0.0):6,67:13):7,61:8):11):13,51:10):6):3,58:5):11):7):22):38):23):23):11):6):19):14):14):8,(18:9,((19:8,((71:4,(72:5,((73:10,((((((74:0.0,76:0.0):3,(79:0.0,80:0.0):4):2,(77:0.0,78:0.0):3):3,75:1):14,((((((83:1,85:1):1,87:8):6,84:6):3,86:2):16,90:21):4,89:0.0):21):13,82:10):7):9,81:8):14):13):1,88:3):27):24,((68:3,69:2):5,70:3):19):28):20):4,21:4):10):23):3):7):0.0;
	TREE Tree_272 = (1:10,(2:11,(3:8,(4:9,(((((5:9,(8:3,((9:1,13:5):11,((10:12,((11:0.0,12:5):17,((15:1,16:0.0):5,17:5):4):6):9,14:6):15):6):12):15,6:17):18,(7:12,(20:11,(22:3,(23:6,((24:6,(25:10,(26:10,27:2):8):10):25,(28:4,(((29:14,(32:3,35:0.0):14):14,((30:7,(31:11,34:7):10):9,((33:1,36:3):4,((37:2,40:2):3,(38:1,39:3):1):8):7):6):26,(((((41:5,(43:1,44:2):10):8,42:12):19,(45:1,(91:11,((((92:1,(93:1,105:2):4):12,((((96:5,101:6):11,(((98:14,100:11):6,((99:3,104:9):5,103:7):6):5,102:2):10):6,106:6):10,97:10):18):3,95:8):5,94:3):14):3):32):17,46:8):27,(47:2,(48:1,((49:3,(((((((50:6,(((52:2,57:8):1,53:0.0):6,64:9):9):3,66:3):8,(54:0.0,65:0.0):14):7,(55:5,60:3):6):4,(56:4,63:5):10):11,(((59:1,62:0.0):6,67:13):7,61:8):11):13,51:10):6):3,58:5):11):7):22):38):23):23):11):6):19):14):14):8,(18:9,((19:8,((71:4,(72:5,((73:10,((((((74:0.0,76:0.0):3,(79:0.0,80:0.0):4):2,(77:0.0,78:0.0):3):3,75:1):14,((((((83:1,85:1):1,87:8):6,84:6):3,86:2):16,90:21):4,89:0.0):21):13,82:10):7):9,81:8):14):13):1,88:3):27):24,((68:3,69:2):5,70:3):19):28):20):4,21:4):10):23):3):7):0.0;
	TREE Tree_273 = (1:10,(2:11,(3:8,(4:9,(((((5:9,(8:3,((9:1,13:5):11,((10:12,((11:0.0,12:5):17,((15:1,16:0.0):5,17:5):4):6):9,14:6):15):6):12):15,6:17):18,(7:12,(20:11,(22:3,(23:6,((24:6,(25:10,(26:10,27:2):8):10):25,(28:4,(((29:14,(32:3,35:0.0):14):14,((30:7,(31:11,34:7):10):9,((33:1,36:3):4,((37:2,40:2):3,(38:1,39:3):1):8):7):6):26,(((((41:5,(43:1,44:2):10):8,42:12):19,(45:1,(91:11,((((92:1,(93:1,105:2):4):12,((((96:5,101:6):11,(((98:14,100:11):6,(99:6,(103:7,104:2):9):6):5,102:2):10):6,106:6):10,97:10):18):3,95:8):5,94:3):14):3):32):17,46:8):27,(47:2,(48:1,((49:3,(((((((50:6,(((52:2,57:8):1,53:0.0):6,64:9):9):3,66:3):8,(54:0.0,65:0.0):14):7,(55:5,60:3):6):4,(56:4,63:5):10):11,(((59:1,62:0.0):6,67:13):7,61:8):11):13,51:10):6):3,58:5):11):7):22):38):23):23):11):6):19):14):14):8,(18:9,((19:8,((71:4,(72:5,((73:10,((((((74:0.0,76:0.0):3,(79:0.0,80:0.0):4):2,(77:0.0,78:0.0):3):3,75:1):14,((((((83:1,85:1):1,87:8):6,84:6):3,86:2):16,90:21):4,89:0.0):21):13,82:10):7):9,81:8):14):13):1,88:3):27):24,((68:3,69:2):5,70:3):19):28):20):4,21:4):10):23):3):7):0.0;
	TREE Tree_274 = (1:10,(2:11,(3:8,(4:9,((((((5:9,(8:3,((9:1,13:5):11,((10:12,((11:0.0,12:5):17,((15:1,16:0.0):5,17:5):4):6):9,14:6):15):6):12):14,6:18):16,7:6):16,(20:11,(22:3,(23:6,((24:6,(25:10,(26:10,27:2):8):10):25,(28:4,(((29:14,(32:3,35:0.0):14):14,((30:7,(31:11,34:7):10):9,((33:1,36:3):4,((37:2,40:2):3,(38:1,39:3):1):8):7):6):26,(((((41:5,(43:1,44:2):10):8,42:12):19,(45:1,(91:11,((((92:1,(93:1,105:2):4):12,((((96:5,101:6):11,(((98:14,(100:5,103:6):8):8,(99:2,104:10):8):4,102:2):11):6,106:6):10,97:10):18):3,95:8):5,94:3):14):3):32):17,46:8):27,(47:2,(48:1,((49:3,(((((((50:6,(((52:2,57:8):1,53:0.0):6,64:9):9):3,66:3):8,(54:0.0,65:0.0):14):7,(55:5,60:3):6):4,(56:4,63:5):10):11,(((59:1,62:0.0):6,67:13):7,61:8):11):13,51:10):6):3,58:5):11):7):22):38):23):23):11):6):19):20):9,(18:6,((19:8,((71:4,(72:5,((73:10,((((((74:0.0,76:0.0):3,(79:0.0,80:0.0):4):2,(77:0.0,78:0.0):3):3,75:1):14,((((((83:1,85:1):1,87:8):6,84:6):3,86:2):16,90:21):4,89:0.0):21):13,82:10):7):9,81:8):14):13):1,88:3):27):24,((68:3,69:2):5,70:3):19):31):20):4,21:4):9):23):3):7):0.0;
	TREE Tree_275 = (1:10,(2:11,(3:8,(4:9,(((((5:9,(8:3,((9:1,13:5):11,((10:12,((11:0.0,12:5):17,((15:1,16:0.0):5,17:5):4):6):9,14:6):15):6):12):15,6:17):18,(7:12,(20:11,(22:3,(23:6,((24:6,(25:10,(26:10,27:2):8):10):25,(28:4,((((29:14,(32:3,35:0.0):14):14,(30:7,(31:11,34:7):10):10):4,((33:1,36:3):4,((37:2,40:2):3,(38:1,39:3):1):8):8):26,(((((41:5,(43:1,44:2):10):8,42:12):19,(45:1,(91:11,((((92:1,(93:1,105:2):4):12,((((96:5,101:6):11,(((98:14,(100:5,103:6):8):8,(99:2,104:10):8):4,102:2):11):6,106:6):10,97:10):18):3,95:8):5,94:3):14):3):32):17,46:8):27,(47:2,(48:1,((49:3,(((((((50:6,(((52:2,57:8):1,53:0.0):6,64:9):9):3,66:3):8,(54:0.0,65:0.0):14):7,(55:5,60:3):6):4,(56:4,63:5):10):11,(((59:1,62:0.0):6,67:13):7,61:8):11):13,51:10):6):3,58:5):11):7):22):38):23):23):11):6):19):14):14):8,(18:9,((19:8,((71:4,(72:5,((73:10,((((((74:0.0,76:0.0):3,(79:0.0,80:0.0):4):2,(77:0.0,78:0.0):3):3,75:1):14,((((((83:1,85:1):1,87:8):6,84:6):3,86:2):16,90:21):4,89:0.0):21):13,82:10):7):9,81:8):14):13):1,88:3):27):24,((68:3,69:2):5,70:3):19):28):20):4,21:4):10):23):3):7):0.0;
	TREE Tree_276 = (1:10,(2:11,(3:8,(4:9,(((((5:9,(8:3,((9:1,13:5):11,((10:12,((11:0.0,12:5):17,((15:1,16:0.0):5,17:5):4):6):9,14:6):15):6):12):15,6:17):18,(7:12,(20:11,(22:3,(23:6,((24:6,(25:10,(26:10,27:2):8):10):25,(28:4,(((29:14,(32:3,35:0.0):14):14,((30:7,(31:11,34:7):10):9,((33:1,36:3):4,((37:2,40:2):3,(38:1,39:3):1):8):7):6):26,(((((41:5,(43:1,44:2):10):8,42:12):19,(45:1,(91:11,((((92:1,(93:1,105:2):4):12,((((96:5,101:6):11,(((98:14,(100:5,103:6):8):8,(99:2,104:10):8):4,102:2):11):6,106:6):10,97:10):18):3,95:8):5,94:3):14):3):32):17,46:8):27,(47:2,(48:1,((49:3,(((((((((50:6,(((52:2,57:8):1,53:0.0):6,64:9):9):3,66:3):5,54:10):4,65:3):6,60:2):4,55:9):3,(56:4,63:5):10):11,(((59:1,62:0.0):6,67:13):6,61:9):11):14,51:10):6):3,58:5):11):7):22):38):23):23):11):6):19):14):14):8,(18:9,((19:8,((71:4,(72:5,((73:10,((((((74:0.0,76:0.0):3,(79:0.0,80:0.0):4):2,(77:0.0,78:0.0):3):3,75:1):14,((((((83:1,85:1):1,87:8):6,84:6):3,86:2):16,90:21):4,89:0.0):21):13,82:10):7):9,81:8):14):13):1,88:3):27):24,((68:3,69:2):5,70:3):19):28):20):4,21:4):10):23):3):7):0.0;
	TREE Tree_277 = (1:10,(2:11,(3:8,(4:9,(((((5:9,(8:3,((9:1,13:5):11,((10:12,((11:0.0,12:5):17,((15:1,16:0.0):5,17:5):4):6):9,14:6):15):6):12):15,6:17):18,(7:12,(20:11,(22:3,(23:6,((24:6,(25:10,(26:10,27:2):8):10):25,(28:4,(((29:14,(32:3,35:0.0):14):14,((30:7,(31:11,34:7):10):9,((33:1,36:3):4,((37:2,40:2):3,(38:1,39:3):1):8):7):6):26,(((((41:5,(43:1,44:2):10):8,42:12):19,(45:1,(91:11,((((92:1,(93:1,105:2):4):12,((((96:5,101:6):10,((98:14,(99:6,((100:7,103:4):10,104:7):8):4):3,102:2):13):7,106:6):10,97:10):18):3,95:8):5,94:3):14):3):32):17,46:8):27,(47:2,(48:1,((49:3,(((((((50:6,(((52:2,57:8):1,53:0.0):6,64:9):9):3,66:3):8,(54:0.0,65:0.0):14):7,(55:5,60:3):6):4,(56:4,63:5):10):11,(((59:1,62:0.0):6,67:13):7,61:8):11):13,51:10):6):3,58:5):11):7):22):38):23):23):11):6):19):14):14):8,(18:9,((19:8,((71:4,(72:5,((73:10,((((((74:0.0,76:0.0):3,(79:0.0,80:0.0):4):2,(77:0.0,78:0.0):3):3,75:1):14,((((((83:1,85:1):1,87:8):6,84:6):3,86:2):16,90:21):4,89:0.0):21):13,82:10):7):9,81:8):14):13):1,88:3):27):24,((68:3,69:2):5,70:3):19):28):20):4,21:4):10):23):3):7):0.0;
	TREE Tree_278 = (1:10,(2:11,(3:8,(4:9,(((((5:9,(8:3,((9:1,13:5):11,((10:12,((11:0.0,12:5):17,((15:1,16:0.0):5,17:5):4):6):9,14:6):15):6):12):15,6:17):18,(7:12,(20:11,(22:3,(23:6,((24:6,(25:10,(26:10,27:2):8):10):25,(28:4,(((29:14,(32:3,35:0.0):14):14,((30:7,(31:11,34:7):10):9,((33:1,36:3):4,(((37:2,40:2):3,39:2):3,38:0.0):8):7):6):26,((((((41:6,(43:1,44:2):9):8,42:12):20,(91:11,((((92:1,(93:1,105:2):4):12,((((96:5,101:6):11,(((98:14,(100:5,103:6):8):8,(99:2,104:10):8):4,102:2):11):6,106:6):10,97:10):18):3,95:8):5,94:3):14):33):2,45:0.0):16,46:8):28,(47:2,(48:1,((49:3,(((((((50:6,(((52:2,57:8):1,53:0.0):6,64:9):9):7,(54:3,66:2):9):4,65:3):7,(55:5,60:3):6):4,(56:4,63:5):10):11,(((59:1,62:0.0):6,67:13):7,61:8):11):13,51:10):6):3,58:5):11):7):22):38):23):23):11):6):19):14):14):8,(18:9,((19:8,((71:4,(72:5,((73:10,((((((74:0.0,76:0.0):3,(79:0.0,80:0.0):4):2,(77:0.0,78:0.0):3):3,75:1):14,((((((83:1,85:1):1,87:8):6,84:6):3,86:2):16,90:21):4,89:0.0):21):13,82:10):7):9,81:8):14):13):1,88:3):27):24,((68:3,69:2):5,70:3):19):28):20):4,21:4):10):23):3):7):0.0;
	TREE Tree_279 = (1:10,(2:11,(3:8,(4:9,(((((5:9,(8:3,((9:1,13:5):11,((10:12,((11:0.0,12:5):17,((15:1,16:0.0):5,17:5):4):6):9,14:6):15):6):12):15,6:17):18,(7:12,(20:11,(22:3,(23:6,((24:6,(25:10,(26:10,27:2):8):10):25,(28:4,(((29:14,(32:3,35:0.0):14):14,((30:7,(31:11,34:7):10):9,((33:1,36:3):4,(((37:2,40:2):3,39:2):3,38:0.0):8):7):6):26,((((((41:6,(43:1,44:2):9):8,42:12):20,(91:11,((((92:1,(93:1,105:2):4):12,((((96:5,101:6):11,(((98:14,(100:5,103:6):8):8,(99:2,104:10):8):4,102:2):11):6,106:6):10,97:10):18):3,95:8):5,94:3):14):33):2,45:0.0):16,46:8):28,(47:2,(48:1,(49:3,((((((((50:6,(((52:2,57:8):1,53:0.0):6,64:9):9):3,66:3):9,(54:0.0,65:0.0):13):7,(55:6,60:2):6):5,(56:3,63:6):9):11,(((59:1,62:0.0):4,67:15):5,61:10):11):3,58:5):17,51:8):6):10):7):21):38):23):23):11):6):19):14):14):8,(18:9,((19:8,((71:4,(72:5,((73:10,((((((74:0.0,76:0.0):3,(79:0.0,80:0.0):4):2,(77:0.0,78:0.0):3):3,75:1):14,((((((83:1,85:1):1,87:8):6,84:6):3,86:2):16,90:21):4,89:0.0):21):13,82:10):7):9,81:8):14):13):1,88:3):27):24,((68:3,69:2):5,70:3):19):28):20):4,21:4):10):23):3):7):0.0;
	TREE Tree_280 = (1:10,(2:11,(3:8,(4:9,(((((5:9,(8:3,((9:1,13:5):11,((10:12,((11:0.0,12:5):17,((15:1,16:0.0):5,17:5):4):6):9,14:6):15):6):12):15,6:17):18,(7:12,(20:11,(22:3,(23:6,((24:6,(25:10,(26:10,27:2):8):10):25,(28:4,(((29:14,(32:3,35:0.0):14):14,((30:7,(31:11,34:7):10):9,((33:1,36:3):4,(((37:2,40:2):3,39:2):3,38:0.0):8):7):6):26,((((((41:6,(43:1,44:2):9):8,42:12):20,(91:11,((((92:1,(93:1,105:2):4):12,((((96:5,101:6):11,(((98:14,100:11):6,((99:3,104:9):5,103:7):6):5,102:2):10):6,106:6):10,97:10):18):3,95:8):5,94:3):14):33):2,45:0.0):16,46:8):28,(47:2,(48:1,((49:3,(((((((50:6,(((52:2,57:8):1,53:0.0):6,64:9):9):3,66:3):8,(54:0.0,65:0.0):14):7,(55:5,60:3):6):4,(56:4,63:5):10):11,(((59:1,62:0.0):6,67:13):7,61:8):11):13,51:10):6):3,58:5):11):7):22):38):23):23):11):6):19):14):14):8,(18:9,((19:8,((71:4,(72:5,((73:10,((((((74:0.0,76:0.0):3,(79:0.0,80:0.0):4):2,(77:0.0,78:0.0):3):3,75:1):14,((((((83:1,85:1):1,87:8):6,84:6):3,86:2):16,90:21):4,89:0.0):21):13,82:10):7):9,81:8):14):13):1,88:3):27):24,((68:3,69:2):5,70:3):19):28):20):4,21:4):10):23):3):7):0.0;
	TREE Tree_281 = (1:10,(2:11,(3:8,(4:9,(((((5:9,(8:3,((9:1,13:5):11,((10:12,((11:0.0,12:5):17,((15:1,16:0.0):5,17:5):4):6):9,14:6):15):6):12):15,6:17):18,(7:12,(20:11,(22:3,(23:6,((24:6,(25:10,(26:10,27:2):8):10):25,(28:4,(((29:14,(32:3,35:0.0):14):14,((30:7,(31:11,34:7):10):9,((33:1,36:3):4,(((37:2,40:2):3,39:2):3,38:0.0):8):7):6):26,((((((41:6,(43:1,44:2):9):8,42:12):20,(91:11,((((92:1,(93:1,105:2):4):12,((((96:5,101:6):11,(((98:14,100:11):6,(99:6,(103:7,104:2):9):6):5,102:2):10):6,106:6):10,97:10):18):3,95:8):5,94:3):14):33):2,45:0.0):16,46:8):28,(47:2,(48:1,((49:3,(((((((50:6,(((52:2,57:8):1,53:0.0):6,64:9):9):3,66:3):8,(54:0.0,65:0.0):14):7,(55:5,60:3):6):4,(56:4,63:5):10):11,(((59:1,62:0.0):6,67:13):7,61:8):11):13,51:10):6):3,58:5):11):7):22):38):23):23):11):6):19):14):14):8,(18:9,((19:8,((71:4,(72:5,((73:10,((((((74:0.0,76:0.0):3,(79:0.0,80:0.0):4):2,(77:0.0,78:0.0):3):3,75:1):14,((((((83:1,85:1):1,87:8):6,84:6):3,86:2):16,90:21):4,89:0.0):21):13,82:10):7):9,81:8):14):13):1,88:3):27):24,((68:3,69:2):5,70:3):19):28):20):4,21:4):10):23):3):7):0.0;
	TREE Tree_282 = (1:10,(2:11,(3:8,(4:9,((((((5:9,(8:3,((9:1,13:5):11,((10:12,((11:0.0,12:5):17,((15:1,16:0.0):5,17:5):4):6):9,14:6):15):6):12):14,6:18):16,7:6):16,(20:11,(22:3,(23:6,((24:6,(25:10,(26:10,27:2):8):10):25,(28:4,(((29:14,(32:3,35:0.0):14):14,((30:7,(31:11,34:7):10):9,((33:1,36:3):4,(((37:2,40:2):3,39:2):3,38:0.0):8):7):6):26,((((((41:6,(43:1,44:2):9):8,42:12):20,(91:11,((((92:1,(93:1,105:2):4):12,((((96:5,101:6):11,(((98:14,(100:5,103:6):8):8,(99:2,104:10):8):4,102:2):11):6,106:6):10,97:10):18):3,95:8):5,94:3):14):33):2,45:0.0):16,46:8):28,(47:2,(48:1,((49:3,(((((((50:6,(((52:2,57:8):1,53:0.0):6,64:9):9):3,66:3):8,(54:0.0,65:0.0):14):7,(55:5,60:3):6):4,(56:4,63:5):10):11,(((59:1,62:0.0):6,67:13):7,61:8):11):13,51:10):6):3,58:5):11):7):22):38):23):23):11):6):19):20):9,(18:6,((19:8,((71:4,(72:5,((73:10,((((((74:0.0,76:0.0):3,(79:0.0,80:0.0):4):2,(77:0.0,78:0.0):3):3,75:1):14,((((((83:1,85:1):1,87:8):6,84:6):3,86:2):16,90:21):4,89:0.0):21):13,82:10):7):9,81:8):14):13):1,88:3):27):24,((68:3,69:2):5,70:3):19):31):20):4,21:4):9):23):3):7):0.0;
	TREE Tree_283 = (1:10,(2:11,(3:8,(4:9,(((((5:9,(8:3,((9:1,13:5):11,((10:12,((11:0.0,12:5):17,((15:1,16:0.0):5,17:5):4):6):9,14:6):15):6):12):15,6:17):18,(7:12,(20:11,(22:3,(23:6,((24:6,(25:10,(26:10,27:2):8):10):25,(28:4,((((29:14,(32:3,35:0.0):14):14,(30:7,(31:11,34:7):10):10):4,((33:1,36:3):4,(((37:2,40:2):3,39:2):3,38:0.0):8):8):26,((((((41:6,(43:1,44:2):9):8,42:12):20,(91:11,((((92:1,(93:1,105:2):4):12,((((96:5,101:6):11,(((98:14,(100:5,103:6):8):8,(99:2,104:10):8):4,102:2):11):6,106:6):10,97:10):18):3,95:8):5,94:3):14):33):2,45:0.0):16,46:8):28,(47:2,(48:1,((49:3,(((((((50:6,(((52:2,57:8):1,53:0.0):6,64:9):9):3,66:3):8,(54:0.0,65:0.0):14):7,(55:5,60:3):6):4,(56:4,63:5):10):11,(((59:1,62:0.0):6,67:13):7,61:8):11):13,51:10):6):3,58:5):11):7):22):38):23):23):11):6):19):14):14):8,(18:9,((19:8,((71:4,(72:5,((73:10,((((((74:0.0,76:0.0):3,(79:0.0,80:0.0):4):2,(77:0.0,78:0.0):3):3,75:1):14,((((((83:1,85:1):1,87:8):6,84:6):3,86:2):16,90:21):4,89:0.0):21):13,82:10):7):9,81:8):14):13):1,88:3):27):24,((68:3,69:2):5,70:3):19):28):20):4,21:4):10):23):3):7):0.0;
	TREE Tree_284 = (1:10,(2:11,(3:8,(4:9,(((((5:9,(8:3,((9:1,13:5):11,((10:12,((11:0.0,12:5):17,((15:1,16:0.0):5,17:5):4):6):9,14:6):15):6):12):15,6:17):18,(7:12,(20:11,(22:3,(23:6,((24:6,(25:10,(26:10,27:2):8):10):25,(28:4,(((29:14,(32:3,35:0.0):14):14,((30:7,(31:11,34:7):10):9,((33:1,36:3):4,(((37:2,40:2):3,39:2):3,38:0.0):8):7):6):26,((((((41:6,(43:1,44:2):9):8,42:12):20,(91:11,((((92:1,(93:1,105:2):4):12,((((96:5,101:6):10,((98:14,(99:6,((100:7,103:4):10,104:7):8):4):3,102:2):13):7,106:6):10,97:10):18):3,95:8):5,94:3):14):33):2,45:0.0):16,46:8):28,(47:2,(48:1,((49:3,(((((((50:6,(((52:2,57:8):1,53:0.0):6,64:9):9):3,66:3):8,(54:0.0,65:0.0):14):7,(55:5,60:3):6):4,(56:4,63:5):10):11,(((59:1,62:0.0):6,67:13):7,61:8):11):13,51:10):6):3,58:5):11):7):22):38):23):23):11):6):19):14):14):8,(18:9,((19:8,((71:4,(72:5,((73:10,((((((74:0.0,76:0.0):3,(79:0.0,80:0.0):4):2,(77:0.0,78:0.0):3):3,75:1):14,((((((83:1,85:1):1,87:8):6,84:6):3,86:2):16,90:21):4,89:0.0):21):13,82:10):7):9,81:8):14):13):1,88:3):27):24,((68:3,69:2):5,70:3):19):28):20):4,21:4):10):23):3):7):0.0;
	TREE Tree_285 = (1:10,(2:11,(3:8,(4:9,(((((5:9,(8:3,((9:1,13:5):11,((10:12,((11:0.0,12:5):17,((15:1,16:0.0):5,17:5):4):6):9,14:6):15):6):12):15,6:17):18,(7:12,(20:11,(22:3,(23:6,((24:6,(25:10,(26:10,27:2):8):10):25,(28:4,(((29:14,(32:3,35:0.0):14):14,((30:7,(31:11,34:7):10):9,((33:1,36:3):4,(((37:2,40:2):3,39:2):3,38:0.0):8):7):6):26,(((((41:5,(43:1,44:2):10):8,42:12):19,(45:1,(91:11,((((92:1,(93:1,105:2):4):12,((((96:5,101:6):11,(((98:14,(100:5,103:6):8):8,(99:2,104:10):8):4,102:2):11):6,106:6):10,97:10):18):3,95:8):5,94:3):14):3):32):17,46:8):27,(47:2,(48:1,((49:3,((((((((50:6,(((52:2,57:8):1,53:0.0):6,64:9):9):7,(54:3,66:2):9):4,65:3):6,60:3):3,55:9):3,(56:4,63:5):10):11,(((59:1,62:0.0):6,67:13):6,61:9):11):14,51:10):6):3,58:5):11):7):22):38):23):23):11):6):19):14):14):8,(18:9,((19:8,((71:4,(72:5,((73:10,((((((74:0.0,76:0.0):3,(79:0.0,80:0.0):4):2,(77:0.0,78:0.0):3):3,75:1):14,((((((83:1,85:1):1,87:8):6,84:6):3,86:2):16,90:21):4,89:0.0):21):13,82:10):7):9,81:8):14):13):1,88:3):27):24,((68:3,69:2):5,70:3):19):28):20):4,21:4):10):23):3):7):0.0;
	TREE Tree_286 = (1:10,(2:11,(3:8,(4:9,(((((5:9,(8:3,((9:1,13:5):11,((10:12,((11:0.0,12:5):17,((15:1,16:0.0):5,17:5):4):6):9,14:6):15):6):12):15,6:17):18,(7:12,(20:11,(22:3,(23:6,((24:6,(25:10,(26:10,27:2):8):10):25,(28:4,(((29:14,(32:3,35:0.0):14):14,((30:7,(31:11,34:7):10):9,((33:1,36:3):4,(((37:2,40:2):3,39:2):3,38:0.0):8):7):6):26,(((((41:5,(43:1,44:2):10):8,42:12):19,(45:1,(91:11,((((92:1,(93:1,105:2):4):12,((((96:5,101:6):11,(((98:14,(100:5,103:6):8):8,(99:2,104:10):8):4,102:2):11):6,106:6):10,97:10):18):3,95:8):5,94:3):14):3):32):17,46:8):27,(47:2,(48:1,(49:3,((((((((50:6,(((52:2,57:8):1,53:0.0):6,64:9):9):7,(54:3,66:2):9):4,65:3):7,(55:5,60:3):6):5,(56:4,63:5):9):11,(((59:1,62:0.0):5,67:14):6,61:9):11):3,58:6):16,51:8):6):10):7):21):38):23):23):11):6):19):14):14):8,(18:9,((19:8,((71:4,(72:5,((73:10,((((((74:0.0,76:0.0):3,(79:0.0,80:0.0):4):2,(77:0.0,78:0.0):3):3,75:1):14,((((((83:1,85:1):1,87:8):6,84:6):3,86:2):16,90:21):4,89:0.0):21):13,82:10):7):9,81:8):14):13):1,88:3):27):24,((68:3,69:2):5,70:3):19):28):20):4,21:4):10):23):3):7):0.0;
	TREE Tree_287 = (1:10,(2:11,(3:8,(4:9,(((((5:9,(8:3,((9:1,13:5):11,((10:12,((11:0.0,12:5):17,((15:1,16:0.0):5,17:5):4):6):9,14:6):15):6):12):15,6:17):18,(7:12,(20:11,(22:3,(23:6,((24:6,(25:10,(26:10,27:2):8):10):25,(28:4,(((29:14,(32:3,35:0.0):14):14,((30:7,(31:11,34:7):10):9,((33:1,36:3):4,(((37:2,40:2):3,39:2):3,38:0.0):8):7):6):26,(((((41:5,(43:1,44:2):10):8,42:12):18,(45:1,(91:12,((((92:1,(93:1,105:2):4):12,((((96:5,101:6):11,(((98:14,(100:5,103:6):8):8,(99:2,104:10):8):4,102:2):11):6,106:6):10,97:10):18):6,94:4):3,95:6):13):3):32):17,46:9):27,(47:2,(48:1,((49:3,(((((((50:6,(((52:2,57:8):1,53:0.0):6,64:9):9):7,(54:3,66:2):9):4,65:3):7,(55:5,60:3):6):4,(56:4,63:5):10):11,(((59:1,62:0.0):6,67:13):7,61:8):11):13,51:10):6):3,58:5):11):7):22):38):23):23):11):6):19):14):14):8,(18:9,((19:8,((71:4,(72:5,((73:10,((((((74:0.0,76:0.0):3,(79:0.0,80:0.0):4):2,(77:0.0,78:0.0):3):3,75:1):14,((((((83:1,85:1):1,87:8):6,84:6):3,86:2):16,90:21):4,89:0.0):21):13,82:10):7):9,81:8):14):13):1,88:3):27):24,((68:3,69:2):5,70:3):19):28):20):4,21:4):10):23):3):7):0.0;
	TREE Tree_288 = (1:10,(2:11,(3:8,(4:9,(((((5:9,(8:3,((9:1,13:5):11,((10:12,((11:0.0,12:5):17,((15:1,16:0.0):5,17:5):4):6):9,14:6):15):6):12):15,6:17):18,(7:12,(20:11,(22:3,(23:6,((24:6,(25:10,(26:10,27:2):8):10):25,(28:4,(((29:14,(32:3,35:0.0):14):14,((30:7,(31:11,34:7):10):9,((33:1,36:3):4,(((37:2,40:2):3,39:2):3,38:0.0):8):7):6):26,(((((41:5,(43:1,44:2):10):8,42:12):19,(45:1,(91:11,((((92:1,(93:1,105:2):4):12,((((96:5,101:6):11,(((98:14,100:11):6,((99:3,104:9):5,103:7):6):5,102:2):10):6,106:6):10,97:10):18):3,95:8):5,94:3):14):3):32):17,46:8):27,(47:2,(48:1,((49:3,(((((((50:6,(((52:2,57:8):1,53:0.0):6,64:9):9):7,(54:3,66:2):9):4,65:3):7,(55:5,60:3):6):4,(56:4,63:5):10):11,(((59:1,62:0.0):6,67:13):7,61:8):11):13,51:10):6):3,58:5):11):7):22):38):23):23):11):6):19):14):14):8,(18:9,((19:8,((71:4,(72:5,((73:10,((((((74:0.0,76:0.0):3,(79:0.0,80:0.0):4):2,(77:0.0,78:0.0):3):3,75:1):14,((((((83:1,85:1):1,87:8):6,84:6):3,86:2):16,90:21):4,89:0.0):21):13,82:10):7):9,81:8):14):13):1,88:3):27):24,((68:3,69:2):5,70:3):19):28):20):4,21:4):10):23):3):7):0.0;
	TREE Tree_289 = (1:10,(2:11,(3:8,(4:9,(((((5:9,(8:3,((9:1,13:5):11,((10:12,((11:0.0,12:5):17,((15:1,16:0.0):5,17:5):4):6):9,14:6):15):6):12):15,6:17):18,(7:12,(20:11,(22:3,(23:6,((24:6,(25:10,(26:10,27:2):8):10):25,(28:4,(((29:14,(32:3,35:0.0):14):14,((30:7,(31:11,34:7):10):9,((33:1,36:3):4,(((37:2,40:2):3,39:2):3,38:0.0):8):7):6):26,(((((41:5,(43:1,44:2):10):8,42:12):19,(45:1,(91:11,((((92:1,(93:1,105:2):4):12,((((96:5,101:6):11,(((98:14,100:11):6,(99:6,(103:7,104:2):9):6):5,102:2):10):6,106:6):10,97:10):18):3,95:8):5,94:3):14):3):32):17,46:8):27,(47:2,(48:1,((49:3,(((((((50:6,(((52:2,57:8):1,53:0.0):6,64:9):9):7,(54:3,66:2):9):4,65:3):7,(55:5,60:3):6):4,(56:4,63:5):10):11,(((59:1,62:0.0):6,67:13):7,61:8):11):13,51:10):6):3,58:5):11):7):22):38):23):23):11):6):19):14):14):8,(18:9,((19:8,((71:4,(72:5,((73:10,((((((74:0.0,76:0.0):3,(79:0.0,80:0.0):4):2,(77:0.0,78:0.0):3):3,75:1):14,((((((83:1,85:1):1,87:8):6,84:6):3,86:2):16,90:21):4,89:0.0):21):13,82:10):7):9,81:8):14):13):1,88:3):27):24,((68:3,69:2):5,70:3):19):28):20):4,21:4):10):23):3):7):0.0;
	TREE Tree_290 = (1:10,(2:11,(3:8,(4:9,((((((5:9,(8:3,((9:1,13:5):11,((10:12,((11:0.0,12:5):17,((15:1,16:0.0):5,17:5):4):6):9,14:6):15):6):12):14,6:18):16,7:6):16,(20:11,(22:3,(23:6,((24:6,(25:10,(26:10,27:2):8):10):25,(28:4,(((29:14,(32:3,35:0.0):14):14,((30:7,(31:11,34:7):10):9,((33:1,36:3):4,(((37:2,40:2):3,39:2):3,38:0.0):8):7):6):26,(((((41:5,(43:1,44:2):10):8,42:12):19,(45:1,(91:11,((((92:1,(93:1,105:2):4):12,((((96:5,101:6):11,(((98:14,(100:5,103:6):8):8,(99:2,104:10):8):4,102:2):11):6,106:6):10,97:10):18):3,95:8):5,94:3):14):3):32):17,46:8):27,(47:2,(48:1,((49:3,(((((((50:6,(((52:2,57:8):1,53:0.0):6,64:9):9):7,(54:3,66:2):9):4,65:3):7,(55:5,60:3):6):4,(56:4,63:5):10):11,(((59:1,62:0.0):6,67:13):7,61:8):11):13,51:10):6):3,58:5):11):7):22):38):23):23):11):6):19):20):9,(18:6,((19:8,((71:4,(72:5,((73:10,((((((74:0.0,76:0.0):3,(79:0.0,80:0.0):4):2,(77:0.0,78:0.0):3):3,75:1):14,((((((83:1,85:1):1,87:8):6,84:6):3,86:2):16,90:21):4,89:0.0):21):13,82:10):7):9,81:8):14):13):1,88:3):27):24,((68:3,69:2):5,70:3):19):31):20):4,21:4):9):23):3):7):0.0;
	TREE Tree_291 = (1:10,(2:11,(3:8,(4:9,(((((5:9,(8:3,((9:1,13:5):11,((10:12,((11:0.0,12:5):17,((15:1,16:0.0):5,17:5):4):6):9,14:6):15):6):12):15,6:17):18,(7:12,(20:11,(22:3,(23:6,((24:6,(25:10,(26:10,27:2):8):10):25,(28:4,((((29:14,(32:3,35:0.0):14):14,(30:7,(31:11,34:7):10):10):4,((33:1,36:3):4,(((37:2,40:2):3,39:2):3,38:0.0):8):8):26,(((((41:5,(43:1,44:2):10):8,42:12):19,(45:1,(91:11,((((92:1,(93:1,105:2):4):12,((((96:5,101:6):11,(((98:14,(100:5,103:6):8):8,(99:2,104:10):8):4,102:2):11):6,106:6):10,97:10):18):3,95:8):5,94:3):14):3):32):17,46:8):27,(47:2,(48:1,((49:3,(((((((50:6,(((52:2,57:8):1,53:0.0):6,64:9):9):7,(54:3,66:2):9):4,65:3):7,(55:5,60:3):6):4,(56:4,63:5):10):11,(((59:1,62:0.0):6,67:13):7,61:8):11):13,51:10):6):3,58:5):11):7):22):38):23):23):11):6):19):14):14):8,(18:9,((19:8,((71:4,(72:5,((73:10,((((((74:0.0,76:0.0):3,(79:0.0,80:0.0):4):2,(77:0.0,78:0.0):3):3,75:1):14,((((((83:1,85:1):1,87:8):6,84:6):3,86:2):16,90:21):4,89:0.0):21):13,82:10):7):9,81:8):14):13):1,88:3):27):24,((68:3,69:2):5,70:3):19):28):20):4,21:4):10):23):3):7):0.0;
	TREE Tree_292 = (1:10,(2:11,(3:8,(4:9,(((((5:9,(8:3,((9:1,13:5):11,((10:12,((11:0.0,12:5):17,((15:1,16:0.0):5,17:5):4):6):9,14:6):15):6):12):15,6:17):18,(7:12,(20:11,(22:3,(23:6,((24:6,(25:10,(26:10,27:2):8):10):25,(28:4,(((29:14,(32:3,35:0.0):14):14,((30:7,(31:11,34:7):10):9,((33:1,36:3):4,(((37:2,40:2):3,39:2):3,38:0.0):8):7):6):26,(((((41:5,(43:1,44:2):10):8,42:12):19,(45:1,(91:11,((((92:1,(93:1,105:2):4):12,((((96:5,101:6):10,((98:14,(99:6,((100:7,103:4):10,104:7):8):4):3,102:2):13):7,106:6):10,97:10):18):3,95:8):5,94:3):14):3):32):17,46:8):27,(47:2,(48:1,((49:3,(((((((50:6,(((52:2,57:8):1,53:0.0):6,64:9):9):7,(54:3,66:2):9):4,65:3):7,(55:5,60:3):6):4,(56:4,63:5):10):11,(((59:1,62:0.0):6,67:13):7,61:8):11):13,51:10):6):3,58:5):11):7):22):38):23):23):11):6):19):14):14):8,(18:9,((19:8,((71:4,(72:5,((73:10,((((((74:0.0,76:0.0):3,(79:0.0,80:0.0):4):2,(77:0.0,78:0.0):3):3,75:1):14,((((((83:1,85:1):1,87:8):6,84:6):3,86:2):16,90:21):4,89:0.0):21):13,82:10):7):9,81:8):14):13):1,88:3):27):24,((68:3,69:2):5,70:3):19):28):20):4,21:4):10):23):3):7):0.0;
	TREE Tree_293 = (1:10,(2:11,(3:8,(4:9,(((((5:9,(8:3,((9:1,13:5):11,((10:12,((11:0.0,12:5):17,((15:1,16:0.0):5,17:5):4):6):9,14:6):15):6):12):15,6:17):18,(7:12,(20:11,(22:3,(23:6,((24:6,(25:10,(26:10,27:2):8):10):25,(28:4,(((29:14,(32:3,35:0.0):14):14,((30:7,(31:11,34:7):10):9,((33:1,36:3):4,(((37:2,40:2):3,39:2):3,38:0.0):8):7):6):26,(((((41:5,(43:1,44:2):10):8,42:12):19,(45:1,(91:11,((((92:1,(93:1,105:2):4):12,((((96:5,101:6):11,(((98:14,(100:5,103:6):8):8,(99:2,104:10):8):4,102:2):11):6,106:6):10,97:10):18):3,95:8):5,94:3):14):3):32):17,46:8):27,(47:2,(48:1,(49:3,(((((((((50:6,(((52:2,57:8):1,53:0.0):6,64:9):9):3,66:3):9,(54:0.0,65:0.0):13):6,60:2):3,55:10):4,(56:3,63:6):9):11,(((59:1,62:0.0):4,67:15):4,61:11):11):3,58:5):18,51:8):6):10):7):21):38):23):23):11):6):19):14):14):8,(18:9,((19:8,((71:4,(72:5,((73:10,((((((74:0.0,76:0.0):3,(79:0.0,80:0.0):4):2,(77:0.0,78:0.0):3):3,75:1):14,((((((83:1,85:1):1,87:8):6,84:6):3,86:2):16,90:21):4,89:0.0):21):13,82:10):7):9,81:8):14):13):1,88:3):27):24,((68:3,69:2):5,70:3):19):28):20):4,21:4):10):23):3):7):0.0;
	TREE Tree_294 = (1:10,(2:11,(3:8,(4:9,(((((5:9,(8:3,((9:1,13:5):11,((10:12,((11:0.0,12:5):17,((15:1,16:0.0):5,17:5):4):6):9,14:6):15):6):12):15,6:17):18,(7:12,(20:11,(22:3,(23:6,((24:6,(25:10,(26:10,27:2):8):10):25,(28:4,(((29:14,(32:3,35:0.0):14):14,((30:7,(31:11,34:7):10):9,((33:1,36:3):4,(((37:2,40:2):3,39:2):3,38:0.0):8):7):6):26,(((((41:5,(43:1,44:2):10):8,42:12):19,(45:1,(91:11,((((92:1,(93:1,105:2):4):12,((((96:5,101:6):11,(((98:14,100:11):6,((99:3,104:9):5,103:7):6):5,102:2):10):6,106:6):10,97:10):18):3,95:8):5,94:3):14):3):32):17,46:8):27,(47:2,(48:1,((49:3,((((((((50:6,(((52:2,57:8):1,53:0.0):6,64:9):9):3,66:3):9,(54:0.0,65:0.0):13):6,60:2):4,55:9):3,(56:4,63:5):10):11,(((59:1,62:0.0):6,67:13):6,61:9):11):14,51:10):6):3,58:5):11):7):22):38):23):23):11):6):19):14):14):8,(18:9,((19:8,((71:4,(72:5,((73:10,((((((74:0.0,76:0.0):3,(79:0.0,80:0.0):4):2,(77:0.0,78:0.0):3):3,75:1):14,((((((83:1,85:1):1,87:8):6,84:6):3,86:2):16,90:21):4,89:0.0):21):13,82:10):7):9,81:8):14):13):1,88:3):27):24,((68:3,69:2):5,70:3):19):28):20):4,21:4):10):23):3):7):0.0;
	TREE Tree_295 = (1:10,(2:11,(3:8,(4:9,(((((5:9,(8:3,((9:1,13:5):11,((10:12,((11:0.0,12:5):17,((15:1,16:0.0):5,17:5):4):6):9,14:6):15):6):12):15,6:17):18,(7:12,(20:11,(22:3,(23:6,((24:6,(25:10,(26:10,27:2):8):10):25,(28:4,(((29:14,(32:3,35:0.0):14):14,((30:7,(31:11,34:7):10):9,((33:1,36:3):4,(((37:2,40:2):3,39:2):3,38:0.0):8):7):6):26,(((((41:5,(43:1,44:2):10):8,42:12):19,(45:1,(91:11,((((92:1,(93:1,105:2):4):12,((((96:5,101:6):11,(((98:14,100:11):6,(99:6,(103:7,104:2):9):6):5,102:2):10):6,106:6):10,97:10):18):3,95:8):5,94:3):14):3):32):17,46:8):27,(47:2,(48:1,((49:3,((((((((50:6,(((52:2,57:8):1,53:0.0):6,64:9):9):3,66:3):9,(54:0.0,65:0.0):13):6,60:2):4,55:9):3,(56:4,63:5):10):11,(((59:1,62:0.0):6,67:13):6,61:9):11):14,51:10):6):3,58:5):11):7):22):38):23):23):11):6):19):14):14):8,(18:9,((19:8,((71:4,(72:5,((73:10,((((((74:0.0,76:0.0):3,(79:0.0,80:0.0):4):2,(77:0.0,78:0.0):3):3,75:1):14,((((((83:1,85:1):1,87:8):6,84:6):3,86:2):16,90:21):4,89:0.0):21):13,82:10):7):9,81:8):14):13):1,88:3):27):24,((68:3,69:2):5,70:3):19):28):20):4,21:4):10):23):3):7):0.0;
	TREE Tree_296 = (1:10,(2:11,(3:8,(4:9,((((((5:9,(8:3,((9:1,13:5):11,((10:12,((11:0.0,12:5):17,((15:1,16:0.0):5,17:5):4):6):9,14:6):15):6):12):14,6:18):16,7:6):16,(20:11,(22:3,(23:6,((24:6,(25:10,(26:10,27:2):8):10):25,(28:4,(((29:14,(32:3,35:0.0):14):14,((30:7,(31:11,34:7):10):9,((33:1,36:3):4,(((37:2,40:2):3,39:2):3,38:0.0):8):7):6):26,(((((41:5,(43:1,44:2):10):8,42:12):19,(45:1,(91:11,((((92:1,(93:1,105:2):4):12,((((96:5,101:6):11,(((98:14,(100:5,103:6):8):8,(99:2,104:10):8):4,102:2):11):6,106:6):10,97:10):18):3,95:8):5,94:3):14):3):32):17,46:8):27,(47:2,(48:1,((49:3,((((((((50:6,(((52:2,57:8):1,53:0.0):6,64:9):9):3,66:3):9,(54:0.0,65:0.0):13):6,60:2):4,55:9):3,(56:4,63:5):10):11,(((59:1,62:0.0):6,67:13):6,61:9):11):14,51:10):6):3,58:5):11):7):22):38):23):23):11):6):19):20):9,(18:6,((19:8,((71:4,(72:5,((73:10,((((((74:0.0,76:0.0):3,(79:0.0,80:0.0):4):2,(77:0.0,78:0.0):3):3,75:1):14,((((((83:1,85:1):1,87:8):6,84:6):3,86:2):16,90:21):4,89:0.0):21):13,82:10):7):9,81:8):14):13):1,88:3):27):24,((68:3,69:2):5,70:3):19):31):20):4,21:4):9):23):3):7):0.0;
	TREE Tree_297 = (1:10,(2:11,(3:8,(4:9,(((((5:9,(8:3,((9:1,13:5):11,((10:12,((11:0.0,12:5):17,((15:1,16:0.0):5,17:5):4):6):9,14:6):15):6):12):15,6:17):18,(7:12,(20:11,(22:3,(23:6,((24:6,(25:10,(26:10,27:2):8):10):25,(28:4,((((29:14,(32:3,35:0.0):14):14,(30:7,(31:11,34:7):10):10):4,((33:1,36:3):4,(((37:2,40:2):3,39:2):3,38:0.0):8):8):26,(((((41:5,(43:1,44:2):10):8,42:12):19,(45:1,(91:11,((((92:1,(93:1,105:2):4):12,((((96:5,101:6):11,(((98:14,(100:5,103:6):8):8,(99:2,104:10):8):4,102:2):11):6,106:6):10,97:10):18):3,95:8):5,94:3):14):3):32):17,46:8):27,(47:2,(48:1,((49:3,((((((((50:6,(((52:2,57:8):1,53:0.0):6,64:9):9):3,66:3):9,(54:0.0,65:0.0):13):6,60:2):4,55:9):3,(56:4,63:5):10):11,(((59:1,62:0.0):6,67:13):6,61:9):11):14,51:10):6):3,58:5):11):7):22):38):23):23):11):6):19):14):14):8,(18:9,((19:8,((71:4,(72:5,((73:10,((((((74:0.0,76:0.0):3,(79:0.0,80:0.0):4):2,(77:0.0,78:0.0):3):3,75:1):14,((((((83:1,85:1):1,87:8):6,84:6):3,86:2):16,90:21):4,89:0.0):21):13,82:10):7):9,81:8):14):13):1,88:3):27):24,((68:3,69:2):5,70:3):19):28):20):4,21:4):10):23):3):7):0.0;
	TREE Tree_298 = (1:10,(2:11,(3:8,(4:9,(((((5:9,(8:3,((9:1,13:5):11,((10:12,((11:0.0,12:5):17,((15:1,16:0.0):5,17:5):4):6):9,14:6):15):6):12):15,6:17):18,(7:12,(20:11,(22:3,(23:6,((24:6,(25:10,(26:10,27:2):8):10):25,(28:4,(((29:14,(32:3,35:0.0):14):14,((30:7,(31:11,34:7):10):9,((33:1,36:3):4,(((37:2,40:2):3,39:2):3,38:0.0):8):7):6):26,(((((41:5,(43:1,44:2):10):8,42:12):19,(45:1,(91:11,((((92:1,(93:1,105:2):4):12,((((96:5,101:6):10,((98:14,(99:6,((100:7,103:4):10,104:7):8):4):3,102:2):13):7,106:6):10,97:10):18):3,95:8):5,94:3):14):3):32):17,46:8):27,(47:2,(48:1,((49:3,((((((((50:6,(((52:2,57:8):1,53:0.0):6,64:9):9):3,66:3):9,(54:0.0,65:0.0):13):6,60:2):4,55:9):3,(56:4,63:5):10):11,(((59:1,62:0.0):6,67:13):6,61:9):11):14,51:10):6):3,58:5):11):7):22):38):23):23):11):6):19):14):14):8,(18:9,((19:8,((71:4,(72:5,((73:10,((((((74:0.0,76:0.0):3,(79:0.0,80:0.0):4):2,(77:0.0,78:0.0):3):3,75:1):14,((((((83:1,85:1):1,87:8):6,84:6):3,86:2):16,90:21):4,89:0.0):21):13,82:10):7):9,81:8):14):13):1,88:3):27):24,((68:3,69:2):5,70:3):19):28):20):4,21:4):10):23):3):7):0.0;
	TREE Tree_299 = (1:10,(2:11,(3:8,(4:9,(((((5:9,(8:3,((9:1,13:5):11,((10:12,((11:0.0,12:5):17,((15:1,16:0.0):5,17:5):4):6):9,14:6):15):6):12):15,6:17):18,(7:12,(20:11,(22:3,(23:6,((24:6,(25:10,(26:10,27:2):8):10):25,(28:4,(((29:14,(32:3,35:0.0):14):14,((30:7,(31:11,34:7):10):9,((33:1,36:3):4,(((37:2,40:2):3,39:2):3,38:0.0):8):7):6):26,(((((41:5,(43:1,44:2):10):8,42:12):19,(45:1,(91:11,((((92:1,(93:1,105:2):4):12,((((96:5,101:6):11,(((98:14,(100:5,103:6):8):8,(99:2,104:10):8):4,102:2):11):6,106:6):10,97:10):18):3,95:8):5,94:3):14):3):32):17,46:8):27,(47:2,(48:1,(49:3,(((((((((50:6,(((52:2,57:8):1,53:0.0):6,64:9):9):3,66:3):5,54:10):4,65:3):7,(55:6,60:2):6):5,(56:3,63:6):9):11,(((59:1,62:0.0):4,67:15):5,61:10):11):3,58:5):17,51:8):6):10):7):21):38):23):23):11):6):19):14):14):8,(18:9,((19:8,((71:4,(72:5,((73:10,((((((74:0.0,76:0.0):3,(79:0.0,80:0.0):4):2,(77:0.0,78:0.0):3):3,75:1):14,((((((83:1,85:1):1,87:8):6,84:6):3,86:2):16,90:21):4,89:0.0):21):13,82:10):7):9,81:8):14):13):1,88:3):27):24,((68:3,69:2):5,70:3):19):28):20):4,21:4):10):23):3):7):0.0;
	TREE Tree_300 = (1:10,(2:11,(3:8,(4:9,(((((5:9,(8:3,((9:1,13:5):11,((10:12,((11:0.0,12:5):17,((15:1,16:0.0):5,17:5):4):6):9,14:6):15):6):12):15,6:17):18,(7:12,(20:11,(22:3,(23:6,((24:6,(25:10,(26:10,27:2):8):10):25,(28:4,(((29:14,(32:3,35:0.0):14):14,((30:7,(31:11,34:7):10):9,((33:1,36:3):4,(((37:2,40:2):3,39:2):3,38:0.0):8):7):6):26,(((((41:5,(43:1,44:2):10):8,42:12):18,(45:1,(91:12,((((92:1,(93:1,105:2):4):12,((((96:5,101:6):11,(((98:14,(100:5,103:6):8):8,(99:2,104:10):8):4,102:2):11):6,106:6):10,97:10):18):6,94:4):3,95:6):13):3):32):17,46:9):27,(47:2,(48:1,(49:3,((((((((50:6,(((52:2,57:8):1,53:0.0):6,64:9):9):3,66:3):9,(54:0.0,65:0.0):13):7,(55:6,60:2):6):5,(56:3,63:6):9):11,(((59:1,62:0.0):4,67:15):5,61:10):11):3,58:5):17,51:8):6):10):7):21):38):23):23):11):6):19):14):14):8,(18:9,((19:8,((71:4,(72:5,((73:10,((((((74:0.0,76:0.0):3,(79:0.0,80:0.0):4):2,(77:0.0,78:0.0):3):3,75:1):14,((((((83:1,85:1):1,87:8):6,84:6):3,86:2):16,90:21):4,89:0.0):21):13,82:10):7):9,81:8):14):13):1,88:3):27):24,((68:3,69:2):5,70:3):19):28):20):4,21:4):10):23):3):7):0.0;
	TREE Tree_301 = (1:10,(2:11,(3:8,(4:9,(((((5:9,(8:3,((9:1,13:5):11,((10:12,((11:0.0,12:5):17,((15:1,16:0.0):5,17:5):4):6):9,14:6):15):6):12):15,6:17):18,(7:12,(20:11,(22:3,(23:6,((24:6,(25:10,(26:10,27:2):8):10):25,(28:4,(((29:14,(32:3,35:0.0):14):14,((30:7,(31:11,34:7):10):9,((33:1,36:3):4,(((37:2,40:2):3,39:2):3,38:0.0):8):7):6):26,(((((41:5,(43:1,44:2):10):8,42:12):19,(45:1,(91:11,((((92:1,(93:1,105:2):4):12,((((96:5,101:6):11,(((98:14,100:11):6,((99:3,104:9):5,103:7):6):5,102:2):10):6,106:6):10,97:10):18):3,95:8):5,94:3):14):3):32):17,46:8):27,(47:2,(48:1,(49:3,((((((((50:6,(((52:2,57:8):1,53:0.0):6,64:9):9):3,66:3):9,(54:0.0,65:0.0):13):7,(55:6,60:2):6):5,(56:3,63:6):9):11,(((59:1,62:0.0):4,67:15):5,61:10):11):3,58:5):17,51:8):6):10):7):21):38):23):23):11):6):19):14):14):8,(18:9,((19:8,((71:4,(72:5,((73:10,((((((74:0.0,76:0.0):3,(79:0.0,80:0.0):4):2,(77:0.0,78:0.0):3):3,75:1):14,((((((83:1,85:1):1,87:8):6,84:6):3,86:2):16,90:21):4,89:0.0):21):13,82:10):7):9,81:8):14):13):1,88:3):27):24,((68:3,69:2):5,70:3):19):28):20):4,21:4):10):23):3):7):0.0;
	TREE Tree_302 = (1:10,(2:11,(3:8,(4:9,(((((5:9,(8:3,((9:1,13:5):11,((10:12,((11:0.0,12:5):17,((15:1,16:0.0):5,17:5):4):6):9,14:6):15):6):12):15,6:17):18,(7:12,(20:11,(22:3,(23:6,((24:6,(25:10,(26:10,27:2):8):10):25,(28:4,(((29:14,(32:3,35:0.0):14):14,((30:7,(31:11,34:7):10):9,((33:1,36:3):4,(((37:2,40:2):3,39:2):3,38:0.0):8):7):6):26,(((((41:5,(43:1,44:2):10):8,42:12):19,(45:1,(91:11,((((92:1,(93:1,105:2):4):12,((((96:5,101:6):11,(((98:14,100:11):6,(99:6,(103:7,104:2):9):6):5,102:2):10):6,106:6):10,97:10):18):3,95:8):5,94:3):14):3):32):17,46:8):27,(47:2,(48:1,(49:3,((((((((50:6,(((52:2,57:8):1,53:0.0):6,64:9):9):3,66:3):9,(54:0.0,65:0.0):13):7,(55:6,60:2):6):5,(56:3,63:6):9):11,(((59:1,62:0.0):4,67:15):5,61:10):11):3,58:5):17,51:8):6):10):7):21):38):23):23):11):6):19):14):14):8,(18:9,((19:8,((71:4,(72:5,((73:10,((((((74:0.0,76:0.0):3,(79:0.0,80:0.0):4):2,(77:0.0,78:0.0):3):3,75:1):14,((((((83:1,85:1):1,87:8):6,84:6):3,86:2):16,90:21):4,89:0.0):21):13,82:10):7):9,81:8):14):13):1,88:3):27):24,((68:3,69:2):5,70:3):19):28):20):4,21:4):10):23):3):7):0.0;
	TREE Tree_303 = (1:10,(2:11,(3:8,(4:9,((((((5:9,(8:3,((9:1,13:5):11,((10:12,((11:0.0,12:5):17,((15:1,16:0.0):5,17:5):4):6):9,14:6):15):6):12):14,6:18):16,7:6):16,(20:11,(22:3,(23:6,((24:6,(25:10,(26:10,27:2):8):10):25,(28:4,(((29:14,(32:3,35:0.0):14):14,((30:7,(31:11,34:7):10):9,((33:1,36:3):4,(((37:2,40:2):3,39:2):3,38:0.0):8):7):6):26,(((((41:5,(43:1,44:2):10):8,42:12):19,(45:1,(91:11,((((92:1,(93:1,105:2):4):12,((((96:5,101:6):11,(((98:14,(100:5,103:6):8):8,(99:2,104:10):8):4,102:2):11):6,106:6):10,97:10):18):3,95:8):5,94:3):14):3):32):17,46:8):27,(47:2,(48:1,(49:3,((((((((50:6,(((52:2,57:8):1,53:0.0):6,64:9):9):3,66:3):9,(54:0.0,65:0.0):13):7,(55:6,60:2):6):5,(56:3,63:6):9):11,(((59:1,62:0.0):4,67:15):5,61:10):11):3,58:5):17,51:8):6):10):7):21):38):23):23):11):6):19):20):9,(18:6,((19:8,((71:4,(72:5,((73:10,((((((74:0.0,76:0.0):3,(79:0.0,80:0.0):4):2,(77:0.0,78:0.0):3):3,75:1):14,((((((83:1,85:1):1,87:8):6,84:6):3,86:2):16,90:21):4,89:0.0):21):13,82:10):7):9,81:8):14):13):1,88:3):27):24,((68:3,69:2):5,70:3):19):31):20):4,21:4):9):23):3):7):0.0;
	TREE Tree_304 = (1:10,(2:11,(3:8,(4:9,(((((5:9,(8:3,((9:1,13:5):11,((10:12,((11:0.0,12:5):17,((15:1,16:0.0):5,17:5):4):6):9,14:6):15):6):12):15,6:17):18,(7:12,(20:11,(22:3,(23:6,((24:6,(25:10,(26:10,27:2):8):10):25,(28:4,((((29:14,(32:3,35:0.0):14):14,(30:7,(31:11,34:7):10):10):4,((33:1,36:3):4,(((37:2,40:2):3,39:2):3,38:0.0):8):8):25,(((((41:5,(43:1,44:2):10):8,42:12):18,(45:1,(91:11,((((92:1,(93:1,105:2):4):12,((((96:5,101:6):11,(((98:14,(100:5,103:6):8):8,(99:2,104:10):8):4,102:2):11):6,106:6):10,97:10):18):3,95:8):5,94:3):14):3):33):17,46:8):27,(47:2,(48:1,(49:3,((((((((50:6,(((52:2,57:8):1,53:0.0):6,64:9):9):3,66:3):9,(54:0.0,65:0.0):13):7,(55:6,60:2):6):5,(56:3,63:6):9):11,(((59:1,62:0.0):4,67:15):5,61:10):11):3,58:5):18,51:7):6):10):7):21):38):23):24):11):6):19):14):14):8,(18:9,((19:8,((71:4,(72:5,((73:10,((((((74:0.0,76:0.0):3,(79:0.0,80:0.0):4):2,(77:0.0,78:0.0):3):3,75:1):14,((((((83:1,85:1):1,87:8):6,84:6):3,86:2):16,90:21):4,89:0.0):21):13,82:10):7):9,81:8):14):13):1,88:3):27):24,((68:3,69:2):5,70:3):19):28):20):4,21:4):10):23):3):7):0.0;
	TREE Tree_305 = (1:10,(2:11,(3:8,(4:9,(((((5:9,(8:3,((9:1,13:5):11,((10:12,((11:0.0,12:5):17,((15:1,16:0.0):5,17:5):4):6):9,14:6):15):6):12):15,6:17):18,(7:12,(20:11,(22:3,(23:6,((24:6,(25:10,(26:10,27:2):8):10):25,(28:4,(((29:14,(32:3,35:0.0):14):14,((30:7,(31:11,34:7):10):9,((33:1,36:3):4,(((37:2,40:2):3,39:2):3,38:0.0):8):7):6):26,(((((41:5,(43:1,44:2):10):8,42:12):19,(45:1,(91:11,((((92:1,(93:1,105:2):4):12,((((96:5,101:6):11,(((98:14,(100:5,103:6):8):8,(99:2,104:10):8):4,102:2):11):6,106:6):10,97:10):18):3,95:8):5,94:3):14):3):32):17,46:8):27,(47:2,(48:1,(49:3,((((((((((50:6,(((52:2,57:8):1,53:0.0):6,64:9):9):3,66:3):5,54:10):4,65:3):6,60:2):3,55:10):4,(56:3,63:6):9):11,(((59:1,62:0.0):4,67:15):4,61:11):11):3,58:5):18,51:8):6):10):7):21):38):23):23):11):6):19):14):14):8,(18:9,((19:8,((71:4,(72:5,((73:10,((((((74:0.0,76:0.0):3,(79:0.0,80:0.0):4):2,(77:0.0,78:0.0):3):3,75:1):14,((((((83:1,85:1):1,87:8):6,84:6):3,86:2):16,90:21):4,89:0.0):21):13,82:10):7):9,81:8):14):13):1,88:3):27):24,((68:3,69:2):5,70:3):19):28):20):4,21:4):10):23):3):7):0.0;
	TREE Tree_306 = (1:10,(2:11,(3:8,(4:9,(((((5:9,(8:3,((9:1,13:5):11,((10:12,((11:0.0,12:5):17,((15:1,16:0.0):5,17:5):4):6):9,14:6):15):6):12):15,6:17):18,(7:12,(20:11,(22:3,(23:6,((24:6,(25:10,(26:10,27:2):8):10):25,(28:4,(((29:14,(32:3,35:0.0):14):14,((30:7,(31:11,34:7):10):9,((33:1,36:3):4,(((37:2,40:2):3,39:2):3,38:0.0):8):7):6):26,(((((41:5,(43:1,44:2):10):8,42:12):19,(45:1,(91:11,((((92:1,(93:1,105:2):4):12,((((96:5,101:6):10,((98:14,(99:6,((100:7,103:4):10,104:7):8):4):3,102:2):13):7,106:6):10,97:10):18):3,95:8):5,94:3):14):3):32):17,46:8):27,(47:2,(48:1,(49:3,((((((((50:6,(((52:2,57:8):1,53:0.0):6,64:9):9):3,66:3):9,(54:0.0,65:0.0):13):7,(55:6,60:2):6):5,(56:3,63:6):9):11,(((59:1,62:0.0):4,67:15):5,61:10):11):3,58:5):17,51:8):6):10):7):21):38):23):23):11):6):19):14):14):8,(18:9,((19:8,((71:4,(72:5,((73:10,((((((74:0.0,76:0.0):3,(79:0.0,80:0.0):4):2,(77:0.0,78:0.0):3):3,75:1):14,((((((83:1,85:1):1,87:8):6,84:6):3,86:2):16,90:21):4,89:0.0):21):13,82:10):7):9,81:8):14):13):1,88:3):27):24,((68:3,69:2):5,70:3):19):28):20):4,21:4):10):23):3):7):0.0;
	TREE Tree_307 = (1:10,(2:11,(3:8,(4:9,(((((5:9,(8:3,((9:1,13:5):11,((10:12,((11:0.0,12:5):17,((15:1,16:0.0):5,17:5):4):6):9,14:6):15):6):12):15,6:17):18,(7:12,(20:11,(22:3,(23:6,((24:6,(25:10,(26:10,27:2):8):10):25,(28:4,(((29:14,(32:3,35:0.0):14):14,((30:7,(31:11,34:7):10):9,((33:1,36:3):4,(((37:2,40:2):3,39:2):3,38:0.0):8):7):6):26,(((((41:5,(43:1,44:2):10):8,42:12):19,(45:1,(91:11,((((92:1,(93:1,105:2):4):12,((((96:5,101:6):11,(((98:14,100:11):6,((99:3,104:9):5,103:7):6):5,102:2):10):6,106:6):10,97:10):18):3,95:8):5,94:3):14):3):32):17,46:8):27,(47:2,(48:1,((49:3,((((((((50:6,(((52:2,57:8):1,53:0.0):6,64:9):9):3,66:3):4,54:11):4,65:3):7,(55:5,60:3):6):4,(56:4,63:5):10):11,(((59:1,62:0.0):6,67:13):7,61:8):11):13,51:10):6):3,58:5):11):7):22):38):23):23):11):6):19):14):14):8,(18:9,((19:8,((71:4,(72:5,((73:10,((((((74:0.0,76:0.0):3,(79:0.0,80:0.0):4):2,(77:0.0,78:0.0):3):3,75:1):14,((((((83:1,85:1):1,87:8):6,84:6):3,86:2):16,90:21):4,89:0.0):21):13,82:10):7):9,81:8):14):13):1,88:3):27):24,((68:3,69:2):5,70:3):19):28):20):4,21:4):10):23):3):7):0.0;
	TREE Tree_308 = (1:10,(2:11,(3:8,(4:9,(((((5:9,(8:3,((9:1,13:5):11,((10:12,((11:0.0,12:5):17,((15:1,16:0.0):5,17:5):4):6):9,14:6):15):6):12):15,6:17):18,(7:12,(20:11,(22:3,(23:6,((24:6,(25:10,(26:10,27:2):8):10):25,(28:4,(((29:14,(32:3,35:0.0):14):14,((30:7,(31:11,34:7):10):9,((33:1,36:3):4,(((37:2,40:2):3,39:2):3,38:0.0):8):7):6):26,(((((41:5,(43:1,44:2):10):8,42:12):19,(45:1,(91:11,((((92:1,(93:1,105:2):4):12,((((96:5,101:6):11,(((98:14,100:11):6,(99:6,(103:7,104:2):9):6):5,102:2):10):6,106:6):10,97:10):18):3,95:8):5,94:3):14):3):32):17,46:8):27,(47:2,(48:1,((49:3,((((((((50:6,(((52:2,57:8):1,53:0.0):6,64:9):9):3,66:3):4,54:11):4,65:3):7,(55:5,60:3):6):4,(56:4,63:5):10):11,(((59:1,62:0.0):6,67:13):7,61:8):11):13,51:10):6):3,58:5):11):7):22):38):23):23):11):6):19):14):14):8,(18:9,((19:8,((71:4,(72:5,((73:10,((((((74:0.0,76:0.0):3,(79:0.0,80:0.0):4):2,(77:0.0,78:0.0):3):3,75:1):14,((((((83:1,85:1):1,87:8):6,84:6):3,86:2):16,90:21):4,89:0.0):21):13,82:10):7):9,81:8):14):13):1,88:3):27):24,((68:3,69:2):5,70:3):19):28):20):4,21:4):10):23):3):7):0.0;
	TREE Tree_309 = (1:10,(2:11,(3:8,(4:9,((((((5:9,(8:3,((9:1,13:5):11,((10:12,((11:0.0,12:5):17,((15:1,16:0.0):5,17:5):4):6):9,14:6):15):6):12):14,6:18):16,7:6):16,(20:11,(22:3,(23:6,((24:6,(25:10,(26:10,27:2):8):10):25,(28:4,(((29:14,(32:3,35:0.0):14):14,((30:7,(31:11,34:7):10):9,((33:1,36:3):4,(((37:2,40:2):3,39:2):3,38:0.0):8):7):6):26,(((((41:5,(43:1,44:2):10):8,42:12):19,(45:1,(91:11,((((92:1,(93:1,105:2):4):12,((((96:5,101:6):11,(((98:14,(100:5,103:6):8):8,(99:2,104:10):8):4,102:2):11):6,106:6):10,97:10):18):3,95:8):5,94:3):14):3):32):17,46:8):27,(47:2,(48:1,((49:3,((((((((50:6,(((52:2,57:8):1,53:0.0):6,64:9):9):3,66:3):4,54:11):4,65:3):7,(55:5,60:3):6):4,(56:4,63:5):10):11,(((59:1,62:0.0):6,67:13):7,61:8):11):13,51:10):6):3,58:5):11):7):22):38):23):23):11):6):19):20):9,(18:6,((19:8,((71:4,(72:5,((73:10,((((((74:0.0,76:0.0):3,(79:0.0,80:0.0):4):2,(77:0.0,78:0.0):3):3,75:1):14,((((((83:1,85:1):1,87:8):6,84:6):3,86:2):16,90:21):4,89:0.0):21):13,82:10):7):9,81:8):14):13):1,88:3):27):24,((68:3,69:2):5,70:3):19):31):20):4,21:4):9):23):3):7):0.0;
	TREE Tree_310 = (1:10,(2:11,(3:8,(4:9,(((((5:9,(8:3,((9:1,13:5):11,((10:12,((11:0.0,12:5):17,((15:1,16:0.0):5,17:5):4):6):9,14:6):15):6):12):15,6:17):18,(7:12,(20:11,(22:3,(23:6,((24:6,(25:10,(26:10,27:2):8):10):25,(28:4,((((29:14,(32:3,35:0.0):14):14,(30:7,(31:11,34:7):10):10):4,((33:1,36:3):4,(((37:2,40:2):3,39:2):3,38:0.0):8):8):26,(((((41:5,(43:1,44:2):10):8,42:12):19,(45:1,(91:11,((((92:1,(93:1,105:2):4):12,((((96:5,101:6):11,(((98:14,(100:5,103:6):8):8,(99:2,104:10):8):4,102:2):11):6,106:6):10,97:10):18):3,95:8):5,94:3):14):3):32):17,46:8):27,(47:2,(48:1,((49:3,((((((((50:6,(((52:2,57:8):1,53:0.0):6,64:9):9):3,66:3):4,54:11):4,65:3):7,(55:5,60:3):6):4,(56:4,63:5):10):11,(((59:1,62:0.0):6,67:13):7,61:8):11):13,51:10):6):3,58:5):11):7):22):38):23):23):11):6):19):14):14):8,(18:9,((19:8,((71:4,(72:5,((73:10,((((((74:0.0,76:0.0):3,(79:0.0,80:0.0):4):2,(77:0.0,78:0.0):3):3,75:1):14,((((((83:1,85:1):1,87:8):6,84:6):3,86:2):16,90:21):4,89:0.0):21):13,82:10):7):9,81:8):14):13):1,88:3):27):24,((68:3,69:2):5,70:3):19):28):20):4,21:4):10):23):3):7):0.0;
	TREE Tree_311 = (1:10,(2:11,(3:8,(4:9,(((((5:9,(8:3,((9:1,13:5):11,((10:12,((11:0.0,12:5):17,((15:1,16:0.0):5,17:5):4):6):9,14:6):15):6):12):15,6:17):18,(7:12,(20:11,(22:3,(23:6,((24:6,(25:10,(26:10,27:2):8):10):25,(28:4,(((29:14,(32:3,35:0.0):14):14,((30:7,(31:11,34:7):10):9,((33:1,36:3):4,(((37:2,40:2):3,39:2):3,38:0.0):8):7):6):26,(((((41:5,(43:1,44:2):10):8,42:12):19,(45:1,(91:11,((((92:1,(93:1,105:2):4):12,((((96:5,101:6):10,((98:14,(99:6,((100:7,103:4):10,104:7):8):4):3,102:2):13):7,106:6):10,97:10):18):3,95:8):5,94:3):14):3):32):17,46:8):27,(47:2,(48:1,((49:3,((((((((50:6,(((52:2,57:8):1,53:0.0):6,64:9):9):3,66:3):4,54:11):4,65:3):7,(55:5,60:3):6):4,(56:4,63:5):10):11,(((59:1,62:0.0):6,67:13):7,61:8):11):13,51:10):6):3,58:5):11):7):22):38):23):23):11):6):19):14):14):8,(18:9,((19:8,((71:4,(72:5,((73:10,((((((74:0.0,76:0.0):3,(79:0.0,80:0.0):4):2,(77:0.0,78:0.0):3):3,75:1):14,((((((83:1,85:1):1,87:8):6,84:6):3,86:2):16,90:21):4,89:0.0):21):13,82:10):7):9,81:8):14):13):1,88:3):27):24,((68:3,69:2):5,70:3):19):28):20):4,21:4):10):23):3):7):0.0;
	TREE Tree_312 = (1:10,(2:11,(3:8,(4:9,(((((5:9,(8:3,((9:1,13:5):11,((10:12,((11:0.0,12:5):17,((15:1,16:0.0):5,17:5):4):6):9,14:6):15):6):12):15,6:17):18,(7:12,(20:11,(22:3,(23:6,((24:6,(25:10,(26:10,27:2):8):10):25,(28:4,(((29:14,(32:3,35:0.0):14):14,((30:7,(31:11,34:7):10):9,((33:1,36:3):4,(((37:2,40:2):3,39:2):3,38:0.0):8):7):6):26,(((((41:5,(43:1,44:2):10):8,42:12):18,(45:1,(91:12,((((92:1,(93:1,105:2):4):12,((((96:5,101:6):11,(((98:14,100:11):6,((99:3,104:9):5,103:7):6):5,102:2):10):6,106:6):10,97:10):18):6,94:4):3,95:6):13):3):32):17,46:9):27,(47:2,(48:1,((49:3,(((((((50:6,(((52:2,57:8):1,53:0.0):6,64:9):9):3,66:3):8,(54:0.0,65:0.0):14):7,(55:5,60:3):6):4,(56:4,63:5):10):11,(((59:1,62:0.0):6,67:13):7,61:8):11):13,51:10):6):3,58:5):11):7):22):38):23):23):11):6):19):14):14):8,(18:9,((19:8,((71:4,(72:5,((73:10,((((((74:0.0,76:0.0):3,(79:0.0,80:0.0):4):2,(77:0.0,78:0.0):3):3,75:1):14,((((((83:1,85:1):1,87:8):6,84:6):3,86:2):16,90:21):4,89:0.0):21):13,82:10):7):9,81:8):14):13):1,88:3):27):24,((68:3,69:2):5,70:3):19):28):20):4,21:4):10):23):3):7):0.0;
	TREE Tree_313 = (1:10,(2:11,(3:8,(4:9,(((((5:9,(8:3,((9:1,13:5):11,((10:12,((11:0.0,12:5):17,((15:1,16:0.0):5,17:5):4):6):9,14:6):15):6):12):15,6:17):18,(7:12,(20:11,(22:3,(23:6,((24:6,(25:10,(26:10,27:2):8):10):25,(28:4,(((29:14,(32:3,35:0.0):14):14,((30:7,(31:11,34:7):10):9,((33:1,36:3):4,(((37:2,40:2):3,39:2):3,38:0.0):8):7):6):26,(((((41:5,(43:1,44:2):10):8,42:12):18,(45:1,(91:12,((((92:1,(93:1,105:2):4):12,((((96:5,101:6):11,(((98:14,100:11):6,(99:6,(103:7,104:2):9):6):5,102:2):10):6,106:6):10,97:10):18):6,94:4):3,95:6):13):3):32):17,46:9):27,(47:2,(48:1,((49:3,(((((((50:6,(((52:2,57:8):1,53:0.0):6,64:9):9):3,66:3):8,(54:0.0,65:0.0):14):7,(55:5,60:3):6):4,(56:4,63:5):10):11,(((59:1,62:0.0):6,67:13):7,61:8):11):13,51:10):6):3,58:5):11):7):22):38):23):23):11):6):19):14):14):8,(18:9,((19:8,((71:4,(72:5,((73:10,((((((74:0.0,76:0.0):3,(79:0.0,80:0.0):4):2,(77:0.0,78:0.0):3):3,75:1):14,((((((83:1,85:1):1,87:8):6,84:6):3,86:2):16,90:21):4,89:0.0):21):13,82:10):7):9,81:8):14):13):1,88:3):27):24,((68:3,69:2):5,70:3):19):28):20):4,21:4):10):23):3):7):0.0;
	TREE Tree_314 = (1:10,(2:11,(3:8,(4:9,((((((5:9,(8:3,((9:1,13:5):11,((10:12,((11:0.0,12:5):17,((15:1,16:0.0):5,17:5):4):6):9,14:6):15):6):12):14,6:18):16,7:6):16,(20:11,(22:3,(23:6,((24:6,(25:10,(26:10,27:2):8):10):25,(28:4,(((29:14,(32:3,35:0.0):14):14,((30:7,(31:11,34:7):10):9,((33:1,36:3):4,(((37:2,40:2):3,39:2):3,38:0.0):8):7):6):26,(((((41:5,(43:1,44:2):10):8,42:12):18,(45:1,(91:12,((((92:1,(93:1,105:2):4):12,((((96:5,101:6):11,(((98:14,(100:5,103:6):8):8,(99:2,104:10):8):4,102:2):11):6,106:6):10,97:10):18):6,94:4):3,95:6):13):3):32):17,46:9):27,(47:2,(48:1,((49:3,(((((((50:6,(((52:2,57:8):1,53:0.0):6,64:9):9):3,66:3):8,(54:0.0,65:0.0):14):7,(55:5,60:3):6):4,(56:4,63:5):10):11,(((59:1,62:0.0):6,67:13):7,61:8):11):13,51:10):6):3,58:5):11):7):22):38):23):23):11):6):19):20):9,(18:6,((19:8,((71:4,(72:5,((73:10,((((((74:0.0,76:0.0):3,(79:0.0,80:0.0):4):2,(77:0.0,78:0.0):3):3,75:1):14,((((((83:1,85:1):1,87:8):6,84:6):3,86:2):16,90:21):4,89:0.0):21):13,82:10):7):9,81:8):14):13):1,88:3):27):24,((68:3,69:2):5,70:3):19):31):20):4,21:4):9):23):3):7):0.0;
	TREE Tree_315 = (1:10,(2:11,(3:8,(4:9,(((((5:9,(8:3,((9:1,13:5):11,((10:12,((11:0.0,12:5):17,((15:1,16:0.0):5,17:5):4):6):9,14:6):15):6):12):15,6:17):18,(7:12,(20:11,(22:3,(23:6,((24:6,(25:10,(26:10,27:2):8):10):25,(28:4,((((29:14,(32:3,35:0.0):14):14,(30:7,(31:11,34:7):10):10):4,((33:1,36:3):4,(((37:2,40:2):3,39:2):3,38:0.0):8):8):26,(((((41:5,(43:1,44:2):10):8,42:12):18,(45:1,(91:12,((((92:1,(93:1,105:2):4):12,((((96:5,101:6):11,(((98:14,(100:5,103:6):8):8,(99:2,104:10):8):4,102:2):11):6,106:6):10,97:10):18):6,94:4):3,95:6):13):3):32):17,46:9):27,(47:2,(48:1,((49:3,(((((((50:6,(((52:2,57:8):1,53:0.0):6,64:9):9):3,66:3):8,(54:0.0,65:0.0):14):7,(55:5,60:3):6):4,(56:4,63:5):10):11,(((59:1,62:0.0):6,67:13):7,61:8):11):13,51:10):6):3,58:5):11):7):22):38):23):23):11):6):19):14):14):8,(18:9,((19:8,((71:4,(72:5,((73:10,((((((74:0.0,76:0.0):3,(79:0.0,80:0.0):4):2,(77:0.0,78:0.0):3):3,75:1):14,((((((83:1,85:1):1,87:8):6,84:6):3,86:2):16,90:21):4,89:0.0):21):13,82:10):7):9,81:8):14):13):1,88:3):27):24,((68:3,69:2):5,70:3):19):28):20):4,21:4):10):23):3):7):0.0;
	TREE Tree_316 = (1:10,(2:11,(3:8,(4:9,(((((5:9,(8:3,((9:1,13:5):11,((10:12,((11:0.0,12:5):17,((15:1,16:0.0):5,17:5):4):6):9,14:6):15):6):12):15,6:17):18,(7:12,(20:11,(22:3,(23:6,((24:6,(25:10,(26:10,27:2):8):10):25,(28:4,(((29:14,(32:3,35:0.0):14):14,((30:7,(31:11,34:7):10):9,((33:1,36:3):4,(((37:2,40:2):3,39:2):3,38:0.0):8):7):6):26,(((((41:5,(43:1,44:2):10):8,42:12):18,(45:1,(91:12,((((92:1,(93:1,105:2):4):12,((((96:5,101:6):10,((98:14,(99:6,((100:7,103:4):10,104:7):8):4):3,102:2):13):7,106:6):10,97:10):18):6,94:4):3,95:6):13):3):32):17,46:9):27,(47:2,(48:1,((49:3,(((((((50:6,(((52:2,57:8):1,53:0.0):6,64:9):9):3,66:3):8,(54:0.0,65:0.0):14):7,(55:5,60:3):6):4,(56:4,63:5):10):11,(((59:1,62:0.0):6,67:13):7,61:8):11):13,51:10):6):3,58:5):11):7):22):38):23):23):11):6):19):14):14):8,(18:9,((19:8,((71:4,(72:5,((73:10,((((((74:0.0,76:0.0):3,(79:0.0,80:0.0):4):2,(77:0.0,78:0.0):3):3,75:1):14,((((((83:1,85:1):1,87:8):6,84:6):3,86:2):16,90:21):4,89:0.0):21):13,82:10):7):9,81:8):14):13):1,88:3):27):24,((68:3,69:2):5,70:3):19):28):20):4,21:4):10):23):3):7):0.0;
	TREE Tree_317 = (1:10,(2:11,(3:8,(4:9,((((((5:9,(8:3,((9:1,13:5):11,((10:12,((11:0.0,12:5):17,((15:1,16:0.0):5,17:5):4):6):9,14:6):15):6):12):14,6:18):16,7:6):16,(20:11,(22:3,(23:6,((24:6,(25:10,(26:10,27:2):8):10):25,(28:4,(((29:14,(32:3,35:0.0):14):14,((30:7,(31:11,34:7):10):9,((33:1,36:3):4,(((37:2,40:2):3,39:2):3,38:0.0):8):7):6):26,(((((41:5,(43:1,44:2):10):8,42:12):19,(45:1,(91:11,((((92:1,(93:1,105:2):4):12,((((96:5,101:6):11,(((98:14,100:11):6,((99:3,104:9):5,103:7):6):5,102:2):10):6,106:6):10,97:10):18):3,95:8):5,94:3):14):3):32):17,46:8):27,(47:2,(48:1,((49:3,(((((((50:6,(((52:2,57:8):1,53:0.0):6,64:9):9):3,66:3):8,(54:0.0,65:0.0):14):7,(55:5,60:3):6):4,(56:4,63:5):10):11,(((59:1,62:0.0):6,67:13):7,61:8):11):13,51:10):6):3,58:5):11):7):22):38):23):23):11):6):19):20):9,(18:6,((19:8,((71:4,(72:5,((73:10,((((((74:0.0,76:0.0):3,(79:0.0,80:0.0):4):2,(77:0.0,78:0.0):3):3,75:1):14,((((((83:1,85:1):1,87:8):6,84:6):3,86:2):16,90:21):4,89:0.0):21):13,82:10):7):9,81:8):14):13):1,88:3):27):24,((68:3,69:2):5,70:3):19):31):20):4,21:4):9):23):3):7):0.0;
	TREE Tree_318 = (1:10,(2:11,(3:8,(4:9,(((((5:9,(8:3,((9:1,13:5):11,((10:12,((11:0.0,12:5):17,((15:1,16:0.0):5,17:5):4):6):9,14:6):15):6):12):15,6:17):18,(7:12,(20:11,(22:3,(23:6,((24:6,(25:10,(26:10,27:2):8):10):25,(28:4,((((29:14,(32:3,35:0.0):14):14,(30:7,(31:11,34:7):10):10):4,((33:1,36:3):4,(((37:2,40:2):3,39:2):3,38:0.0):8):8):26,(((((41:5,(43:1,44:2):10):8,42:12):19,(45:1,(91:11,((((92:1,(93:1,105:2):4):12,((((96:5,101:6):11,(((98:14,100:11):6,((99:3,104:9):5,103:7):6):5,102:2):10):6,106:6):10,97:10):18):3,95:8):5,94:3):14):3):32):17,46:8):27,(47:2,(48:1,((49:3,(((((((50:6,(((52:2,57:8):1,53:0.0):6,64:9):9):3,66:3):8,(54:0.0,65:0.0):14):7,(55:5,60:3):6):4,(56:4,63:5):10):11,(((59:1,62:0.0):6,67:13):7,61:8):11):13,51:10):6):3,58:5):11):7):22):38):23):23):11):6):19):14):14):8,(18:9,((19:8,((71:4,(72:5,((73:10,((((((74:0.0,76:0.0):3,(79:0.0,80:0.0):4):2,(77:0.0,78:0.0):3):3,75:1):14,((((((83:1,85:1):1,87:8):6,84:6):3,86:2):16,90:21):4,89:0.0):21):13,82:10):7):9,81:8):14):13):1,88:3):27):24,((68:3,69:2):5,70:3):19):28):20):4,21:4):10):23):3):7):0.0;
	TREE Tree_319 = (1:10,(2:11,(3:8,(4:9,(((((5:9,(8:3,((9:1,13:5):11,((10:12,((11:0.0,12:5):17,((15:1,16:0.0):5,17:5):4):6):9,14:6):15):6):12):15,6:17):18,(7:12,(20:11,(22:3,(23:6,((24:6,(25:10,(26:10,27:2):8):10):25,(28:4,(((29:14,(32:3,35:0.0):14):14,((30:7,(31:11,34:7):10):9,((33:1,36:3):4,(((37:2,40:2):3,39:2):3,38:0.0):8):7):6):26,(((((41:5,(43:1,44:2):10):8,42:12):19,(45:1,(91:11,((((92:1,(93:1,105:2):4):12,((((96:5,101:6):11,(((98:14,100:11):6,((99:3,104:9):5,103:7):6):5,102:2):10):6,106:6):10,97:10):18):3,95:8):5,94:3):14):3):32):17,46:8):27,(47:2,(48:1,((49:3,(((((((((50:6,(((52:2,57:8):1,53:0.0):6,64:9):9):3,66:3):5,54:10):4,65:3):6,60:2):4,55:9):3,(56:4,63:5):10):11,(((59:1,62:0.0):6,67:13):6,61:9):11):14,51:10):6):3,58:5):11):7):22):38):23):23):11):6):19):14):14):8,(18:9,((19:8,((71:4,(72:5,((73:10,((((((74:0.0,76:0.0):3,(79:0.0,80:0.0):4):2,(77:0.0,78:0.0):3):3,75:1):14,((((((83:1,85:1):1,87:8):6,84:6):3,86:2):16,90:21):4,89:0.0):21):13,82:10):7):9,81:8):14):13):1,88:3):27):24,((68:3,69:2):5,70:3):19):28):20):4,21:4):10):23):3):7):0.0;
	TREE Tree_320 = (1:10,(2:11,(3:8,(4:9,((((((5:9,(8:3,((9:1,13:5):11,((10:12,((11:0.0,12:5):17,((15:1,16:0.0):5,17:5):4):6):9,14:6):15):6):12):14,6:18):16,7:6):16,(20:11,(22:3,(23:6,((24:6,(25:10,(26:10,27:2):8):10):25,(28:4,(((29:14,(32:3,35:0.0):14):14,((30:7,(31:11,34:7):10):9,((33:1,36:3):4,(((37:2,40:2):3,39:2):3,38:0.0):8):7):6):26,(((((41:5,(43:1,44:2):10):8,42:12):19,(45:1,(91:11,((((92:1,(93:1,105:2):4):12,((((96:5,101:6):11,(((98:14,100:11):6,(99:6,(103:7,104:2):9):6):5,102:2):10):6,106:6):10,97:10):18):3,95:8):5,94:3):14):3):32):17,46:8):27,(47:2,(48:1,((49:3,(((((((50:6,(((52:2,57:8):1,53:0.0):6,64:9):9):3,66:3):8,(54:0.0,65:0.0):14):7,(55:5,60:3):6):4,(56:4,63:5):10):11,(((59:1,62:0.0):6,67:13):7,61:8):11):13,51:10):6):3,58:5):11):7):22):38):23):23):11):6):19):20):9,(18:6,((19:8,((71:4,(72:5,((73:10,((((((74:0.0,76:0.0):3,(79:0.0,80:0.0):4):2,(77:0.0,78:0.0):3):3,75:1):14,((((((83:1,85:1):1,87:8):6,84:6):3,86:2):16,90:21):4,89:0.0):21):13,82:10):7):9,81:8):14):13):1,88:3):27):24,((68:3,69:2):5,70:3):19):31):20):4,21:4):9):23):3):7):0.0;
[truncated: 3,480,482 more chars]
