# Supplementary material for: The evolutionary history of polycotylid plesiosaurians
Source: R Soc Open Sci. 2018 Mar 28;5(3):172177. doi: 10.1098/rsos.172177 (PMC5882735; doi:10.1098/rsos.172177)
Supplement: Numerical time bins [file rsos172177supp6.xlsx]

## Sheet: Wide
	start_time	end_time	Durations	stage_mid
Cam-Maa	83.6	66	17.6	74.8
Con-San	89.8	86.3	3.5	88.05
Tur	93.9	89.8	4.1	91.85
Cen	100.5	93.9	6.6	97.2
Alb	113	100.5	12.5	106.75
Apt	125	113	12	119

## Sheet: Meso-Ceno
	start_time	end_time	Durations	stage_mid
Hol	0.0117	0	0.0117	0.00585
U_Pli	0.126	0.0117	0.1143	0.06885
M_Pli	0.781	0.126	0.655	0.4535
Cala	1.8	0.781	1.019	1.2905
Gel	2.58	1.8	0.78	2.19
Pia	3.6	2.58	1.02	3.09
Zan	5.33	3.6	1.73	4.465
Mes	7.246	5.33	1.916	6.288
Tor	11.63	7.246	4.384	9.438
Ser	13.82	11.63	2.19	12.725
Lan	15.97	13.82	2.15	14.895
Bur	20.44	15.97	4.47	18.205
Aqu	23.03	20.44	2.59	21.735
Cha	28.1	23.03	5.07	25.565
Rup	33.9	28.1	5.8	31
Pri	37.8	33.9	3.9	35.85
Bart	41.2	37.8	3.4	39.5
Lut	47.8	41.2	6.6	44.5
Ypr	56	47.8	8.2	51.9
Tha	59.2	56	3.2	57.6
Sel	61.6	59.2	2.4	60.4
Dan	66	61.6	4.4	63.8
Maa	72.1	66	6.1	69.05
Cam	83.6	72.1	11.5	77.85
San	86.3	83.6	2.7	84.95
Con	89.8	86.3	3.5	88.05
Tur	93.9	89.8	4.1	91.85
Cen	100.5	93.9	6.6	97.2
U_Alb	105.5	100.5	5	103
M_Alb	107.8	105.5	2.3	106.65
L_Alb	113	107.8	5.2	110.4
U_Apt	121	113	8	117
L_Apt	125	121	4	123
Bar	129.4	125	4.4	127.2
Hau	132.9	129.4	3.5	131.15
Val	139.8	132.9	6.9	136.35
Ber	145	139.8	5.2	142.4
Tit	152.1	145	7.1	148.55
Kim	157.3	152.1	5.2	154.7
Oxf	163.5	157.3	6.2	160.4
Cal	166.1	163.5	2.6	164.8
Bat	168.3	166.1	2.2	167.2
Baj	170.3	168.3	2	169.3
Aal	174.1	170.3	3.8	172.2
Toa	182.7	174.1	8.6	178.4
Pli	190.8	182.7	8.1	186.75
Sin	199.3	190.8	8.5	195.05
Het	201.3	199.3	2	200.3
Rhe	205.5	201.3	4.2	203.4
U_Nor	211.4	205.5	5.9	208.45
M_Nor	216.4	211.4	5	213.9
L_Nor	227	216.4	10.6	221.7
Car	237	227	10	232
Lad	242	237	5	239.5
Ani	247.2	242	5.2	244.6
Ole	251.2	247.2	4	249.2
Ind	252.17	251.2	0.97	251.685
