# Supplementary material for: The evolutionary history of polycotylid plesiosaurians
Source: R Soc Open Sci. 2018 Mar 28;5(3):172177. doi: 10.1098/rsos.172177 (PMC5882735; doi:10.1098/rsos.172177)
Supplement: Bauplan/morphological data [file rsos172177supp7.txt]

	Snout_width	Rel_snout	Rel_Symphysis	Symph_teeth_density	Crown_height	Crown_shape	Hum/Fem	Mand/fem	Neck/skull
Edgarosaurus_muddi	0.153846154	0.490528846	0.278846154	0.04137931	49	3.266666667	NA	NA	1.353846154
Plesiopleurodon_wellesi	0.193877551	0.399234694	0.24872449	0.041025641	41.4	2.3	NA	NA	NA
Richmond_pliosaur	0.202366864	0.50295858	0.336094675	0.042253521	21.7	1.854700855	0.982800983	2.076167076	1.633136095
Palmulasaurus_quadratus	NA	NA	NA	NA	NA	NA	1.096296296	NA	NA
Pahasapasaurus_haasi	0.192222222	0.694444444	0.422222222	0.031578947	NA	NA	0.918367347	1.836734694	NA
Polycotylus_latipinnis	0.185	0.635	0.45	0.04	24	2	0.970178926	1.988071571	1.806451613
Thililua_longicollis	NA	0.590225564	0.436090226	0.051724138	31	2.695652174	NA	NA	3.258646617
Trinacromerum_bentonianum	NA	0.588	0.414255469	0.037478705	22.9	2.258382643	NA	NA	1.289156627
Dolichorhynchops_osborni	NA	0.697641675	0.452305526	0.057587549	23.8	2.644444444	0.763636364	2.582727273	1.267857143
Dolichorhynchops_bonneri	NA	0.629704985	0.447609359	0.043181818	24.24	1.711864407	1.111538462	1.890384615	NA
Eopolycotylus_rankini	NA	NA	NA	0.051056338	NA	NA	0.657894737	NA	NA
Dolichorhynchops_tropicensis	0.151674641	0.551834131	0.422647528	NA	24.18	3.181578947	0.980769231	2.411538462	1.092503987
Dolichorhynchops_ROM	NA	NA	NA	NA	NA	NA	NA	NA	NA
Dolichorhynchops_herschelensis	0.221960784	0.520470588	0.441764706	0.084332002	NA	NA	NA	NA	NA
Sulcusuchus_erraini	NA	NA	NA	NA	NA	NA	NA	NA	NA
Mauriciosaurus_fernandezi	NA	NA	0.414201183	NA	12	4	0.95890411	2.315068493	0.925443787
Manemergus_anguirostris	0.126984127	0.492190476	0.412698413	0.069230769	12	2.4	NA	2.333333333	1.936507937
