# Supplementary material for: The evolutionary history of polycotylid plesiosaurians
Source: R Soc Open Sci. 2018 Mar 28;5(3):172177. doi: 10.1098/rsos.172177 (PMC5882735; doi:10.1098/rsos.172177)
Supplement: R script [file rsos172177supp8.R]

###################################################################################################################################################
### R script for phylogeny, stratigraphic congruence, diversity, disparity, phenogram and morphospaces			                                	###
### Written by V Fischer & RBJ Benson 2017–2018	                                                                                                ###
### Associated reference:                                                                                                                       ###
### Fischer, Benson, Druckenmiller, Ketchum, & Bardet. 2018. The evolutionary history of polycotylid plesiosaurians. Royal Society Open Science ###
###################################################################################################################################################

#=====================Phylogeny=====================
library(ape)
library(paleotree)
library(phangorn)
library(strap)
library(Claddis) # A tab/space needs to be present between taxon names and scores in the nexus. ALso, there shouldn't dots in OTU names
library(readxl)

trees_full<-read.nexus("ESM2 Phylogenetic.nex")
consensus_full<-consensus(trees_full)
ages_full<-read.table("ESM3 ages_full.txt",header=TRUE)
ts_full <- timePaleoPhy(consensus_full,timeData=ages_full,type= "equal",vartime = 1) #Using Paleotree
pdf("full_consensus.pdf", width=7.1, height=7.1)
geoscalePhylo(ladderize(ts_full,right=TRUE),ages_full,cex.ts=0.5,cex.tip=0.3)
dev.off()

trees_red<-read.nexus("ESM4 Pruned Phylogenetic.nex")
consensus_red<-consensus(trees_red)
ages_red <-read.table("ESM5 ages_red.txt",header=TRUE)
ts_red <- timePaleoPhy(consensus_red,timeData=ages_red,type= "equal",vartime = 1) #Using Paleotree
pdf("red_consensus.pdf", width=7.1, height=7.1)
geoscalePhylo(ladderize(ts_red,right=TRUE),ages_red,cex.ts=0.5,cex.tip=0.3)
dev.off()


#######timescale all trees and plot multidiv of polycotylids only, FULL dataset

NO_polycotylids<-trees_full$tip.label[[1]][c(1:43,45:100)] #Leptocleidus is maintained to keep a branch leading to Polycotylidae and count in the diversity. This mean the values for the Berraisian and the Valanginian should be substracted by 1 at the end
time.data<-as.data.frame(read_excel("ESM6 time_data.xlsx",sheet="Meso-Ceno", range="A1:C51")) #use sheet "wide" to use have large bins combining all mid Cretaceous stages
stages<-time.data[23:37,]
div_table <- matrix(nrow=dim(stages)[1],ncol=12)
ages_full_PT <- ages_full
ages_full_PT[,1] <- ages_full_PT[,1]-0.1
ages_full_PT[,2] <- ages_full_PT[,2]+0.1
ages_red_PT <- ages_red
ages_red_PT[,1] <- ages_red_PT[,1]-0.1
ages_red_PT[,2] <- ages_red_PT[,2]+0.1

#equal timescaling – FULL
poly_trees<-lapply(trees_full,drop.tip,tip=NO_polycotylids)
class(poly_trees) <- "multiPhylo"
for (i in 1:length(poly_trees)){
  poly_trees[[i]] <- timePaleoPhy(poly_trees[[i]],timeData=ages_full_PT[!rownames(ages_full_PT) %in% NO_polycotylids,],type= "equal",add.term=TRUE,vartime = 1)
}
div <- multiDiv(poly_trees, int.times=stages[,2:3])
div_results <- cbind((div$int.times[,1]+div$int.times[,2])/2,div$median.curve); rownames(div_results) <- rownames(div$int.times); colnames(div_results)[1] <- "mid_time"
#pdf("Phylogeny/phyldiv_equal_full.pdf",width=7.1, height=7.1)
#geoscalePlot(ages=div_results[,1],data=div_results[,2],tick.scale=25,type="b",boxes="Age",label="Median phylogenetic diversity",arotate = 0,erotate=0,abbrev="Age",cex.ts=0.7)
#geoscalePlot(ages=div_results[,1],data=div_results[,3],tick.scale=25,type="l",boxes="Age",label="Lower 95 phylogenetic diversity",arotate = 0,erotate=0,abbrev="Age",cex.ts=0.7)
#geoscalePlot(ages=div_results[,1],data=div_results[,4],tick.scale=25,type="l",boxes="Age",label="Upper 95 phylogenetic diversity",arotate = 0,erotate=0,abbrev="Age",cex.ts=0.7)
#dev.off()
div_table <- div_results[,-1]

#basic timescaling – FULL
poly_trees<-lapply(trees_full,drop.tip,tip=NO_polycotylids)
for (i in 1:length(poly_trees)){
  poly_trees[[i]] <- timePaleoPhy(poly_trees[[i]],timeData=ages_full_PT[!rownames(ages_full_PT) %in% NO_polycotylids,],type= "basic",add.term=TRUE,vartime = 1)
}
poly_trees<-lapply(poly_trees,drop.tip,tip=NO_polycotylids)
class(poly_trees) <- "multiPhylo"
div <- multiDiv(poly_trees, int.times=stages[,2:3])
div_results <- cbind((div$int.times[,1]+div$int.times[,2])/2,div$median.curve); rownames(div_results) <- rownames(div$int.times); colnames(div_results)[1] <- "mid_time"
#pdf("Phylogeny/phyldiv_basic_full.pdf",width=7.1, height=7.1)
#geoscalePlot(ages=div_results[,1],data=div_results[,2],tick.scale=25,type="b",boxes="Age",label="Median phylogenetic diversity",arotate = 0,erotate=0,abbrev="Age",cex.ts=0.7)
#geoscalePlot(ages=div_results[,1],data=div_results[,3],tick.scale=25,type="l",boxes="Age",label="Lower 95 phylogenetic diversity",arotate = 0,erotate=0,abbrev="Age",cex.ts=0.7)
#geoscalePlot(ages=div_results[,1],data=div_results[,4],tick.scale=25,type="l",boxes="Age",label="Upper 95 phylogenetic diversity",arotate = 0,erotate=0,abbrev="Age",cex.ts=0.7)
#dev.off()
div_table <- cbind(div_table,div_results[,-1])

#######timescale all trees and plot multidiv of polycotylids only, PRUNED dataset
NO_polycotylids<-trees_red$tip.label[[1]][c(1:42,44:90)]
#equal timescaling – PRUNED
poly_trees<-lapply(trees_red,drop.tip,tip=NO_polycotylids)
class(poly_trees) <- "multiPhylo"
for (i in 1:length(poly_trees)){
  poly_trees[[i]] <- timePaleoPhy(poly_trees[[i]],timeData=ages_red_PT[!rownames(ages_red_PT) %in% NO_polycotylids,],add.term=TRUE,type= "equal",vartime = 1)
}
div <- multiDiv(poly_trees, int.times=stages[,2:3])
div_results <- cbind((div$int.times[,1]+div$int.times[,2])/2,div$median.curve); rownames(div_results) <- rownames(div$int.times); colnames(div_results)[1] <- "mid_time"
#pdf("Phylogeny/phyldiv_equal_red.pdf",width=7.1, height=7.1)
#geoscalePlot(ages=div_results[,1],data=div_results[,2],tick.scale=25,type="b",boxes="Age",label="Median phylogenetic diversity",arotate = 0,erotate=0,abbrev="Age",cex.ts=0.7)
#geoscalePlot(ages=div_results[,1],data=div_results[,3],tick.scale=25,type="l",boxes="Age",label="Lower 95 phylogenetic diversity",arotate = 0,erotate=0,abbrev="Age",cex.ts=0.7)
#geoscalePlot(ages=div_results[,1],data=div_results[,4],tick.scale=25,type="l",boxes="Age",label="Upper 95 phylogenetic diversity",arotate = 0,erotate=0,abbrev="Age",cex.ts=0.7)
#dev.off()
div_table <- cbind(div_table,div_results[,-1])

#basic timescaling – PRUNED
poly_trees<-lapply(trees_red,drop.tip,tip=NO_polycotylids)
for (i in 1:length(poly_trees)){
  poly_trees[[i]] <- timePaleoPhy(poly_trees[[i]],timeData=ages_red_PT[!rownames(ages_red_PT) %in% NO_polycotylids,],add.term=TRUE,type= "basic",vartime = 1)
}
poly_trees<-lapply(poly_trees,drop.tip,tip=NO_polycotylids)
class(poly_trees) <- "multiPhylo"
div <- multiDiv(poly_trees, int.times=stages[,2:3])
div_results <- cbind((div$int.times[,1]+div$int.times[,2])/2,div$median.curve); rownames(div_results) <- rownames(div$int.times); colnames(div_results)[1] <- "mid_time"
#pdf("Phylogeny/phyldiv_basic_red.pdf",width=7.1, height=7.1)
#geoscalePlot(ages=div_results[,1],data=div_results[,2],tick.scale=25,type="b",boxes="Age",label="Median phylogenetic diversity",arotate = 0,erotate=0,abbrev="Age",cex.ts=0.7)
#geoscalePlot(ages=div_results[,1],data=div_results[,3],tick.scale=25,type="l",boxes="Age",label="Lower 95 phylogenetic diversity",arotate = 0,erotate=0,abbrev="Age",cex.ts=0.7)
#geoscalePlot(ages=div_results[,1],data=div_results[,4],tick.scale=25,type="l",boxes="Age",label="Upper 95 phylogenetic diversity",arotate = 0,erotate=0,abbrev="Age",cex.ts=0.7)
#dev.off()
div_table <- cbind(div_table,div_results[,-1])
rownames(div_table) <- stages[,1]
div_table[c("Ber","Val"),] <- div_table[c("Ber","Val"),]-1 #to remove Leptocleidus and its lineage from the count
colnames(div_table) <- c("Full_eq_median","Full_eq_05","Full_eq_95","Full_Ba_median","Full_Ba_05","Full_Ba_95","Red_eq_median","Red_eq_05","Red_eq_95","Red_Ba_median","Red_Ba_05","Red_Ba_95")
write.table(div_table,file="Div_table.txt")


#=====================Strati congruence=====================

#PRUNED
X<-StratPhyloCongruence(trees_red, ages_red, hard=FALSE,randomly.sample.ages=TRUE, fix.topology=TRUE, fix.outgroup=TRUE) # !! ALL INPUT TREES ARE TIMESCALED
X$input.tree.results
X$samp.permutation.results
X$rand.permutation
best.input.RCI <- X$input.trees[[which.max(X$input.tree.results[, "RCI"])]]
best.RCI<-which.max(X$input.tree.results[, "RCI"])
best.input.GER<-X$input.trees[[which.max(X$input.tree.results[, "GER"])]]
best.GER<-which.max(X$input.tree.results[, "GER"])

#Histograms, exemple with GER
pdf("Phylogeny/strati_congruence_GER_red.pdf")
par(mfrow=c(2, 1))
cutoff <- qnorm(0.95, mean(X$rand.permutations[, "GER"]),sd(X$rand.permutations[, "GER"]))
hist(X$input.tree.results[, "GER"], xlim=c(0, 1), xlab="GER",main="Input trees [pruned dataset]", col="orange")
lines(x=c(cutoff, cutoff), y=c(0, 1000) , lty=2)
hist(X$rand.permutations[, "GER"], xlim=c(0, 1), xlab="GER",main="Randomly generated trees", col="black")
lines(x=c(cutoff, cutoff), y=c(0, 1000) , lty=2)
dev.off()

#FULL
X<-StratPhyloCongruence(trees_full, ages_full, hard=FALSE,randomly.sample.ages=TRUE, fix.topology=TRUE, fix.outgroup=TRUE) # !! ALL INPUT TREES ARE TIMESCALED
X$input.tree.results
X$samp.permutation.results
X$rand.permutation
best.input.RCI <- X$input.trees[[which.max(X$input.tree.results[, "RCI"])]]
best.RCI<-which.max(X$input.tree.results[, "RCI"])
best.input.GER<-X$input.trees[[which.max(X$input.tree.results[, "GER"])]]
best.GER<-which.max(X$input.tree.results[, "GER"])

#Histograms, exemple with GER
pdf("Phylogeny/strati_congruence_GER_full.pdf")
par(mfrow=c(2, 1))
cutoff <- qnorm(0.95, mean(X$rand.permutations[, "GER"]),sd(X$rand.permutations[, "GER"]))
hist(X$input.tree.results[, "GER"], xlim=c(0, 1), xlab="GER",main="Input trees [full dataset]", col="orange")
lines(x=c(cutoff, cutoff), y=c(0, 1000) , lty=2)
hist(X$rand.permutations[, "GER"], xlim=c(0, 1), xlab="GER",main="Randomly generated trees", col="black")
lines(x=c(cutoff, cutoff), y=c(0, 1000) , lty=2)
dev.off()


#=====================PCoA on ecomorphological data=====================
library(ape)

threshold <- 0.5
data<-read.table("ESM7 ecodata.txt", header=TRUE,as.is=TRUE)
data <- data[-17,] #to remove Manemergus
completeness.t <- sort(apply(!is.na(data),1,sum),decreasing=TRUE)/length(data[1,])
taxa.comp <- names(completeness.t)[completeness.t>threshold] 
data.s<-scale(data[taxa.comp,]) # scale data using std, taking only taxa passing the completeness threshold
d<-dist(data.s)
pcoa <- pcoa(d,correction="cailliez")

pdf("polyco_ecodata_pca.pdf", width=7, height=7)
biplot(pcoa, Y=NULL, plot.axes = c(2,1), dir.axis1=1, dir.axis2=1)
dev.off()

#=====================Phenogram neck/skull=====================
library(phytools)
library(strap)
library(paleotree)

missing <- which(is.na(data[,9])) #missing data
tree <- trees_red[[best.GER]]
tree <- drop.tip(tree,tree$tip.label[!tree$tip.label %in% rownames(data[-missing,])]) #to select the tips to drop: using the %in% operator (return logical values of presence)
tree_scaled <- timePaleoPhy(tree,timeData=ages_red[rownames(ages_red) %in% rownames(data[-missing,]),],type= "equal",vartime = 3)
neck_data <- data[-missing,9]
names(neck_data) <- rownames(data[-missing,])
anc_neck <- fastAnc(tree_scaled,neck_data)

H <- nodeHeights(tree_scaled)
max_x <- max(H)
root <- tree_scaled$root.time
real_max_x <- min(ages_red[rownames(ages_red) %in% rownames(data[-missing,]),1]) #OR = root-max(H)

pheno <- phenogram(tree_scaled,c(neck_data,anc_neck),ylim=c(0,4),ylab = "Neck/skull length ratio",fsize = 0.8,ftype="i",spread.labels=FALSE)

missing <- which(is.na(data[,9])) #missing data
tree <- trees_red[[best.GER]]
tree <- drop.tip(tree,tree$tip.label[!tree$tip.label %in% rownames(data[-missing,])]) #to select the tips to drop: using the %in% operator (return logical values of presence)
tree_scaled <- timePaleoPhy(tree,timeData=ages_red[rownames(ages_red) %in% rownames(data[-missing,]),],type= "equal",vartime = 3)
neck_data <- data[-missing,9]
names(neck_data) <- rownames(data[-missing,])
anc_neck <- fastAnc(tree_scaled,neck_data)

H <- nodeHeights(tree_scaled)
max_x <- max(H)
root <- tree_scaled$root.time
real_max_x <- min(ages_red[rownames(ages_red) %in% rownames(data[-missing,]),1]) #OR = root-max(H)

pheno <- phenogram(tree_scaled,c(neck_data,anc_neck),ylim=c(0,4),ylab = "Neck/skull length ratio",fsize = 0.8,ftype="i",spread.labels=FALSE)

pdf("Phylogeny/phenogram_neck_ranges.pdf", width=7.1, height=7.1)
phenogram(tree_scaled,c(neck_data,anc_neck),ylim=c(0,4),ylab = "Neck/skull length ratio",fsize = 0.8,ftype="i",spread.labels=FALSE)
polygon(c(0,0,max_x,max_x),c((0.475709779),(1.374358974),(1.374358974),(0.475709779)),col=adjustcolor("grey",alpha=0.3),lty="blank")# range of thalassophoneans
abline(h=0.779286345, lwd=2, col="white") #average value for thalassophoneans
text(0,0.779286345,labels="Range of Thalassophonea",col="black",pos=4, cex=0.8)
polygon(c(0,0,max_x,max_x),c((0.145132743),(0.278466766),(0.278466766),(0.145132743)),col=adjustcolor("grey",alpha=0.3),lty="blank")# range of ophthalmosaurids
abline(h=0.221173664, lwd=2, col="white") #average value for ophthalmosaurids
text(0,0.221173664,labels="Range of Ophthalmosauridae",col="black",pos=4, cex=0.8)
polygon(c(root-98,root-98,root-93.9,root-93.9),c(0,4,4,0),col=adjustcolor("#ff0031",alpha=0.2),lty="blank") # Cenomanian; extinction of ichthyosaurs
abline(v=root-89.8,lwd=3, col=adjustcolor("#ff0031",alpha=0.2), cex=0.8) #extinction of pliosaurs
text(root-100.5,4,labels="Extinction of ichthyosaurs",col="#ff0031",pos=4, cex=0.8)
text(root-89.8,4,labels="Extinction of pliosaurs",col="#ff0031",pos=4, cex=0.8)
points(pheno,pch=19,cex=1.5,col=c("#1d94ff","#ff9e1f","#25ba8c","#1d94ff","#25ba8c","#25ba8c","#25ba8c","#1d94ff"))
dev.off()

#=====================Phylomorphospace=====================
library(phytools)
library(paleotree)
library(zoo)

#needs tree with branch length --> not the consensus --> use on of the most parsimonious with the best GER/RCI index
#select tips that are present in the ecomorpho dataset
eco_phyl <- drop.tip(trees_red[[best.GER]],trees_red[[best.GER]]$tip.label[is.na(match(trees_red[[best.GER]]$tip.label,taxa.comp))])
eco_phyl <- minBranchLength(eco_phyl,1) # to avoid 0 length branches --> force mbl
tree_col <- make.era.map(eco_phyl,0:99) #map a number to use colors later on

data_pruned <- data[taxa.comp,]
data_pruned <- data_pruned[eco_phyl$tip.label,] #select eco data with presence in the pruned phylogeny
data_pruned.s <- scale(data_pruned)
data_pruned.s <- na.aggregate(data_pruned.s) #replace NA's with mean column value (should be 0 or very close to 0 since we scaled the dataset)

PC <- phyl.pca(eco_phyl,data_pruned.s)$S #make PCA and only take the resulting PCA matrix ("$S")

colors<-colorRampPalette(c("red", "orange", "blue"),space="rgb")(100)
names(colors)<-1:100
plotSimmap(ladderize.simmap(tree_col),colors,pts=FALSE,ftype="i")

pdf("phylomorphospace_1-2.pdf", width=7.1, height=7.1)
phylomorphospace(tree_col,PC[,c(2,1)],colors=colors,label="horizontal",node.by.map=TRUE)#phylomorphospace
dev.off()


#=====================Disparity over time=====================

#sum of variances ecomorphological data
library(readxl)
bins<-as.data.frame(read_excel("ESM6 time_data.xlsx",1))
ages_pcoa <- ages_full[rownames(ages_full) %in% rownames(pcoa$vectors),]
binned <- cbind(ages_pcoa,.bincode(ages_pcoa[,1],bins[,"end_time"]),.bincode(ages_pcoa[,2],bins[,"end_time"],right=FALSE)) ; colnames(binned) <- c("FAD","LAD","Bin_FAD","Bin_LAD")

sum(apply(pcoa$vectors[row.names(pcoa$vectors) %in% unique(c(rownames(binned)[binned[,3]==3],rownames(binned)[binned[,4]==3])),], 2, var)) #sum of variance of the taxa from bin#2 (Campanian)

bin.sumvar<-matrix(nrow=nrow(bins),ncol=3)
colnames(bin.sumvar)<-c("sum_var","0.05","0.95")
rownames(bin.sumvar)<-bins[,1]
Z <- dim(data.s)[2]

for (i in 1:nrow(bins)) {
  if (!is.null(dim(pcoa$vectors[row.names(pcoa$vectors) %in% unique(c(rownames(binned)[binned[,3]==i],rownames(binned)[binned[,4]==i])),])[1])) {
    if (dim(pcoa$vectors[row.names(pcoa$vectors) %in% unique(c(rownames(binned)[binned[,3]==i],rownames(binned)[binned[,4]==i])),])[1]>1) {
    bin.sumvar[i,1]<-sum(apply(pcoa$vectors[row.names(pcoa$vectors) %in% unique(c(rownames(binned)[binned[,3]==i],rownames(binned)[binned[,4]==i])),], 2, var))

  #Bootstrap
  boot.sumvar<-c(1)
  for(j in 1:10000) {
    boot.dist<-dist(data.s[,sample.int(Z,Z,replace=TRUE)])
    if (!anyNA(boot.dist)){
    boot.pcoa<-pcoa(boot.dist,correction="cailliez")
    if (!is.null(dim(boot.pcoa$vectors[row.names(boot.pcoa$vectors) %in% unique(c(rownames(binned)[binned[,3]==i],rownames(binned)[binned[,4]==i])),])[1])) {
      if (dim(boot.pcoa$vectors[row.names(boot.pcoa$vectors) %in% unique(c(rownames(binned)[binned[,3]==i],rownames(binned)[binned[,4]==i])),])[1]>1) {
        boot.sumvar[j]<-sum(apply(boot.pcoa$vectors[row.names(boot.pcoa$vectors) %in% unique(c(rownames(binned)[binned[,3]==i],rownames(binned)[binned[,4]==i])),], 2, var))
        }
      }
    }
  }
 
    boot.sumvar <- boot.sumvar[!is.na(boot.sumvar)]
    bin.sumvar[i,2]<-sort(boot.sumvar)[length(boot.sumvar)*0.05] #Lower 0.05
    bin.sumvar[i,3]<-sort(boot.sumvar)[length(boot.sumvar)*0.95] #Upper 0.95
    }
  }
}  

write.csv(bin.sumvar, file="binned_sum_var.csv")
